# Supplementary material for: Janus-Faced Nature of Light in the Cold Acclimation Processes of Maize
Source: Front Plant Sci. 2018 Jun 19;9:850. doi: 10.3389/fpls.2018.00850 (PMC6018404; doi:10.3389/fpls.2018.00850)
Supplement: Supplementary file 1 [file Table_1.XLSX]

## Sheet: Table S1 legend
Table S1. List of array probes significantly differentially expressed (logFC > 2 and p< 0.01) of Control vs GL2, Control vs LL3, Control vs LL4, GL2 vs LL3, GL2 vs LL4, LL3 vs LL4 with the following attributes: Agilent probe name, EST ID in Zea taxon, description in Zea taxon, refseq protein ID in Zea taxon, expectation (e) value in Zea taxon, corrected p-value, p-value, regulation (up/down), fol…

## Sheet: Control_vs_GL2_p0,01 2xfold
ProbeName	EST	Hit_definition	Hit _Accession	Hit_evalue	Corrected p-value	p-value	Regulation(Control vs GL2)	Fold change(Control vs GL2)	Log Fold change(Control vs GL2)	Absolute Fold change(Control vs GL2)	Sequence
A_92_P035144	DV491578	alpha-humulene synthase isoform X2 [Zea mays]	XP_008648650	6.76225e-119	0.009241923	0.004220323	down	-46.98487	-5.5541244	46.98487	CACCAACTGCCAGAACCTTAAGGATACCATTCGCTGCTTGTTGGTAGAGCCATATACGAT
A_92_P027553	EE184805	unknown [Zea mays]	ACN26618	1.32158e-90	3.356714E-4	1.891313E-5	down	-40.25745	-5.331184	40.25745	TAAGTCACATAACCGTTATTCCAGTCGCATGCATGGCCACAGAATTGGCTTGTGGGCTCT
A_92_P033798	FL466576	cortical cell-delineating protein precursor [Zea mays] >gi|195653685|gb|ACG46310.1| cortical cell-delineating protein precursor [Zea mays] >gi|223974079|gb|ACN31227.1| unknown [Zea mays] >gi|1142623543|gb|ONL92605.1| extensin-like protein [Zea mays]	NP_001152193	1.55516e-48	8.353253E-4	1.0751402E-4	down	-38.082184	-5.2510443	38.082184	TCTAGTTCACCACTGTATGTACGTGCCTCCTCCGGATGTTTTCTTTGGTATTGCCTTCTC
A_92_P026538	CO523306	unknown [Zea mays]	ACR37458	1.27198e-54	2.2104735E-4	8.351429E-6	down	-32.592525	-5.026469	32.592525	AGCCGGAGATGACAGTAGCAGAGAATGGAGCGGTGATGATAATCCAAGTAATGAGGATCC
A_92_P000287	DW937893	unknown [Zea mays] >gi|238012038|gb|ACR37054.1| unknown [Zea mays]	ACR34550	0.00239539	7.262814E-5	1.02850585E-7	down	-31.275755	-4.966973	31.275755	TGATCGAGGGTGCTACTTCCCCTCGGCATTCCTAGTGTTGGTTAAAAGTCGTTCGACAGC
A_92_P029876	DT944151	putative MYB DNA-binding domain superfamily protein [Zea mays] >gi|224034465|gb|ACN36308.1| unknown [Zea mays] >gi|1142835530|gb|AQK93616.1| Transcription repressor MYB6 [Zea mays]	NP_001170228	3.923e-87	0.0022064971	5.3536106E-4	down	-28.47632	-4.831691	28.47632	TTTTTTTTTGTTAGGCAGTTGAAACAAGGCTAGTGTGAACCGAGAGGAGATCAGTAGCTA
A_92_P010090	AI712019	uncharacterized protein LOC107548102 precursor [Zea mays] >gi|238836903|gb|ACR61552.1| peroxidase 2 [Zea mays] >gi|1142828927|gb|AQK87014.1| Peroxidase 2 [Zea mays]	NP_001309939	2.64902e-14	0.0052760886	0.0019794945	down	-13.217777	-3.7244077	13.217777	TTTTTTTTTGTGTCCTCTGTCGCCATGTATGTAATGTAAATCTCTGCCCCTCATCTTCAG
A_92_P011544	CF627124	ethylene-responsive transcription factor ERF038 [Zea mays] >gi|645167332|gb|AIB05310.1| AP2-EREBP transcription factor, partial [Zea mays] >gi|1142709314|gb|AQK73238.1| Ethylene-responsive transcription factor ERF035 [Zea mays]	XP_008646010	1.07785e-39	0.002514701	6.6505856E-4	down	-12.631557	-3.6589606	12.631557	GCTTTTTGCTTCGTGTGTGCGTTGTGCAGGCTAGAGAGATAGAAACGCATGGTTTCCTGT
A_92_P040165	FL446834	Gibberellin 2-beta-dioxygenase [Zea mays]	AQK84659	2.58178e-63	8.353253E-4	1.0781333E-4	down	-12.323105	-3.6232939	12.323105	CTCATCGCCCTCCCTTCTCGATGTGTAGTGTAGCAAGAGACGTTTTTTTGTGCCATATAG
A_92_P023273	FL471333	uncharacterized protein LOC100279070 [Zea mays] >gi|195658623|gb|ACG48779.1| hypothetical protein [Zea mays]	NP_001145595	4.23356e-41	2.436578E-4	1.0278448E-5	down	-9.982447	-3.3193934	9.982447	TTGGAACTGAAGCAGCCTTCCACAAATGGAGGTGACTGTGGGTTCCGGTCTGCCATTGTA
A_92_P024388	AI737443	hypothetical protein 133 [Saccharum hybrid cultivar SP-80-3280] >gi|48478742|ref|YP_024349.1| hypothetical protein 133 [Saccharum hybrid cultivar SP-80-3280] >gi|50812586|ref|YP_054687.1| hypothetical protein SaofCp081 (chloroplast) [Saccharum hybrid cultivar NCo 310] >gi|50812605|ref|YP_054706.1| hypothetical protein SaofCp100 (chloroplast) [Saccharum hybrid cultivar NCo 310] >gi|94502706|ref|YP…	YP_588376	6.58046e-28	0.001825756	3.9157487E-4	down	-9.427221	-3.2368326	9.427221	TTCATCCTTCCCGAACGCAGCATACAACTCCCCGTTGTACTGCGCTCTTCAAGTGTGCTT
A_92_P035850	FL453377	uncharacterized protein LOC100502227 [Zea mays] >gi|238013578|gb|ACR37824.1| unknown [Zea mays] >gi|1142835963|gb|AQK94049.1| sugars will eventually be exported transporter3a [Zea mays] >gi|1142835964|gb|AQK94050.1| sugars will eventually be exported transporter3a [Zea mays]	NP_001183633	4.32186e-49	2.6880886E-4	1.2504102E-5	down	-9.3200035	-3.2203305	9.3200035	TGCCTCTCTCCGACGCTAGTAGGAGGTTGATACTAAAGTGGCGCTATTCGCGTGTGCAGT
A_92_P024541	DV493221	hypothetical protein 133 [Saccharum hybrid cultivar SP-80-3280] >gi|48478742|ref|YP_024349.1| hypothetical protein 133 [Saccharum hybrid cultivar SP-80-3280] >gi|50812586|ref|YP_054687.1| hypothetical protein SaofCp081 (chloroplast) [Saccharum hybrid cultivar NCo 310] >gi|50812605|ref|YP_054706.1| hypothetical protein SaofCp100 (chloroplast) [Saccharum hybrid cultivar NCo 310] >gi|94502706|ref|YP…	YP_588376	1.05748e-27	0.005611246	0.002175374	down	-8.339037	-3.0598807	8.339037	CTACGAGATCACCCCTTTCATTCTGGGGTGACGGAGGGATCGTACCATTCGAGCCTTTTT
A_92_P036795	DV549909	male sterile protein homolog 1 [Zea mays] >gi|194700724|gb|ACF84446.1| unknown [Zea mays]	NP_001140715	2.7561e-91	6.962759E-4	7.677981E-5	down	-8.016116	-3.0029035	8.016116	CCAGGTTCCACCTCTACATGACTCTCATCTACAAGGTGCCATTAGAGATTCTGCACCTTG
A_92_P012099	FL317560	uncharacterized protein LOC100383200 [Zea mays] >gi|224028761|gb|ACN33456.1| unknown [Zea mays] >gi|1142680751|gb|ONM38794.1| hypothetical protein ZEAMMB73_Zm00001d043681 [Zea mays]	NP_001169333	3.57405	0.008207177	0.0036438503	down	-7.7520566	-2.954579	7.7520566	GGGATCCCTGGGGAAGAGGATCAAGTTGGCCCTTGCGAATAGCTTGATGCACTATCTCCC
A_92_P026409	EE024263	unknown [Zea mays]	ACN25504	4.7795	0.001107867	1.7689863E-4	down	-7.702666	-2.9453578	7.702666	GCCTGCCGCTAGGAAACTCCGGGTTCTCTGTTCTCTCTTTCCTTCCGACTTTCCCACTGC
A_92_P018775	BG874215	receptor-like protein kinase 4 [Zea mays]	AQK84847	2.33444e-93	0.001750189	3.6272753E-4	down	-7.557799	-2.9179661	7.557799	GATGCCAAGGCTGCTTGCAGCAATCACACAAGGCACTGGAACTGTCACGGAAGGCTCTAG
A_92_P016703	FL469312	hypothetical protein [Zea mays]	ACG31285	0.409081	5.184103E-4	4.3940225E-5	down	-7.5515213	-2.9167674	7.5515213	CAGGAATACTGACATTTCTGATGGCGAACGCTGCTCGTTGCAGAGAGGAACGAGAGGGAG
A_92_P025264	EE037696	unknown [Zea mays]	ACL53280	8.69193e-93	0.0026912119	7.317228E-4	down	-7.4430947	-2.8959026	7.4430947	TGATGCTGCTTTTCGTGGATCTATATGGGCGGGGAGCGACTACTGCGTCGAGATCTAAAA
A_92_P031181	BU049248	uncharacterized protein LOC100382137 precursor [Zea mays] >gi|223947797|gb|ACN27982.1| unknown [Zea mays] >gi|1142856140|gb|ONM54624.1| Cupredoxin superfamily protein [Zea mays]	NP_001168369	1.23726e-73	2.3882385E-4	9.701078E-6	down	-7.355774	-2.8788772	7.355774	TTGCTGTCGGCCTCTGCACACGCGCTCAGTAAGGCACATCAGTGCATCCCCATAAGTCAT
A_92_P001130	DR820682	Zinc finger CCCH domain-containing protein 12, partial [Zea mays]	AQK41446	3.60892e-67	9.519011E-4	1.3600645E-4	down	-7.354087	-2.8785462	7.354087	CTCTCCCGTCCTCCCTATCCAGCTTATTTGGTTGCGGATTTCTTAGATGCGGTGTCCTAC
A_92_P019900	FL219533	MOB kinase activator-like 1B [Zea mays]	AQK50668	3.47532e-98	0.0037556693	0.0012106067	down	-7.332866	-2.8743773	7.332866	GGGTTTCTCTGAATTTGGAAGTTACCACTTAGCAGGTTTCCATACCAAGGCTCAATACAA
A_92_P035180	FL401542	unknown [Zea mays]	ACF84611	1.23405e-84	1.8907785E-4	4.7339386E-6	down	-6.750482	-2.7549906	6.750482	TAACAAACTCAACGACGTTGTGGCAATGATCGCTGAGGTGAGAAGCATTGCGCAAGCAAT
A_92_P010636	FL175745	alpha/beta-Hydrolases superfamily protein [Zea mays]	ONM00923	1.76342e-59	0.001825756	3.9113776E-4	down	-6.0754976	-2.6030025	6.0754976	AAGGGGAAAAATCCCTCCACCTGACTGCGCCCTAGAGCCTACGGGCTGGTTTGGTATGGA
A_92_P000850	FL457268	uncharacterized protein LOC100283462 [Zea mays] >gi|195634941|gb|ACG36939.1| sarcosine oxidase [Zea mays]	NP_001149835	4.61105e-68	1.8907785E-4	4.1811954E-6	down	-5.935028	-2.5692549	5.935028	GTGTGCTCTGCTTGCCAACTTGTCTGTTAAGTGTCTTTTGGGTTGTTGGATTTAAAAAAC
A_92_P010794	AW076409	skin secretory protein xP2-like [Zea mays]	XP_020400943	1.28762e-16	0.0032843563	9.790667E-4	down	-5.584241	-2.4813612	5.584241	TTCAGGGTGTTACACTGGGGTAGTCTCTCCTCCGGCAAATCGAACAAGTTTGCTTTCAGC
A_92_P012144	FL455923	putative class III secretory plant peroxidase family protein precursor [Zea mays] >gi|223944651|gb|ACN26409.1| unknown [Zea mays] >gi|1142831015|gb|AQK89101.1| Peroxidase 2 [Zea mays]	NP_001143552	6.61223e-49	0.0042291866	0.0014454415	down	-5.5665197	-2.4767756	5.5665197	CGAAGAAAGAGGTCGTGCCAGCACAACACATATATATCAACCATCGGAGATCAGAAAGCC
A_92_P014253	FL434736	esterase PIR7B [Zea mays] >gi|195646526|gb|ACG42731.1| esterase PIR7B [Zea mays]	NP_001151405	6.09351e-81	0.0016875095	3.4089238E-4	down	-5.538455	-2.4694836	5.538455	GAATCTCTCATCTGTAGTAATCGCTTGTGTTCTTCCAGACTCCAGTGCCTGGTGCTGTCC
A_92_P033677	FL457387	uncharacterized protein LOC100194054 [Zea mays] >gi|194694818|gb|ACF81493.1| unknown [Zea mays] >gi|1142700884|gb|AQK64808.1| Thylakoid lumenal 17.4 kDa protein chloroplastic [Zea mays]	NP_001132583	4.49997e-77	1.7822137E-4	3.3554063E-6	down	-5.506863	-2.4612308	5.506863	TCAAAGGAACCGACTTCACAAATGCAGTGATAGACCGCGTCAATTTTGAGAAGGCCGATC
A_92_P024279	FL115887	uncharacterized protein LOC100383971 [Zea mays] >gi|224033159|gb|ACN35655.1| unknown [Zea mays] >gi|1142692262|gb|AQK56188.1| chaperonin10 [Zea mays]	NP_001170055	3.8249e-97	1.63381E-4	2.3549128E-6	down	-5.3575897	-2.4215841	5.3575897	GACAACTGGTGGAATCTTGCTCCCTACGACTGCTCAGTCCAGACCTCAAGGTGGCGAGGT
A_92_P039450	DR807692	hypothetical protein [Zea mays] >gi|1142858640|gb|ONM57124.1| hypothetical protein ZEAMMB73_Zm00001d021436 [Zea mays]	ACG26961	3.96944	0.001484799	2.8185672E-4	down	-5.2625403	-2.3957593	5.2625403	ATGCATGGAGATCTGCCTCGGTCATTTCATGCAAGTTCGTTGCTCAGCAGATAACTGGGG
A_92_P039265	FL466796	systemin receptor SR160 precursor [Zea mays]	NP_001152233	6.17781e-88	1.8907785E-4	4.601186E-6	down	-5.164344	-2.368585	5.164344	CCGCCTGTATACTGATCCGTGAACCGTGGTAACTCGCGATTGCTTCCCTTGCCTAGCTTG
A_92_P020053	DV509106	Rhodanese-like domain-containing protein 4A chloroplastic [Zea mays]	AQK99038	5.88685e-64	1.5994304E-4	2.2355E-6	down	-5.0915837	-2.3481145	5.0915837	GGCTCCTCCAAGCAGGTTTGTAGTCAACACAAGCGCTGAATCCAAAGATGTTTATGAAAA
A_92_P040224	CA405070	unknown [Zea mays]	ACF82647	4.40847e-27	0.0022955833	5.7051185E-4	down	-5.069561	-2.3418608	5.069561	GAAGCAGCCTCTCCGTGTTTATGGTATAGTGGCTGATATGCTGAGACCCGGTTACGATGA
A_92_P038809	FL124276	glutathione S-transferase [Zea mays]	ACG47313	1.15958e-75	0.0012166812	2.085815E-4	down	-5.01164	-2.3252828	5.01164	ACAAGACATTTGCCAAGGCAACGTTGCATCAGTAGCTGCTAGTTGGGTGCAAACCGCTTG
A_92_P027353	EE176790	phytoene synthase 2, partial [Zea mays]	AAP22038	3.58953e-89	0.004626029	0.0016336075	down	-4.996974	-2.3210547	4.996974	TCCTTTTTTTTTTGTATATAATCAGCTTCAGCTGCCTGCATGGCATAAGCCTTGCCTGTT
A_92_P040111	FL014402	probable inactive beta-glucosidase 14 [Zea mays]	XP_008669175	1.37878e-140	0.0049099918	0.0017789203	down	-4.9195366	-2.2985225	4.9195366	AAATTCTACAATAGCCTCATCAACGGACTGCTAGAAAAAGGGATACAACCATTTGTGACG
A_92_P041858	FL479102	lichenase-2 precursor [Zea mays] >gi|195638586|gb|ACG38761.1| lichenase-2 precursor [Zea mays] >gi|1142827439|gb|AQK85526.1| Lichenase-2 [Zea mays]	NP_001150348	2.15673e-25	0.0015623812	3.0674398E-4	down	-4.8052516	-2.264612	4.8052516	AGGAGGCTACTCTCAGATGAGTATGCCATGAGGATTCTTATACGTCGAGTCGTCGAGAAC
A_92_P040191	DR960845	syntaxin 121 [Zea mays] >gi|1142640970|gb|ONM10033.1| Syntaxin 121 [Zea mays]	NP_001150776	2.79785e-128	0.005602287	0.0021679958	down	-4.77184	-2.2545457	4.77184	CGTGGCCTTTGTATCATACATACGGTTCGTTGATACGGTCGTCTTGATTATATTTTCTTC
A_92_P016612	BM378479	uncharacterized protein LOC100272548 [Zea mays] >gi|194699692|gb|ACF83930.1| unknown [Zea mays] >gi|1142648741|gb|AQK43727.1| PsbP domain-containing protein 2 chloroplastic [Zea mays]	NP_001140488	2.05372e-05	6.4690923E-4	6.6259105E-5	down	-4.735092	-2.2433925	4.735092	CACCCAGGAGAGAGCCCTTGGACAGGGAGACAAGAACCGTCCTGAGAAAAGTTCTCCATT
A_92_P030508	FL451710				0.004279556	0.001473872	down	-4.733456	-2.242894	4.733456	CGAAGAAAAGAACGGGAACAAAGGCGAGAAACATGATCCACCTCTATGCTTTTTTGGCAA
A_92_P013139	FL071851	uncharacterized protein LOC100384243 isoform X1 [Zea mays] >gi|1142635327|gb|ONM04390.1| putative pectinesterase/pectinesterase inhibitor 13 [Zea mays]	XP_008646066	2.04189e-121	0.0027106141	7.3936605E-4	down	-4.6380033	-2.2135038	4.6380033	AAGCAGAGGAAGTCATCTATGCCTAGTTTGCCTATGCATGGTGGTAAATCACTAATCGTC
A_92_P008085	FL449505	peroxiredoxin bcp [Zea mays] >gi|194701728|gb|ACF84948.1| unknown [Zea mays] >gi|195636398|gb|ACG37667.1| peroxiredoxin bcp [Zea mays] >gi|1142824879|gb|AQK82966.1| Peroxiredoxin Q chloroplastic [Zea mays]	NP_001150063	2.70769e-89	3.648352E-4	2.2070179E-5	down	-4.561891	-2.189632	4.561891	CGAGACGCTCAAGATCCTGCAGACCCTCTGATCCGATCAACCTCCTCACTGTTCTGGGCC
A_92_P015336	FL450343	putative HLH DNA-binding domain superfamily protein [Zea mays] >gi|195611108|gb|ACG27384.1| hypothetical protein [Zea mays] >gi|1142856226|gb|ONM54710.1| hypothetical protein ZEAMMB73_Zm00001d020317 [Zea mays]	NP_001142896	4.54874e-23	0.0027216636	7.44699E-4	down	-4.5392356	-2.1824493	4.5392356	GCCTCAGCTCCAGCTATGTGATTTGTGTGGCCGTACGAGTCGTCTACAGCCGATGATACG
A_92_P035736	EE169605	O-methyltransferase ZRP4-like [Zea mays] >gi|1142693793|gb|AQK57719.1| O-methyltransferase ZRP4 [Zea mays]	XP_008679470	4.093e-116	9.5527427E-4	1.3817904E-4	down	-4.4722085	-2.1609874	4.4722085	GATCATACCTGTTCTGGGCACTCGATCCATAATTGAAGTCTGCCCATAGAAACCAATATA
A_92_P014494	FL462372	Secretory carrier-associated membrane protein 3 [Zea mays]	AQK94628	3.90011e-05	0.003087444	8.963715E-4	down	-4.409389	-2.1405787	4.409389	CCTTCTGATGAACATAGGGCGGTCTGATTAGAGCAGTAGATGGATAAGGGAAGGGAACGA
A_92_P041344	BM079429				0.0024696733	6.4613856E-4	down	-4.392308	-2.1349792	4.392308	CTTTTGTTTATTGTTTTTCGGCGACGTACACGCTTCTCTCCCCTTCCTTGCTTTTCTCCA
A_92_P025926	FL050997	uncharacterized protein LOC100282222 [Zea mays] >gi|194700092|gb|ACF84130.1| unknown [Zea mays] >gi|195619630|gb|ACG31645.1| polyubiquitin 2 [Zea mays] >gi|195620202|gb|ACG31931.1| polyubiquitin 2 [Zea mays] >gi|195620238|gb|ACG31949.1| polyubiquitin 2 [Zea mays] >gi|195620732|gb|ACG32196.1| polyubiquitin 2 [Zea mays] >gi|195620942|gb|ACG32301.1| polyubiquitin 2 [Zea mays] >gi|195628320|gb|ACG359…	NP_001148606	4.50867e-51	0.0015969202	3.1631504E-4	down	-4.3827906	-2.1318498	4.3827906	CCTTGGTGACAACATCGCCACAGCGATACGGGCTGTCATGTGCGAAGAAGAGAGCAAGAG
A_92_P028665	BG360606	plastid-specific 30S ribosomal protein 2 [Zea mays] >gi|195613392|gb|ACG28526.1| plastid-specific 30S ribosomal protein 2 [Zea mays] >gi|1142655215|gb|ONM14537.1| Plastid-specific 30S ribosomal protein 2 [Zea mays]	NP_001147738	4.20386e-59	3.6229423E-4	2.1780043E-5	down	-4.371864	-2.1282485	4.371864	CCTGGTGAGTGAGTGCATGATCATTGTGCCTATAAGTGCACTTACTACTCATGGTTGGTA
A_92_P030912	FL103107	peptidyl-prolyl cis-trans isomerase [Zea mays] >gi|195625904|gb|ACG34782.1| peptidyl-prolyl cis-trans isomerase [Zea mays] >gi|1142837668|gb|AQK95754.1| Photosynthetic NDH subunit of lumenal location 5 chloroplastic [Zea mays]	NP_001149265	2.40807e-54	5.89188E-4	5.6615576E-5	down	-4.3417068	-2.1182623	4.3417068	CTTCCAGTGGTCTAAGTGTTACTCATCTGTTGTCGGTCTTACCTAACCTCGGATGGATGG
A_92_P016887	CF004943	unknown [Zea mays]	ACF83586	3.06363e-14	2.4893667E-4	1.10231995E-5	down	-4.313407	-2.1088278	4.313407	AGTTCTGATAGTCCATTACACTGTCGGTGTGTAACTCTGTTGCTGGACTGTAAGAATAAC
A_92_P035554	FL256711				0.001708286	3.4557615E-4	down	-4.2759204	-2.096235	4.2759204	TGTGCTAGATTTGCATATTTAGTCGCCCTAAAATTACGTGGACGTGGGTGATCCGAATTG
A_92_P010433	DT650160	uncharacterized protein LOC100383793 [Zea mays]	NP_001305306	6.74954e-123	0.0014534267	2.725608E-4	down	-4.238346	-2.0835013	4.238346	AAAGAAACCAAACAGGAGTTCACTCTCCTATGTGATTGGGTTAAACAACAGCTTGGCGAC
A_92_P018904	FL427746	RHM1 [Zea mays]	ACG33666	3.57992e-86	0.0010350064	1.5709313E-4	down	-4.1429925	-2.0506732	4.1429925	ACATCAGATAATGCTCCAGAACCGCATGCCTTCAAGTTCTTGATATATGGCAGGACAGGA
A_92_P016183	FK970701	uncharacterized protein LOC100193808 [Zea mays] >gi|194704070|gb|ACF86119.1| unknown [Zea mays] >gi|645166844|gb|AIB05099.1| HB transcription factor, partial [Zea mays] >gi|1142663703|gb|ONM23025.1| Homeobox-leucine zipper protein ATHB-12 [Zea mays]	NP_001149510	5.43724	0.0028032467	7.8055024E-4	down	-4.1371803	-2.0486479	4.1371803	ATGCCTGCTGTTGTTTACCATTTGCCTCGGCTGAAAAGGCTTGTATTTTCGGCGCCCTTC
A_92_P015036	EE046084	unknown [Zea mays] >gi|1142704310|gb|AQK68234.1| L-aspartate oxidase chloroplastic [Zea mays] >gi|1142704315|gb|AQK68239.1| L-aspartate oxidase chloroplastic [Zea mays]	ACL53639	8.37682e-146	3.0359914E-4	1.5539967E-5	down	-4.1273065	-2.0452006	4.1273065	AATTCTTGCCAGTTCCAGCTGTTGCAACTTGTAAACGGTGTTGTTGGAGCTGCATTATGG
A_92_P034164					3.947853E-4	2.483035E-5	down	-4.1006055	-2.035837	4.1006055	ACACCAAGAAAACACGTGTTATGTGCTCTCCAAGTCACAGTGAAGCTCACCGAAGAAAGA
A_92_P031118	EG237581	RNA polymerase beta'' subunit, partial (213 AA), partial (chloroplast) [Zea mays]	CAA36511	2.50069e-16	3.6993987E-4	2.262135E-5	down	-4.096072	-2.0342412	4.096072	AAGCAAGTTTTCAAGAAACTGCTCGAGTTTTAGCAAAAGCTGCCCTACGAGGTCGTATTG
A_92_P041718	FL468879	salicylate carboxymethyltransferase [Zea mays] >gi|1162464088|ref|XP_020406092.1| salicylate carboxymethyltransferase [Zea mays] >gi|1142680875|gb|ONM38918.1| S-adenosyl-L-methionine-dependent methyltransferase superfamily protein [Zea mays]	XP_020406091	3.03411e-42	4.471891E-4	3.1907817E-5	down	-3.9135382	-1.9684736	3.9135382	TGTCCATGGCCATCAGGGCCATCCAGGAATCCATGCTCAGCCACCACTTCGGCACCGACA
A_92_P009155	CB351336	unknown [Zea mays]	ACL53307	3.71447e-09	0.009001979	0.004079298	down	-3.8876371	-1.9588935	3.8876371	TTGGCCTGTTCTGTTGGTGCCCATTTCCAATCATCCAATGTCGTGCTCTGCGTTATACGA
A_92_P037268	FL476314	uncharacterized protein LOC100282052 [Zea mays] >gi|1142846756|gb|AQL04842.1| Peroxiredoxin-5 [Zea mays]	NP_001148437	1.06094e-28	5.6962593E-4	5.2123447E-5	down	-3.8409564	-1.9414656	3.8409564	CAGAGATGCAAGTTTCTTGCGAACATGGCTTTATAGGTCTAGCTTCATGCAATTGTTGAC
A_92_P034269	DV538105	serine carboxypeptidase 1 precursor [Zea mays] >gi|223950491|gb|ACN29329.1| unknown [Zea mays] >gi|1142675588|gb|ONM33631.1| Serine carboxypeptidase-like 20 [Zea mays]	NP_001149341	0	0.0055425283	0.0021315555	down	-3.7956278	-1.9243386	3.7956278	ACTAGCGAGCTGCCTCAGAGTTTCAAAGACCTCGGCGTGACCAGCAACAAGCCTCTCCCT
A_92_P009291	FL481554	hypothetical protein ZEAMMB73_Zm00001d024101 [Zea mays]	AQK40666	7.21411e-37	7.1528583E-4	8.044587E-5	down	-3.7068172	-1.890181	3.7068172	TACTGGTTGAGAAACCTGTTAGTTTTGGACTGCAGGGAAATCTTTTACTTGTATCAGACG
A_92_P019092	FL400993				8.3162467E-4	1.0631131E-4	down	-3.7017071	-1.8881907	3.7017071	AGACAATGCTGTTGCGTGTGTTCTTCTCGTTTTCTGTAATGTTCGTAAATAGTCTCTTCG
A_92_P021484	EY962972	uncharacterized protein LOC103641416 [Zea mays] >gi|670445390|ref|XP_008662990.1| uncharacterized protein LOC103641416 [Zea mays]	XP_008662989	7.58657	0.0014141186	2.6064995E-4	down	-3.6922262	-1.884491	3.6922262	ACCATCACCTTCTGCTGGACTGTAAGCTGACGTGCCAGCTTACCCAGTTCATACAACAAG
A_92_P017012	CD989456	carboxyl-terminal-processing peptidase 2, chloroplastic isoform X2 [Zea mays]	XP_020394331	1.31624e-131	2.4893667E-4	1.0708014E-5	down	-3.6691566	-1.8754485	3.6691566	CTTTGTGCTGGATCTGCGGAATAACAGTGGTGGCCTTTTTCCTGAAGGAATTCAAATTGC
A_92_P040083	EG216338				7.707028E-4	9.2571856E-5	down	-3.6590328	-1.8714623	3.6590328	ATTTTCGGTATGCTTTTTGTGTGAATTCACCATTTTATCACAGCTTTGACAGAGCTCGGG
A_92_P010705	FL477684	putative DUF231 domain containing family protein [Zea mays] >gi|194689990|gb|ACF79079.1| unknown [Zea mays] >gi|238011062|gb|ACR36566.1| unknown [Zea mays] >gi|1142827327|gb|AQK85414.1| Protein ESKIMO 1 [Zea mays]	NP_001130739	4.88443e-09	0.009486148	0.004375354	down	-3.6477416	-1.8670036	3.6477416	AGCCTATGCTGCTGGACTGGTTCACCTGAGCATCTGTTGGAAGGTCAGATCGCACTAGTG
A_92_P026811	FL026401	50S ribosomal protein L18 [Zea mays] >gi|195639976|gb|ACG39456.1| 50S ribosomal protein L18 [Zea mays]	ACG30572	1.48539e-65	7.262814E-5	4.2825067E-7	down	-3.639425	-1.8637105	3.639425	CCTCCGCAAGAAGGTAAGTGGCACCACTGAGAGGCCGAGGTTGAGTGTTTTCCGCTCAAA
A_92_P036057	DR825633	DEAD-box ATP-dependent RNA helicase 50 [Zea mays]	AQL10142	4.02643e-172	1.00599565E-4	7.2500234E-7	down	-3.6165695	-1.8546219	3.6165695	TTTTATTTGGTGAAGAAGGTTTCGAGGAAGTGGTTCATCAGTTGATCACCGTGGCACCAG
A_92_P015897	FL439782	30S ribosomal protein S9 [Zea mays]	ACG39309	1.13106e-96	7.262814E-5	1.3917149E-7	down	-3.5919344	-1.844761	3.5919344	CAGCAATGCCAACAGGGTTCCTCTGAAGTCGGAAGGTTTGCTGACAAGGGACACCCGTAT
A_92_P041395	EE026151	unknown [Zea mays] >gi|1142851003|gb|AQL09089.1| Membrane protein [Zea mays]	ACN34728	7.6474e-79	0.0017611335	3.6614962E-4	down	-3.5540454	-1.8294622	3.5540454	CAGCAGGGTGCGTAGTAGGGACCAGATCGCCCGGCTTGTGCTTAGTTTTGAATGCGAGAG
A_92_P012773	FL006162	uncharacterized protein LOC103627858 [Zea mays]	XP_008646392	1.59389e-37	6.584374E-4	6.9452995E-5	down	-3.5468688	-1.826546	3.5468688	TGATCCTCTCCGCCGTGCAATGCAACCAAGCCATTCGAGACCACTGCTACCTCCTGTGAA
A_92_P041033					0.0069505326	0.0029007355	down	-3.5053074	-1.809541	3.5053074	AGTCGATGATGCCGAATACCAGCTCACGCTTCTGCCTGTCCACTCCAACCAGCAAAGAGT
A_92_P041320	FL358536	hypothetical protein ZEAMMB73_Zm00001d031430 [Zea mays]	ONM02857	1.93078e-58	0.005986174	0.0023936853	down	-3.4920225	-1.8040628	3.4920225	CCAGATGAGTTTTGCCCTGATCCGGTTCCAAGCACGGTCTTAGAAGAGCTGAATTCCGAG
A_92_P025360	DR802475	SRS transcription factor, partial [Zea mays]	ADX60193	2.51555e-61	0.0033886028	0.0010330835	down	-3.4631948	-1.7921035	3.4631948	TCCATTCCTTGTTGCTCTTCATTTTCCACGCTATAGTAGCAGAGTTCAATTTTTTCAGCC
A_92_P039958	FK968575	Inositol-3-phosphate synthase isozyme 1 [Zea mays]	AQL09103	1.45714e-91	0.008011884	0.0035308981	down	-3.4430413	-1.7836835	3.4430413	ACGACCTTGTGTTTGGAGGCTGGGACATCAGCAGCATGAACCTGGCAGATGCCATGACCA
A_92_P032186	EE035054				0.009133221	0.004156722	down	-3.43153	-1.778852	3.43153	ACAAAAATAACACCTGTAATGTGCATGGTGACGGCAAATTGACCGCCATTTTCAGTGCAC
A_92_P000336	FL431192	phenylalanine ammonia-lyase [Zea mays] >gi|223945919|gb|ACN27043.1| unknown [Zea mays] >gi|806069226|gb|AKB91763.1| Phenylalanine ammonia-lyase [Zea mays] >gi|1142708852|gb|AQK72776.1| phenylalanine ammonia lyase7 [Zea mays]	NP_001168086	9.42049e-116	0.0055330778	0.0021194625	down	-3.402346	-1.7665298	3.402346	CCCAATTTATTTATTGTCGTTGATATGCTACGGATTCTTGTCATACAGCTGCAAAACGCC
A_92_P038750	BG321020	photosystem II stability/assembly factor HCF136, chloroplastic [Zea mays] >gi|1142822585|gb|AQK80672.1| photosystem II1 [Zea mays]	XP_008648857	1.56516e-102	1.3056576E-4	1.1892499E-6	down	-3.375219	-1.7549812	3.375219	GCTACTACTACTGTAAAAGGCTGCTTACTGTGCTTGCGTTCTCTCTTCTGCAACCCAAAT
A_92_P035573	FL479327	uncharacterized protein LOC100193895 [Zea mays] >gi|194694396|gb|ACF81282.1| unknown [Zea mays] >gi|195640704|gb|ACG39820.1| hypothetical protein [Zea mays] >gi|1142851110|gb|AQL09196.1| hypothetical protein ZEAMMB73_Zm00001d048246 [Zea mays]	NP_001132442	1.98792e-40	0.0012068192	2.0662726E-4	down	-3.3482678	-1.7434149	3.3482678	GAATCCGAAGGAAGGTGTTGAAGGGTAGTTGTTAGTGATCTTGTGATGATATAACGAGCT
A_92_P023633	FL480796	hypothetical protein [Zea mays]	ACG36063	4.34323e-27	5.10201E-4	4.2539956E-5	down	-3.342779	-1.741048	3.342779	TCCTTTTTCTTTTCGATCAAAGGCTTTAGCCCAATTTCATCCGAAATAGCTGTTGCCCTT
A_92_P033062	FL073661				0.0011669816	1.9521904E-4	down	-3.3413837	-1.7404456	3.3413837	CCCTTAGCTTCCTGACATTTGGTTCTTGCCACAGCTTTTTGATGCTTCTCTTGGCAGCTG
A_92_P000326	FL439597	Kinesin-like protein KIN-7K chloroplastic [Zea mays] >gi|1142843159|gb|AQL01245.1| Kinesin-like protein KIN-7K chloroplastic [Zea mays]	AQL01242	2.58343e-65	1.9371895E-4	5.791749E-6	down	-3.31267	-1.7279944	3.31267	TGCTTCGGCATTGCACTTTCCTTGTCTGTGGTGGTTTGCACCAGTGTGAATCCGTGTATC
A_92_P007144	AI372215	respiratory burst oxidase4 [Zea mays]	AQK57576	8.99211e-13	0.001714082	3.4813196E-4	down	-3.3091996	-1.7264823	3.3091996	ATGCATGCATGCAGAGTTGAGGGTTTGATGGCCTTAGTCAGATCAGATCAAAAGCGTCAA
A_92_P036541	EE017716	unknown [Zea mays]	ACL52560	8.22065e-87	1.9207722E-4	5.2856385E-6	down	-3.3058715	-1.7250307	3.3058715	GCATGCATACGTACGGTCATAGGAAGATACAAACGCAACGATCATGATCGTGATCATGCA
A_92_P041981	CD526538	unknown [Zea mays]	ACF88191	3.12218e-68	0.009323035	0.0042736516	down	-3.2938976	-1.7197957	3.2938976	CTCTTCTCTCTCTCCGGGATCGATCGTATCACGCGACTCTATCTTCAACGCGACCACGCC
A_92_P035607	CD950468	hypothetical protein ZEAMMB73_Zm00001d002147 [Zea mays]	ONM13229	8.92304e-13	6.603883E-4	6.9803005E-5	down	-3.2688484	-1.7087824	3.2688484	CATTTCTGTGAAGAGGCAGACGTCACTAATATGCGAGCGCTTGCACTTCAGTGGATACGG
A_92_P023396	CB815467				0.004513112	0.0015847043	down	-3.257026	-1.7035552	3.257026	CTCTCATCTCTCTCCGTGTCCCCGTGTGTGGCTTTCGCAATCGTTTGTTTTGTTTGGAGA
A_92_P016659	FK963892	uncharacterized protein LOC100285173 [Zea mays] >gi|195647514|gb|ACG43225.1| 50S ribosomal protein L11 [Zea mays] >gi|238014774|gb|ACR38422.1| unknown [Zea mays] >gi|1142624063|gb|ONL93125.1| 50S ribosomal protein L11 chloroplastic [Zea mays]	NP_001151539	1.29034e-100	2.1473302E-4	7.566547E-6	down	-3.1955042	-1.6760436	3.1955042	TTCGTCTTGAAGACCCCTCCGGCTTCAGTCCTGCTACTCAAGGCTGCAGGTGTCGAAAAA
A_92_P021683	FL158991	phosphoglycerate kinase, chloroplastic [Zea mays]	XP_008656415	1.42006e-134	0.0011005147	1.7355704E-4	down	-3.1690445	-1.664048	3.1690445	GGCGCCAAAGTCATCCTCTCAAGCCACTTGGGTCGCCCTAAGGGTTTTACACCCAAGTTT
A_92_P038818	DR800178	acid phosphatase isoform X2 [Zea mays]	XP_008672802	1.03711e-151	0.0034676567	0.0010723306	down	-3.110929	-1.6373454	3.110929	CTCTCTCTCTTTCCCTCCTTTCAAATGGCTAAGTATTCACCCCACTCTACAGGTATCGGT
A_92_P037167	CO467666	uncharacterized protein LOC100279186 isoform X2 [Zea mays] >gi|223945165|gb|ACN26666.1| unknown [Zea mays]	XP_020397636	5.78654e-85	0.007883994	0.0034538745	down	-3.0726035	-1.6194615	3.0726035	AGGTCTCTCTCTCTCGGACCTTATATTAATATAAAGAAAGCTCCCGATGTCTCTTGCCCG
A_92_P018916	EB818864	hypothetical protein [Zea mays]	ACG46411	1.67725e-42	7.294805E-4	8.465684E-5	down	-3.039759	-1.6039569	3.039759	GTTTGTTTTTTGGACGATCCATGTTTGCCGCTCGTCATTTCAGATGATGTCTCTGTTGTT
A_92_P012556	FL456676	unknown [Zea mays]	ACN34126	2.88871e-60	0.0053582783	0.0020334197	down	-2.9675655	-1.5692799	2.9675655	AATATATATTGGACCCTGGAGGTTGCACGTGTACAGAAGAGAGGATGCAGGAGCTAGCAG
A_92_P038651	FL472992	Cyclopropane fatty acid synthase [Zea mays]	ONM22785	3.03782e-144	0.0020964066	4.89421E-4	down	-2.9658525	-1.5684469	2.9658525	GAATATTGGGTACCATTACTACCCAACGCTGATACAGTGGAGGGACAACTTCATGGCCAA
A_92_P018620	EE039483	Mannose-1-phosphate guanylyltransferase 1 [Zea mays]	AQK99444	4.01005e-73	1.9371895E-4	5.683289E-6	down	-2.946478	-1.5589914	2.946478	TAAATGTTGTCCAATGTAACTTTCAGCAGTAATGTTTGTGTGCTAAATGCTCTCCCGGAG
A_92_P027560	FL259135	dnaJ domain containing protein [Zea mays] >gi|195616904|gb|ACG30282.1| dnaJ domain containing protein [Zea mays]	NP_001148244	7.63914e-67	0.0029495053	8.38667E-4	down	-2.9456706	-1.5585961	2.9456706	GCGCCCAACATCTTCAACGAAGTCGCCAAGTTCAAGAAAAGGTTCGATGAGATGAAGCAG
A_92_P010506	FK983823	hypothetical protein ZEAMMB73_Zm00001d025249 [Zea mays]	AQK43306	3.20672e-52	8.7027915E-4	1.1726627E-4	down	-2.927237	-1.5495396	2.927237	TGGTTGCTGTCTTGCGAATCCTGCAGACGATGGGACTGGGATTAAACAGCTTGAACATCT
A_92_P023607	DR958259				0.002796355	7.743564E-4	down	-2.9201403	-1.5460377	2.9201403	CTGTTTCGATTCTTAGAAGGTTTTGGTCCTTTGCTTGCTACTTAGTGTTGTATGGTTCAC
A_92_P037393	DT940065	patellin-3-like [Zea mays] >gi|1142841120|gb|AQK99206.1| Putative patellin family protein [Zea mays] >gi|1142841121|gb|AQK99207.1| Putative patellin family protein [Zea mays]	NP_001333823	4.41946e-25	0.0076741185	0.0033151782	down	-2.9135432	-1.5427747	2.9135432	CCTCCCATCCCCCAAACCCTAATCCCCGGCGTAACAGTATAACACAACTGTCTCTCTCCT
A_92_P007626	DV534913	uncharacterized protein LOC103632788 [Zea mays]	XP_008652745	2.25619e-99	0.0032893713	9.855902E-4	down	-2.9095073	-1.5407748	2.9095073	TGCTCCGCCTTAAGCTAGAGTGCCCGATAGCTGCCGATGTCGCTTCTGCCCTTCGCGTTT
A_92_P018111	DW879687				0.0037897879	0.0012297273	down	-2.8864784	-1.5293105	2.8864784	TCCCGGTTTGTTTTGGTTTCCAGACCCCCCAGACTTCCTCCCTTCTCCTTGTTGAGAGCT
A_92_P005907	DR822652	alpha/beta-Hydrolases superfamily protein [Zea mays]	AQK89611	3.25525e-09	0.004648275	0.0016455239	down	-2.8630908	-1.5175734	2.8630908	CCCCCATCCCCAAAAGCTTCGGATTCTTGATCCCCAAATTCTTCTTTCTTGGGGCCACCC
A_92_P041459	CO443831	uncharacterized protein LOC100276376 [Zea mays] >gi|1142828365|gb|AQK86452.1| hypothetical protein ZEAMMB73_Zm00001d038372 [Zea mays]	NP_001143654	4.53925e-35	0.0035570874	0.0011100847	down	-2.82566	-1.4985878	2.82566	CTCTCTCTCGGTTGGATTCGTTTGTTCAGTGTCGGTGGTGCAAGTGTTCGCCTCCTCTGC
A_92_P020405	FL479411	kaurene oxidase1 [Zea mays]	AQL04093	6.96052e-112	0.0071310936	0.0030072378	down	-2.813775	-1.492507	2.813775	CGACGAGGACAAGGTTGACACCATCCAGCTTACAACCAACAGGCTTTACCCACTGCATGT
A_92_P000699	CD950565				2.2118527E-4	8.404943E-6	down	-2.790592	-1.4805712	2.790592	CCAGGTACCCGTCACATCTGATTTTCATAGATGTTAGGCTCAAAAACGCTGTTCGTTTGA
A_92_P025934	CA828401	hypothetical protein ZEAMMB73_Zm00001d033107 [Zea mays]	ONM06762	4.57699e-54	0.002326467	5.8309926E-4	down	-2.7659738	-1.4677875	2.7659738	AAGAAACTGTTTTAGATCACCTGGACTTTGCCACGAATACCTTTTATCAGAAAATGGGGG
A_92_P016167	FL454129	uncharacterized protein LOC100272955 precursor [Zea mays] >gi|194701558|gb|ACF84863.1| unknown [Zea mays] >gi|1142861660|gb|ONM60144.1| Peptide deformylase 1A chloroplastic/mitochondrial [Zea mays]	NP_001140879	3.03018e-74	1.3756873E-4	1.6222448E-6	down	-2.735447	-1.4517766	2.735447	ATGCCCTCAACTAGGTGCAAGATAATGGGGATAGCTTTCCATTTTTCCTCGTCGAATAGA
A_92_P029902	CO447068				0.0039939256	0.0013301456	down	-2.7157815	-1.4413674	2.7157815	CTTTCTCTGCGCTTGGTTTATCGTTATACATCGCTCGCTGCGAATTTCGGGTCGCTGTCT
A_92_P005397	CD994290	flower-specific gamma-thionin precursor [Zea mays] >gi|110618401|gb|ABG78829.1| defensin [Zea mays] >gi|195605890|gb|ACG24775.1| flower-specific gamma-thionin precursor [Zea mays] >gi|195605928|gb|ACG24794.1| flower-specific gamma-thionin precursor [Zea mays] >gi|195607274|gb|ACG25467.1| flower-specific gamma-thionin precursor [Zea mays] >gi|195607976|gb|ACG25818.1| flower-specific gamma-thionin …	NP_001146963	0.439011	0.00190028	4.199789E-4	down	-2.7129936	-1.4398856	2.7129936	GAGATCACATGGTATACAACCAAATGTCGCCTCTCGAGAGGATGGGTCGGTGGGTCCCGG
A_92_P007417	EE293305				2.436578E-4	1.03231305E-5	down	-2.679206	-1.4218055	2.679206	TAGCTGGTACTGTTGCAAGAAAGCAATGTGCAGTACCTCCGCTTATTGCTGTCCTCACAT
A_92_P039317	DT938192	unknown [Zea mays]	ACN37037	1.03826e-26	0.005411452	0.0020622371	down	-2.674611	-1.4193292	2.674611	AAAAAAAATCAGGGAAAATTACCCCCCCGTCCCAGGTTCAGGAGTTTATTCAAATATCAG
A_92_P037033	DN559799				4.3890195E-4	3.019308E-5	down	-2.660354	-1.4116182	2.660354	CTCTGTTTCTCTCTCGAACTCGCGGTTTGGTTATCAGTCGGTCCTGTGGAACCCTTGGCT
A_92_P001059					0.0019329173	4.297075E-4	down	-2.647958	-1.4048803	2.647958	CATCCCCCCTGTTTTTATGTGCAATTACCCCCCCATCCCAAATGCAAGGGTGAAACCCCC
A_92_P031993	DR792165	uncharacterized protein LOC100275546 isoform X1 [Zea mays] >gi|1270743912|sp|B4FZ81.1|PTA12_MAIZE RecName: Full=Protein PLASTID TRANSCRIPTIONALLY ACTIVE 12, chloroplastic; Short=ZmpTAC12; Flags: Precursor >gi|194706680|gb|ACF87424.1| unknown [Zea mays] >gi|1142679509|gb|ONM37552.1| plastid transcriptionally active chromosome 12-like protein [Zea mays]	XP_008672559	5.81555e-49	6.4951926E-4	6.8014706E-5	down	-2.6056304	-1.3816324	2.6056304	GTCCCATCACACATGGACTGGAGCAATGAAAGGAAACACTGGTCGAGTAGCCCCTTAATC
A_92_P027185	EE294672	NAC domain-containing protein 2 [Zea mays]	ONM62557	1.01021e-64	7.500334E-4	8.8615E-5	down	-2.6027672	-1.3800462	2.6027672	AACAACGCGCTCAGGGTAATTCACTACACCATGACCTTTCTCAGGAGAACATATTTATCT
A_92_P038691	DW885310				0.0040446175	0.0013558611	down	-2.6016865	-1.3794471	2.6016865	TGAACAGTCTCAAATTGTGTGTAAAGGATTTACTCGCTAGCAGTTGGTGTAATGGTGGCA
A_92_P031646	FL481324	seryl-tRNA synthetase [Zea mays]	AQK49046	3.76117e-69	6.4951926E-4	6.7423345E-5	down	-2.5840983	-1.369661	2.5840983	GCATCAAATTGTACCGACTACCAAAGTAGGCGACTAGGCATCCGTTACCGCCCATCACCC
A_92_P023784	CF055809	30S ribosomal protein S13 [Zea mays]	ACG36098	8.23358e-40	1.9426682E-4	5.897158E-6	down	-2.5795348	-1.3671108	2.5795348	CCTCTGTCCCAACCTATGCTCGATGCAAGGAGTCCAGACTGCTCCTGACGAATTACTATT
A_92_P014013	FL133356	ribosomal protein L33 (chloroplast) [Zea mays] >gi|48478790|ref|YP_024398.1| ribosomal protein L33 [Saccharum hybrid cultivar SP-80-3280] >gi|50812548|ref|YP_054651.1| ribosomal protein L33 (chloroplast) [Saccharum hybrid cultivar NCo 310] >gi|118614513|ref|YP_899428.1| ribosomal protein L33 (chloroplast) [Sorghum bicolor] >gi|260677439|ref|YP_003208207.1| ribosomal protein L33 (chloroplast) [Coi…	NP_043045	7.21423e-10	0.004632462	0.0016368909	down	-2.5700858	-1.3618165	2.5700858	CATGGCCAAGGGCAAAGATGTTAGAATCCGAGTTATTTTGGAATGTATTAGTTGTGTTCG
A_92_P026796					2.1473302E-4	7.4519767E-6	down	-2.5466	-1.3485725	2.5466	TGGAACATTTTGGTGTAATGTACCCGGGGTTTTTTCGGAAAACCATATGGTTCTTTATGG
A_92_P041982	FK971119				0.0057471544	0.0022544302	down	-2.533298	-1.3410168	2.533298	GTTTCTTTTGTCTGTCTAGAATTGTATAGCTGCTGCTTGACGAGATTTTGGTGCCTGTTG
A_92_P026854	FL041038	putative leucine-rich repeat receptor-like protein kinase family protein precursor [Zea mays] >gi|223973313|gb|ACN30844.1| unknown [Zea mays] >gi|1142832999|gb|AQK91085.1| Putative inactive receptor-like protein kinase [Zea mays]	NP_001168844	8.15335e-64	0.0076406915	0.0032872555	down	-2.5235784	-1.3354709	2.5235784	AGCGAGAGCAGCCAATTTTGGCGCACCTCTCTCACTCTCCCTCCCTCCGTTCAGCAGCGT
A_92_P004462	DV494078	unknown [Zea mays] >gi|1142680284|gb|ONM38327.1| Tryptophan--tRNA ligase chloroplastic/mitochondrial [Zea mays]	ACN36389	1.76188e-119	5.8548024E-4	5.4860644E-5	down	-2.5161717	-1.3312304	2.5161717	TGTCTGATCCAGCTTACTTGGATAATGTCCTTTTAGAAGGAGCAGTAAAAGCTGCTGAGA
A_92_P023980	DT643550	unknown [Zea mays]	ACF81254	1.62902e-29	7.736106E-4	9.310064E-5	down	-2.5146863	-1.3303784	2.5146863	GTTTGATGAAAGCATTCTGTACGGTAGTCAGGAACCCTCTTCTACCTGAACCAGTCGCGA
A_92_P041535	CF011117	AN17 [Zea mays]	ONM21682	1.34983e-12	7.262814E-5	9.267429E-8	down	-2.501181	-1.3226094	2.501181	TGCCAATTTGCCATACTGTCACGTTGCAGCCAGGTCACCAGTCACCACAGCGAAAGAAAC
A_92_P026776	DY619174	probable sodium/metabolite cotransporter BASS4, chloroplastic [Zea mays]	XP_008650030	1.01592e-115	0.0010526172	1.61835E-4	down	-2.4866848	-1.3142236	2.4866848	CTCCCGCTTGCTCTCGTTAGTGGGGTGATATTTGGTCTCCTAGATCCTACTCTTGGATGC
A_92_P040361	EE190602	Malonyl CoA-acyl carrier protein transacylase [Zea mays]	ONL97046	8.5442e-117	5.101976E-4	4.213147E-5	down	-2.483072	-1.3121262	2.483072	CAGGATGCTTCAGATGCTGCCAATAGTGCGATGGTTAGTGTGATTGGTCTGGATTCAGAA
A_92_P014353	CB251897	DEAD-box ATP-dependent RNA helicase 50 [Zea mays]	AQL10139	3.39587e-138	1.3261897E-4	1.3672586E-6	down	-2.4800205	-1.3103521	2.4800205	AACCGGAGGATTTCGACAAAAGACTCAGCTAGAGAGCCTTGACCAAGAGCTCGATGTAAT
A_92_P003839	CF051574	Dihydrolipoyllysine-residue succinyltransferase component of 2-oxoglutarate dehydrogenase complex [Zea mays]	AQK43320	1.15506e-15	8.9821505E-4	1.249537E-4	down	-2.4771657	-1.3086903	2.4771657	TTTTGTTTGTTGGTTCACAATTTCGCCTCCAGCTGGCCAGCCTGCAACTCGAGGAATCTG
A_92_P014375	EY954056	DNA repair protein XRCC2-like protein [Zea mays]	ONM36069	1.90699	0.0094676865	0.004364288	down	-2.4731667	-1.3063595	2.4731667	CTGTAAATTCCATGAATCCATGATTCGTGAGCAACTGGTGTACAAACTACAAGCTGATGA
A_92_P031413	DY539384				0.009081847	0.0041293744	down	-2.4659047	-1.3021171	2.4659047	AGATCGTGATGTGCTCCTCCGGTTCCGTGTTTCATGTTTTATATAAATAAATTTGACCCC
A_92_P019289	FL438553				5.97761E-4	5.7830996E-5	down	-2.4656637	-1.3019761	2.4656637	ACTCCATTGCATGGATCAAATGCTAAACAACAGCTGTTGAATCACTCCATTGTCTTACTG
A_92_P038863	CF059358	putative protein kinase superfamily protein [Zea mays] >gi|194689572|gb|ACF78870.1| unknown [Zea mays] >gi|1142635260|gb|ONM04323.1| root-specific kinase 1 [Zea mays]	NP_001130591	4.14898e-78	5.5885804E-4	5.0106857E-5	down	-2.4464126	-1.2906677	2.4464126	GCTACGTCAAGGAGAGAGGGACGTAGAAGCGTATGATATAGCCTTCAGGGTGAATTGGCA
A_92_P025113	FL462213	Putative growth-regulating factor 6 [Zea mays]	ONM14295	4.70137e-45	0.0017966516	3.790272E-4	down	-2.4301093	-1.2810212	2.4301093	GTACCGCTATTTCTCTCATCTTTTACACTTCTTTACCCGTTTGGAATTGTATGTTCTGCG
A_92_P015699	DV494164	synaptonemal complex protein ZIPPER1 [Zea mays]	AQK43995	3.10925e-80	0.0019920853	4.4885147E-4	down	-2.4143353	-1.271626	2.4143353	CAATTACCACCACCGTGTTGGGTCAATCCTACGGTTTTTCCCTGGTCATCCGTCCATCAT
A_92_P014091	CO455110	50S ribosomal protein L19 [Zea mays]	ACG33454	1.06374e-104	4.6336243E-4	3.420321E-5	down	-2.4133778	-1.2710538	2.4133778	AGATATGCTGACAGACCAACTTTTTCCCACACCCTCTCGATGTCTCCTAAACCTTTTTTT
A_92_P006083	FL443829				0.0042232196	0.0014406842	down	-2.4112725	-1.2697947	2.4112725	TGTTTTTTTTTGGTCGCGTCAAGTAGCTGACATCTTAAGAATGAAGCCTACTGGATTCAG
A_92_P031806	DN214070	unknown [Zea mays]	ACN35101	1.79587e-13	3.2771056E-4	1.782047E-5	down	-2.3746214	-1.2476975	2.3746214	TGAATGATGAATGCAATGTGAATCTAGGGTAGTGATGCTATAGCAGGACAATTGTATGCC
A_92_P005738	FL473504	50S ribosomal protein L9 [Zea mays]	ACG28277	2.38443e-100	4.981291E-4	4.057702E-5	down	-2.3729901	-1.2467061	2.3729901	GTTACAGAACCTCGAGTAATGGACTTTGGCGAAGCCTGATGTTTGCCAGAGATTTTGCTG
A_92_P041895	FL244390	sterol methyltransferase1 [Zea mays] >gi|1142853855|gb|ONM52339.1| sterol methyltransferase1 [Zea mays]	ONM52331	2.44102e-58	6.967984E-4	7.699934E-5	down	-2.3549955	-1.2357243	2.3549955	GGTTGTTTGGGATAAGGATCTTGCTGAAGATTCTCCCTTGCCTTGGTACTTGCCCTTGGA
A_92_P025830	EC891517	unknown [Zea mays]	ACL53687	3.98408e-88	0.0014221766	2.6275637E-4	down	-2.3339746	-1.2227888	2.3339746	TTTTGTTATGTTATACTGTGGCATATCGATGCAATACTGACAAGTAGCAACCCTTGTGGG
GE_BrightCorner					0.0036596172	0.0011601198	down	-2.3308203	-1.2208378	2.3308203
A_92_P013335	DR785865	unknown [Zea mays] >gi|223943631|gb|ACN25899.1| unknown [Zea mays] >gi|645165162|gb|AIB04403.1| bZIP transcription factor, partial [Zea mays] >gi|1142666300|gb|ONM25622.1| bZIP transcription factor 17 [Zea mays]	ACF85016	5.60465e-122	0.0010102253	1.5024316E-4	down	-2.3267713	-1.2183294	2.3267713	GTTTTGTGTGCTCCATGATGTATTTTGGCCTTGTGAACTTTGATGATGTCGCAGGGCTTT
A_92_P039736	FL421926	uncharacterized protein LOC100272621 [Zea mays] >gi|194699968|gb|ACF84068.1| unknown [Zea mays]	NP_001140556	2.49492e-96	0.0011050699	1.756914E-4	down	-2.325675	-1.2176495	2.325675	TCTGTTAGCTTTCGGTGGCGAACATCACAGCTTCCTTGAGGGGAGGTTCATAACGATGGT
A_92_P009978	FL444825	ferredoxin-6 [Zea mays]	ACG28100	2.03498e-14	4.041258E-4	2.609017E-5	down	-2.3235562	-1.2163345	2.3235562	CTTCTTTCCTTCGGCTGTTAGCGTTTAGAGTGACAAGGACCCTTCCTGAGAGGAGGAATA
A_92_P003121	FL476876	hypothetical protein ZEAMMB73_Zm00001d030183 [Zea mays]	ONM00539	1.58506e-25	1.9207722E-4	5.16822E-6	down	-2.3100317	-1.2079127	2.3100317	TGTATGTTGTACTATGAGCGTGACAGTGTGGCTAAGTCACTGTGGCGAGTTTTCTGCAGC
A_92_P022249	DY470759	NAC domain-containing protein 74 [Zea mays] >gi|645165346|gb|AIB04477.1| NAC transcription factor, partial [Zea mays] >gi|1142673114|gb|ONM31157.1| NAC domain-containing protein 89 [Zea mays] >gi|1142673117|gb|ONM31160.1| NAC domain-containing protein 89 [Zea mays]	XP_008673881	1.31541e-145	0.0037965178	0.0012403561	down	-2.3001368	-1.2017196	2.3001368	GATCCTTCACCTCCATTTAACCTTGTAGCTGATACTGGTTCTGCTGACGTGTGTCCGACT
A_92_P009979	FL182130	unknown [Zea mays]	ACR36957	1.78604e-52	7.681835E-5	4.697344E-7	down	-2.2990303	-1.2010255	2.2990303	GCCAAGGCACCGGAATCCAACCACGCTATCTTGACCGCAGGGAGTTCAAGGATGACGATT
A_92_P020841	EE180032	uncharacterized protein LOC100273366 precursor [Zea mays] >gi|194703716|gb|ACF85942.1| unknown [Zea mays] >gi|1142626105|gb|ONL95167.1| 50S ribosomal protein L15 chloroplastic [Zea mays]	NP_001141277	2.78374e-140	3.1261344E-4	1.6658152E-5	down	-2.2965312	-1.1994563	2.2965312	GAAGCTTGAGGCAGCTGGTTGTTCCCTAACTCTGTTACCTAAACGAAAGAAATGGCTTCC
A_92_P033060	CF046404	unknown [Zea mays]	ACF83167	1.10447e-20	7.214508E-4	8.2345636E-5	down	-2.2877936	-1.1939569	2.2877936	TTTTTTTCTCTCTATCACGTGAATTGTAATGGGTTTGGCCTGGTAGGCCTACATCTGCAG
A_92_P011008	EE033412	uncharacterized protein LOC100279622 isoform X2 [Zea mays]	XP_020396051	5.66874e-88	0.0019559073	4.373988E-4	down	-2.2825775	-1.1906638	2.2825775	CATTGGACTTTGCAGGAACTTATGGAGTTCTAGTGCTGTTTGGAGTTTTTCCTGCCGCTA
A_92_P009287	FL111213	ribosomal protein S12 (chloroplast) [Zea mays] >gi|48478793|ref|YP_024351.1| ribosomal protein S12 [Saccharum hybrid cultivar SP-80-3280] >gi|50812551|ref|YP_054608.1| ribosomal protein S12 (chloroplast) [Saccharum hybrid cultivar NCo 310] >gi|50812583|ref|YP_054607.1| ribosomal protein S12 (chloroplast) [Saccharum hybrid cultivar NCo 310] >gi|118614537|ref|YP_899385.1| ribosomal protein S12 (chl…	NP_043003	6.77766e-48	6.1604317E-4	6.0945087E-5	down	-2.2766747	-1.1869283	2.2766747	TGATGCCATGTGAATCGCTAGAAACATGTGAAGTGTATGGCTAACCCAATAACGAAAGTT
A_92_P000773	BG319826	unknown [Zea mays]	ACR36354	7.83914e-18	7.013249E-4	7.780586E-5	down	-2.2686255	-1.1818185	2.2686255	CCTCTTCCTTTCTGACGGCCTCTTTTACCTTCTTGGGGAGACCCTCGATAAGGTCCTTTG
A_92_P001502	BQ538578	thioredoxin H-type [Zea mays]	ACG31323	6.62668e-16	0.0038970052	0.001283399	down	-2.262976	-1.1782212	2.262976	TTCTCTTCCTGAACACTCAAGTTTCCAGAATTACGGTCTTGTCTGGTATTGAGAACCGAT
A_92_P033516	DV494937	uncharacterized protein LOC103627916 isoform X2 [Zea mays] >gi|1160578168|sp|A0A1D6HQ92.1|YCED1_MAIZE RecName: Full=Large ribosomal RNA subunit accumulation protein YCED homolog 1, chloroplastic; AltName: Full=23S rRNA accumulation protein YCED; AltName: Full=Large ribosomal RNA subunit accumulation protein YCED; AltName: Full=Protein DUF177A; Flags: Precursor >gi|1142712518|gb|AQK76442.1| protei…	XP_008646451	1.00092e-101	5.3952687E-4	4.7293914E-5	down	-2.2411191	-1.1642194	2.2411191	CCACCAGCAGCTGCACATGCAAGCCCAGAAACGTCCAAGGACTTTCTCCTCTCAAAGGGG
A_92_P019221	FL397555	uncharacterized protein LOC100285955 [Zea mays] >gi|195655019|gb|ACG46977.1| elongation factor P [Zea mays]	NP_001152316	5.83592e-59	1.3056576E-4	1.2542735E-6	down	-2.2263634	-1.1546891	2.2263634	CCTCCACGTCAAGCCTGGAAAAGGCGCTGCTTTCGTCAGGACAAAACTGCGTAACTATGT
A_92_P027626	BM078743	uncharacterized protein LOC100285451 [Zea mays] >gi|195649893|gb|ACG44414.1| elicitor-responsive protein 3 [Zea mays] >gi|1142656186|gb|ONM15508.1| Elicitor-responsive protein 3 [Zea mays]	NP_001151816	4.04378e-08	0.0069825347	0.0029247655	down	-2.2252228	-1.1539497	2.2252228	CCACTCTTTGATGTTCAGTTAACTTGTCGCGGTTTACAAGAGGCCGTGTGACTGCTGCAA
A_92_P023944	FL448244	uncharacterized protein LOC100191693 precursor [Zea mays] >gi|194689582|gb|ACF78875.1| unknown [Zea mays] >gi|195611678|gb|ACG27669.1| senescence-associated protein 5 [Zea mays] >gi|1142706627|gb|AQK70551.1| Tetraspanin-2 [Zea mays]	NP_001130594	4.69226e-79	3.5543548E-4	2.0860867E-5	down	-2.2204673	-1.1508633	2.2204673	GTCATGTGGGTTGTGGATTATGGATTGCGTATGTGTGTCCCCCCTGGTGGAGAGAAGCAT
A_92_P021563	EB674660	peptidase S8 and S53, subtilisin, kexin, sedolisin [Zea mays] >gi|1162487111|ref|XP_020396075.1| peptidase S8 and S53, subtilisin, kexin, sedolisin isoform X1 [Zea mays] >gi|194699540|gb|ACF83854.1| unknown [Zea mays] >gi|195604202|gb|ACG23931.1| peptidase S8 and S53, subtilisin, kexin, sedolisin [Zea mays] >gi|1142858265|gb|ONM56749.1| Pentatricopeptide repeat-containing protein mitochondrial [Z…	NP_001146846	1.57303e-145	0.0032917145	9.870111E-4	down	-2.2004342	-1.1377883	2.2004342	CTACCTGGTGGACATGGTTGGTAAAGGGCTTGTGCCACATTTCTCGGTGTTTCATTCAGT
A_92_P006916	CO459071	protein translocase subunit SECA1, chloroplastic isoform X2 [Zea mays]	XP_020405806	0	1.7822137E-4	3.1289462E-6	down	-2.1911612	-1.1316956	2.1911612	CTTTGGAGGTGACAGGATACAGGGTCTGATGCAAGCATTCCGAGTTGAAGATCTTCCTAT
A_92_P005836	FL355422	uncharacterized protein LOC100274541 isoform X2 [Zea mays]	XP_020408780	2.26879e-60	1.8907785E-4	4.28224E-6	down	-2.1642728	-1.1138823	2.1642728	ACTGACGGACAAGGTTCTTTTGGATGTTAGGCCCTCAAACGAGCGTCAAAAGGCTTGGGT
A_92_P022930	FL346740	uncharacterized protein LOC100382373 [Zea mays] >gi|223949395|gb|ACN28781.1| unknown [Zea mays] >gi|1142856447|gb|ONM54931.1| [Fructose-bisphosphate aldolase]-lysine N-methyltransferase chloroplastic [Zea mays]	NP_001168589	3.0218e-157	0.0053656027	0.0020389056	down	-2.1637678	-1.1135457	2.1637678	CCCTTCCCCCTCAAATGCTCCCTTACCTGCGATTACTTTGCATTGGTGGAACAGATGCAT
A_92_P026801	EE163768	CAAX amino terminal protease family protein [Zea mays]	ONM04535	1.80631e-112	1.9207722E-4	5.111338E-6	down	-2.1628504	-1.1129339	2.1628504	TCTTTTGACAGGGATAGCTGAGCAATCTATTTTGGAGCAACTAGGTTTTCGAGCTGGGGA
A_92_P010290	CD951309	Growth-regulating factor [Zea mays]	AQK45893	1.00051e-12	0.006203789	0.002492896	down	-2.1617408	-1.1121935	2.1617408	GTAACGCTATTTCTCTCATTGTTACAACACCCTTTACCCTTTTGGAATCGTGTTGAAGTG
A_92_P025466	EE190555	uncharacterized protein LOC100283777 [Zea mays] >gi|194703708|gb|ACF85938.1| unknown [Zea mays] >gi|195637122|gb|ACG38029.1| 30S ribosomal protein S1 [Zea mays] >gi|223948553|gb|ACN28360.1| unknown [Zea mays] >gi|1142848953|gb|AQL07039.1| 30S ribosomal protein S1 [Zea mays]	NP_001150148	4.01092e-153	1.7822137E-4	3.5116989E-6	down	-2.1596146	-1.1107739	2.1596146	ATGGGCTTAAGGGTTTCGTTCCATTTTCGCAAGTGTCATCGAAAACAACCGCCGAAGAGC
A_92_P041312	BE051124	alpha tubulin3 [Zea mays]	AQK62579	2.52984e-09	0.0024400319	6.3092326E-4	down	-2.1569295	-1.108979	2.1569295	GTTCCCTCCTCCTAGTAGCGCCTGTCTGTCTGACTACCGGCATAGAAGCTCCAAGGGTGG
A_92_P027988	CF636846	uncharacterized protein LOC100382877 [Zea mays] >gi|223974623|gb|ACN31499.1| unknown [Zea mays] >gi|1142854307|gb|ONM52791.1| Serine/threonine protein phosphatase 2A 59 kDa regulatory subunit B' eta isoform [Zea mays]	NP_001169040	5.54368e-51	0.001163228	1.9331893E-4	down	-2.139409	-1.0972123	2.139409	TGATCCAATTTGTCATGGTTGTGAATGCAAGCGAATCATATCAAATCCCTGAGAATGCTG
A_92_P018510	FL475521	Metallopeptidase M24 family protein [Zea mays]	ONM52320	7.32927e-38	1.3261897E-4	1.3171812E-6	down	-2.1354327	-1.0945284	2.1354327	AAAGGTTTCCCCTTTGTTGAGTGGCCATTCTCGCGACTGGTTATGGAAGAACACTCGACC
A_92_P015456	CF016519	potassium channel 1 [Zea mays]	ONM39841	8.92569	0.0028311168	7.926385E-4	down	-2.1221275	-1.0855113	2.1221275	GTCGAATGCTGCCAAGATTGTACTGATCATTGATGCCCTGTACGGATTAACCTGGCCTCC
A_92_P018241	EE013265	homocysteine S-methyltransferase 3 [Zea mays] >gi|50400643|sp|Q9FUM8.1|HMT3_MAIZE RecName: Full=Homocysteine S-methyltransferase 3; AltName: Full=S-methylmethionine:homocysteine methyltransferase 3; Short=SMM:Hcy S-methyltransferase 3; AltName: Full=ZmHMT-3 >gi|10732789|gb|AAG22539.1|AF297046_1 homocysteine S-methyltransferase-3 [Zea mays] >gi|219886333|gb|ACL53541.1| unknown [Zea mays] >gi|22403…	NP_001105013	1.50348e-156	0.0013653417	2.4718678E-4	down	-2.1165133	-1.0816895	2.1165133	TCACCCTGGTCTGGTCTCCTCTCCAAGCGGGCAGCGCTCCTCCAAACTGAACCCTATCCT
A_92_P008375	FL044967	uncharacterized protein LOC100284474 isoform X1 [Zea mays]	XP_008678699	1.96487e-09	4.167461E-4	2.7758804E-5	down	-2.0813062	-1.0574893	2.0813062	TTCCATCCTGAAGATTTAGCGTTTAACCTAAGGGAACCTAAACAACAAACATGCTGGGCT
A_92_P012684	CO451834	uncharacterized protein LOC100501135 isoform X2 [Zea mays]	XP_020394629	1.03625e-111	0.0029515994	8.39907E-4	down	-2.0513692	-1.0365872	2.0513692	ATTGCTTGTCTCTGCGCCTTACTGATGAATACTACTCAAATGCTCATGCAGGGAACAGGT
A_92_P041508	BM498395	probable indole-3-acetic acid-amido synthetase GH3.13 [Zea mays] >gi|670379923|ref|XP_008670760.1| probable indole-3-acetic acid-amido synthetase GH3.13 [Zea mays] >gi|1162457316|ref|XP_020404247.1| probable indole-3-acetic acid-amido synthetase GH3.13 [Zea mays] >gi|1162457320|ref|XP_020404248.1| probable indole-3-acetic acid-amido synthetase GH3.13 [Zea mays]	XP_008670758	1.58196e-30	1.2028319E-4	9.719323E-7	down	-2.044978	-1.0320853	2.044978	CCTCCTCGTCCCCGTGATGAACAAAGTACGTGGAAGGCCTGGACGAAGGGAGGTGCATGC
A_92_P031588	FL446258	uncharacterized protein LOC100286220 [Zea mays] >gi|195657735|gb|ACG48335.1| ribosomal protein rpS20 [Zea mays]	NP_001152580	5.3438e-43	2.198774E-4	8.20836E-6	down	-2.0433068	-1.0309058	2.0433068	GAGGAAGAAGGCCATCGAGATACTCCGTGGTTGGTATGTCCCAAACGCTGAACCTGTCGC
A_92_P027184	EC900496	uncharacterized protein LOC100383193 [Zea mays] >gi|224028705|gb|ACN33428.1| unknown [Zea mays] >gi|1142834815|gb|AQK92901.1| Protein plastid transcriptionally active 16 chloroplastic [Zea mays]	NP_001169327	3.82197e-78	7.262814E-5	1.4695591E-7	down	-2.0354307	-1.0253341	2.0354307	CGTCAGCAACAGCAAAGAACATAGCCGAGGCTTTCACAGCTATCCCTGAAGACAGAAGAA
A_92_P001526	FL470392				4.8821006E-4	3.9235925E-5	down	-2.0067859	-1.0048866	2.0067859	TTGTATTCATCCTGAACTACAATTCCCCCTCATTTGTACTATTCACACTCCCATTACTGC
A_92_P013707	FL192658	uncharacterized protein LOC100275244 precursor [Zea mays] >gi|195610492|gb|ACG27076.1| hypothetical protein [Zea mays] >gi|1142835145|gb|AQK93231.1| hypothetical protein ZEAMMB73_Zm00001d010010 [Zea mays]	NP_001142850	5.45806e-42	4.1057338E-4	2.6833084E-5	down	-1.9974797	-0.9981808	1.9974797	TAGCTAGCTAGTAGTCGTCTCTGTCTCTTTGAGAGTTCTCATGGCTAATTCCTCACACAA
A_92_P019964	FL153201				1.2028319E-4	9.636987E-7	down	-1.9909593	-0.9934637	1.9909593	AGTCGTCCAATTTGTTCATCTCCTCTCTTTCCCTAGGCCCCCAACCTTGCAGAATGCAAT
A_92_P019895	BG320182	mediator of RNA polymerase II transcription subunit 15-like isoform X2 [Zea mays]	XP_020408397	2.62916e-97	2.4893667E-4	1.1090431E-5	down	-1.9827381	-0.9874942	1.9827381	ACCAATATCTGACTGATGCGACTGTTTGGCTTGTTGGCTGCAGGCGATACGATTTTCTGG
A_92_P019627	DR788236	uncharacterized protein LOC100192842 [Zea mays] >gi|194691714|gb|ACF79941.1| unknown [Zea mays] >gi|1142701231|gb|AQK65155.1| Protein NRT1/ PTR FAMILY 5.2 [Zea mays]	NP_001131504	2.20605e-149	0.004395865	0.0015235286	down	-1.9690745	-0.9775177	1.9690745	AGGCCCCCCTATAGTAGCTACTAGTGTTCCATTACAAATGTAGCTGTCATACTCATACGT
A_92_P040231	FL355838	uncharacterized LOC100192558 [Zea mays] >gi|194690984|gb|ACF79576.1| unknown [Zea mays]	NP_001131246	6.94293e-54	4.041258E-4	2.6212134E-5	down	-1.9563278	-0.9681481	1.9563278	AAAAGTGGGGGATCCATTGCAACCGTTGTACATTCTCTTCTTGCCAACTGCTCAGGTATT
A_92_P005457	DR793711	alpha-amylase 3, chloroplastic [Zea mays] >gi|670389405|ref|XP_008675105.1| alpha-amylase 3, chloroplastic [Zea mays]	XP_008675104	1.00386e-134	2.4635124E-4	1.0491044E-5	down	-1.9411513	-0.9569126	1.9411513	AACATGGAAGAGAATGGGATCAGCCTCCTTCAGAAATGAGACCACCTGGTTCAGTTGCAA
A_92_P016645	CO452332	Protein TSS [Zea mays]	AQK75716	5.48813e-124	1.7822137E-4	3.2608787E-6	down	-1.9336635	-0.95133674	1.9336635	AATCCATCCAGCGTACCAGCTTTTGGTTCAATGGCTGTCCCAGGTTTCAGAGAACATGGA
A_92_P001633	FL441753	unknown [Zea mays] >gi|1142659494|gb|ONM18816.1| Thylakoid lumenal 15.0 kDa protein 2 chloroplastic [Zea mays]	ACN31712	4.38899e-84	8.058367E-4	1.0059132E-4	down	-1.9300206	-0.9486162	1.9300206	AGAAAAGGGAGAGGACGCCTCAATCGAAGCTGCTGTGACGGCAATATCTCGATGTCTAAG
A_92_P028802	FL338023	hypothetical protein ZEAMMB73_Zm00001d034935 [Zea mays]	ONM11830	4.9341e-52	1.4919961E-4	1.9875904E-6	down	-1.9199239	-0.9410491	1.9199239	ATGGAAGTTCTGTTGAAGTTGAGGAGTGAGGTAGAGGAACAGCTGCAGAACGTACTGAGC
A_92_P005420	EE015462				3.568436E-4	2.1119156E-5	down	-1.9119259	-0.93502665	1.9119259	AGCAACTGTTCTCCCCTAGACAAGTGTTGTATTACGAATATAATATCCCTGATTCCAGAG
A_92_P025947	CF052773				0.0014431784	2.6978832E-4	down	-1.9071435	-0.93141335	1.9071435	GCTTGCTATCTGTGTGATCGCAATTTGTGTGAGGTTGAGGTAAAAAAATATGAATGGACC
A_92_P023019	FL364571	signal recognition particle 54 kDa protein, chloroplastic isoform X2 [Zea mays]	XP_008679418	3.16133e-89	7.262814E-5	2.0294496E-7	down	-1.906021	-0.93056405	1.906021	GGAAAGGGAGAAGCCAGAGTTACTGGCTGAATCACGTGAGAGGAGGATAAGAGTGGCTGA
A_92_P035261	FL038172	Replication factor C subunit 3 [Zea mays]	AQK54578	2.93504	0.0019920853	4.4896963E-4	down	-1.8924345	-0.9202434	1.8924345	GGTGCTGAGCAGAGGACGGTCCATCCAACAGCGATGGAGTGCTTGTTTTTTTCCCTTTCT
A_92_P009658	FL442235	ribulose bisphosphate carboxylase small subunit 2 [Zea mays] >gi|1673456|emb|CAA70416.1| ribulose-1,5-bisphosphate carboxylase/oxygenase small subunit [Zea mays] >gi|194702782|gb|ACF85475.1| unknown [Zea mays] >gi|194703224|gb|ACF85696.1| unknown [Zea mays] >gi|195636562|gb|ACG37749.1| ribulose bisphosphate carboxylase small chain C [Zea mays] >gi|1142660435|gb|ONM19757.1| ribulose bisphosphate c…	NP_001338725	3.30403e-43	0.002183408	5.256591E-4	down	-1.8893541	-0.9178931	1.8893541	TCTACAATTACGTACGTAGTGCAACGACTGTCGATTCGTTGGGTGAGGAACATATATGTG
A_92_P015575	DY400573				8.9658285E-4	1.2453084E-4	down	-1.8837337	-0.913595	1.8837337	CCTTTCTGATGTTAAATGTGAGCCTTTGCGAAAGCACTGGTTCCGTCACGCATGCGGACT
A_92_P026060	EE177444	uncharacterized protein LOC100284607 [Zea mays] >gi|195643322|gb|ACG41129.1| dihydrodipicolinate reductase [Zea mays] >gi|1142623869|gb|ONL92931.1| dihydrodipicolinate reductase1 [Zea mays]	NP_001150974	8.31311e-168	1.24561E-4	1.0881066E-6	down	-1.880747	-0.9113057	1.880747	GTGCTCCTTCAGCAAGCGGCTATACAGGCCTCGTTCCACTACAGCAACGTTGAGATTGTG
A_92_P034993	CF041650	26S proteasome non-ATPase regulatory subunit 14-like protein [Zea mays]	AQK89374	7.69483e-46	0.0012674242	2.209218E-4	down	-1.8783053	-0.9094316	1.8783053	GGGATGTCATTGCCCCTGGGAGAAATTGTGTAATGCGATTATGACTTGTTGCGTGGGCCG
A_92_P002020	CO525989	Stomatal closure-related actin-binding protein 1 [Zea mays]	ONL98332	5.12323e-119	3.0673624E-4	1.6077971E-5	down	-1.8775071	-0.90881836	1.8775071	GTCTATATCTATGGTGGAGATCCTTGCGGTTCAGCTCTCCAAAAGAGAAGCCGAGTTGCT
A_92_P012975	DY688687	regulator of chromosome condensation1 [Zea mays]	ONM36451	2.24903e-97	0.0011005147	1.7411179E-4	down	-1.864495	-0.89878494	1.864495	ATATGTGTATTCATTCTTTGGCGGTGCACTCTTCAACCTGTGCAACGTAGACAAAGCTTG
A_92_P018556	CF623904	probable plastid-lipid-associated protein 10, chloroplastic isoform X1 [Zea mays] >gi|1142700746|gb|AQK64670.1| putative plastid-lipid-associated protein 10 chloroplastic [Zea mays]	XP_020393772	9.81298e-124	1.7822137E-4	3.713097E-6	down	-1.8515941	-0.8887679	1.8515941	TAGTGGTCCTGAAAGGTAATTTTTCCACACTGCTTAATGTTCCTCGTTCCATGTTCTCTG
A_92_P026473	DV541159	unknown [Zea mays]	ACN31871	4.48502e-27	0.001140299	1.8502778E-4	down	-1.8454527	-0.88397473	1.8454527	GAGCCAAAGCAGAAGCAGATGATTTCAAGCTGGGAGCTAGGACATGAGCACCCTTTGTGG
A_92_P015383	BQ577534	unknown [Zea mays]	ACR36125	9.2813e-50	0.001034173	1.5674077E-4	down	-1.832249	-0.8736156	1.832249	CTGCTGTCATGCCTCCTGAAAATTGCTACCAAGCCGTGGATGGAGGTGTGCAAGGAATCG
A_92_P005508	FL174428	unknown [Zea mays]	ACN35732	2.45185e-89	2.4243504E-4	1.0165435E-5	down	-1.8059424	-0.85275185	1.8059424	CAGCCATTATCCTCCCGGTTACAGACAAGAGAAGATCGTGGGGATGGGTATGAATGAAGA
A_92_P033094	FL100872	26S proteasome non-ATPase regulatory subunit 14-like protein [Zea mays]	AQK89374	1.09125e-08	0.0018493694	4.006496E-4	down	-1.7966172	-0.84528303	1.7966172	GGGATGTCATTGCCCTGGGAGAACTGTGTAATGTGATTATGACCTGTGGCAGATAACTTA
A_92_P026521	EG261038				4.251606E-4	2.8767528E-5	down	-1.784528	-0.83554256	1.784528	TATTTGTACCTGTAATATTTATGGAGAACTAGCCTCGCCGCAAATAGCCCTGATGAATTC
A_92_P007977	FL449164	F-box/LRR-repeat protein 3 [Zea mays]	ONM42064	6.3714e-81	0.0028179702	7.8817667E-4	down	-1.7109525	-0.7747997	1.7109525	CTGGCAATGGCATCCAGAAGTGAAGTCTGATGGGGGGAGCTCCAAACTCAGCGTTGTAAT
A_92_P026449	FL379717	hypothetical protein [Zea mays]	ACG37880	1.48427e-62	8.669181E-4	1.1585774E-4	down	-1.6964065	-0.76248187	1.6964065	TGGAGATGGACCTGAAACCTCACCATGACCACGCAGCTGTTTAAGTCCACATCTGTTGGA
A_92_P008556	BG320297	hypothetical protein [Zea mays]	XP_008677039	1.65942e-89	5.169702E-4	4.369239E-5	down	-1.6693733	-0.7393066	1.6693733	CAGCAGGAAAGCCAGATCCTTGCCCACTACACACAGCTTGGCTCAAGGAGATTAGGGTCA
A_92_P004169	CD979403	uncharacterized protein LOC100193996 [Zea mays] >gi|670362367|ref|XP_008651939.1| probable mitochondrial adenine nucleotide transporter BTL3 [Zea mays] >gi|194694656|gb|ACF81412.1| unknown [Zea mays]	NP_001132533	2.0797e-64	1.8907785E-4	4.774184E-6	down	-1.6626304	-0.7334676	1.6626304	AATGTCACGGACGTGTGAATCTTCTTGGTCTTCTTCTTTCCTGGCCCAGACTTCACAGCC
A_92_P015378	CO462015	ATP-dependent zinc metalloprotease FTSH 11 chloroplastic/mitochondrial [Zea mays]	ONM40425	1.71964e-152	2.7757455E-4	1.3421375E-5	down	-1.6592224	-0.7305072	1.6592224	TGTACAGTAAGTGGCATCTAGATGAGCCATCGAAAGTTGTTCACATGCCCCCCTTCTGCA
A_92_P004814	FL194111	hypothetical protein [Zea mays]	ACG30683	1.03813e-41	0.0014723008	2.7812627E-4	down	-1.6571337	-0.72868997	1.6571337	GTCAGCAGCAACGATGGAGTTCAAGGCAGTGGATCTTCCACTAGATTATTTTGCAGAGGT
A_92_P037745	FL313211	fiber protein Fb2 [Zea mays] >gi|194692224|gb|ACF80196.1| unknown [Zea mays] >gi|195622806|gb|ACG33233.1| fiber protein Fb2 [Zea mays] >gi|195625342|gb|ACG34501.1| fiber protein Fb2 [Zea mays] >gi|1142681397|gb|ONM39440.1| drought-induced 19 [Zea mays]	NP_001131679	5.70929e-39	9.519011E-4	1.3629167E-4	down	-1.6469012	-0.71975404	1.6469012	ATCGTGTTCGTTACCAACATACATGGTAGCTGTGGCATCTGCTTACACAATGCAAGAAAA
A_92_P022372	CF569034	unknown [Zea mays]	ACR35089	0.100582	2.0413862E-4	6.4643154E-6	down	-1.6207694	-0.6966788	1.6207694	AAAATTAAATTTTGCGCAATCAAATGCCTTTCTCTGTTGCCTAAGGACAGTCACGCTCTG
A_92_P014508	FL437053	unknown [Zea mays]	ACN28901	3.10056e-50	8.2741614E-4	1.04596606E-4	down	-1.605183	-0.6827378	1.605183	CTGCTGGTCATTGCGGTTTAGGAGCATTCTGACTGTACTGGGTTGTCGTGGTAGCAAATT
A_92_P019149	CO454465	riboflavin biosynthesis protein ribAB isoform X1 [Zea mays]	XP_020397736	4.94376e-143	3.239422E-4	1.7544806E-5	down	-1.5918639	-0.67071694	1.5918639	GGGCCTCTTCCCAGCCTACTGCTACCAGTCCAGGCTCGATGGAACTGAGCACATCGCTGT
A_92_P005352	FL193927				0.0018874946	4.1426776E-4	down	-1.557221	-0.6389737	1.557221	GTAGTTTTGCTTTAGAGTGGTGACCTGGCTATGTGGGATGAGGTCACGCTTCCCTTCAAT
A_92_P016567	FL194005	glutathione S-transferase GSTU6 [Zea mays]	ACG38008	4.2472e-97	2.3969337E-4	9.945783E-6	down	-1.5431716	-0.62589854	1.5431716	ACTTTTCCGTGCGTTAACGTGTACTAGAGTTCAGGAAAGGCTTTGATTCTGTCCAGAGTC
A_92_P038832	EE292322	Protein-tyrosine sulfotransferase [Zea mays] >gi|194690664|gb|ACF79416.1| unknown [Zea mays]	NP_001130998	1.33035e-102	5.891457E-4	5.6482848E-5	down	-1.5321478	-0.6155554	1.5321478	TACAGTCTGATGAATGCCCCTTAGCAATCTTTCGGGGCAGAGGTGCTAGCGTGCGCAGAA
A_92_P014092	DN208318	protein STABILIZED1-like [Zea mays] >gi|1142675475|gb|ONM33518.1| Protein STABILIZED1 [Zea mays]	XP_020405901	1.84167e-63	3.4068988E-4	1.9554995E-5	down	-1.4938422	-0.57902783	1.4938422	GTTTATTCTTCTCAACGGGTAATAAGCAGATTGTAATTCAATATGCCAGCAGCTTCTCCC
A_92_P033754	CA400303	A-agglutinin anchorage subunit-like [Zea mays] >gi|1142678791|gb|ONM36834.1| proline-rich family protein [Zea mays] >gi|1142678792|gb|ONM36835.1| proline-rich family protein [Zea mays] >gi|1142678793|gb|ONM36836.1| proline-rich family protein [Zea mays] >gi|1142678795|gb|ONM36838.1| proline-rich family protein [Zea mays]	XP_020406020	3.79079e-78	1.7737571E-4	2.7949673E-6	down	-1.452417	-0.5384558	1.452417	CGATTTCGAGTGACCAATGCTGGAATCCAATGTACGGACCAACATATATACTAAATTCTC
A_92_P020298	AI649431	hypothetical protein ZEAMMB73_Zm00001d038408 [Zea mays]	AQK86579	2.99679e-56	1.6885731E-4	2.5444758E-6	up	1.3444386	0.42700386	1.3444386	GTGGCCACACTGGTCATGCCTACGAAGACGAGGGGCCAGCAGATGACCTGGACATGAGCT
A_92_P008026	EE187756	Plant UBX domain-containing protein 7 [Zea mays]	AQK47130	1.99734e-11	1.3056576E-4	1.2546176E-6	up	1.3644031	0.44827	1.3644031	AGAGCAGAGAGAGAGGGACATCACAAGGTTACGTCCCTTTGATGAATCATCACTGCCCCT
A_92_P030915	FL278705	Protein AUXIN SIGNALING F-BOX 3 [Zea mays]	ONM26591	2.10601e-42	1.6885731E-4	2.5051218E-6	up	1.3766688	0.4611815	1.3766688	GAAGGTGGACATGCTCTACCTCTACCGTACTCTGGCTGGACCTAGATGCGATACGCCAGG
A_92_P039710	FM186130	unknown [Zea mays]	ACN33450	5.37323e-11	2.170062E-4	7.822315E-6	up	1.4506019	0.53665173	1.4506019	TTTGTTGGAACCGTGACATGCCTGAATATCTGTGGAAAAAGAAACCCGTGTTATGTTGTT
A_92_P032370	FM195670	DNAJ heat shock N-terminal domain-containing protein [Zea mays]	AQK91893	7.59304e-31	0.0010539884	1.62276E-4	up	1.5132579	0.59765786	1.5132579	GTTGAAACGAGCACAAATCAGCAAGCTAACCCGTCACACTGAAGCCCATGGACCACCGTG
A_92_P027206	BM895578	Putative autophagy domain family protein, partial [Zea mays]	AQK60249	6.70504e-51	2.8421817E-4	1.3948664E-5	up	1.5243453	0.6081897	1.5243453	GCGACGTGTTGGCTCGTGCTCTTCATCGACGGACGGAGGCTGTCGTGCTGGAGAGGTTAA
A_92_P017074	FL163908	Protein Mo25 [Zea mays]	ONM25660	6.13733e-82	0.0018935009	4.1682657E-4	up	1.5273039	0.6109872	1.5273039	GGTTTTGGTTGAGAATCACAGAGAAGTGTTGAAGCTACTCCACAATCTCCCCACAAGCAA
A_92_P029738	BG841902	Protein SUPPRESSOR OF K(+) TRANSPORT GROWTH DEFECT 1 [Zea mays] >gi|1142672094|gb|ONM30137.1| Protein SUPPRESSOR OF K(+) TRANSPORT GROWTH DEFECT 1 [Zea mays]	ONM30136	8.4936e-33	4.5801353E-4	3.3627526E-5	up	1.5286822	0.6122886	1.5286822	TGGAGTCCTTGTGGTTGCAGACGTGTATGTATAGCTATTTCACTAACGTTCTTGGTTTTT
A_92_P033360	DW940867				3.356714E-4	1.8883467E-5	up	1.5697016	0.6504903	1.5697016	GTGATGAGCATCCACAATAAGGCTTCCCAACTGCGATTTTGATGACTATCATATTCTTTG
A_92_P039620	FL475095	uncharacterized protein LOC100275618 [Zea mays] >gi|670435543|ref|XP_008658351.1| uncharacterized protein LOC100275618 isoform X1 [Zea mays] >gi|1162498008|ref|XP_020399173.1| uncharacterized protein LOC100275618 isoform X1 [Zea mays] >gi|194702874|gb|ACF85521.1| unknown [Zea mays] >gi|195614906|gb|ACG29283.1| hypothetical protein [Zea mays] >gi|1142847533|gb|AQL05619.1| hypothetical protein ZEAM…	NP_001143138	3.93831e-43	2.729267E-4	1.276986E-5	up	1.5703827	0.65111625	1.5703827	AGTTTCAAACACTCGGTTTGCTAGCTAGTGGATATTTAGACCCTATTTGTTTTGCTCTCC
A_92_P032510	EB702482	uncharacterized protein LOC100282335 [Zea mays] >gi|1162474977|ref|XP_020408937.1| uncharacterized protein LOC100282335 isoform X2 [Zea mays] >gi|194698310|gb|ACF83239.1| unknown [Zea mays] >gi|195621636|gb|ACG32648.1| uridylate kinase [Zea mays] >gi|1142711502|gb|AQK75426.1| UMP-CMP kinase 3 [Zea mays] >gi|1142711503|gb|AQK75427.1| UMP-CMP kinase 3 [Zea mays]	NP_001148719	8.66896e-54	1.3756873E-4	1.6478723E-6	up	1.6092433	0.6863825	1.6092433	TAGGGCTAGTTTGGACATGGAAATACAGGGGATCCATCAGGCCTGAGGCAGGAATCCCCT
A_92_P016061	CF057604				0.0024437464	6.3528254E-4	up	1.6199226	0.69592494	1.6199226	GCTGGAAGACAAGGTCACTGCGGTATGACTTCAGAGGTTATTGCTAGATTACAGATTTTT
A_92_P015280	DW891271				3.062531E-4	1.5853759E-5	up	1.6230568	0.6987134	1.6230568	TCTCTGTTTCTAGTACCCGTATAATCACCCTGCAATTACCTGCAGCTGGTCATCGTTAGG
A_92_P012914	FL442236	putative protein S-acyltransferase 7 [Zea mays]	ONM22792	1.50983e-82	5.279032E-4	4.599322E-5	up	1.632356	0.70695573	1.632356	AGCTCACTAGCAAGCCGCTCCACGTCTTGATGCGTCTCTTTGTGTAAACCTGCCTGATAC
A_92_P030765	EE044574	uncharacterized protein LOC100272596 [Zea mays] >gi|194699876|gb|ACF84022.1| unknown [Zea mays] >gi|223948937|gb|ACN28552.1| unknown [Zea mays] >gi|1142664367|gb|ONM23689.1| small G protein family protein / RhoGAP family protein [Zea mays]	NP_001140531	3.4275e-59	0.0010679621	1.6606007E-4	up	1.642274	0.7156949	1.642274	GTAGGTTTGTATATATGCCGCTAGTGTTAATTCTCCCCGGGACTAAGATCTGGTCATGTT
A_92_P028452	CO440771	putative low-specificity L-threonine aldolase 1 [Zea mays] >gi|1142656648|gb|ONM15970.1| putative low-specificity L-threonine aldolase 1 [Zea mays]	ONM15967	2.02328e-44	6.3638395E-4	6.476412E-5	up	1.6443923	0.71755445	1.6443923	TTTGCCGGATGGCTGTTGTTGTTTACTCTTCACTCGGATGTGTTCGTTCTTGTGCCGTAC
A_92_P001976	AW261396				0.0010480739	1.6001434E-4	up	1.6452354	0.718294	1.6452354	TGATGCTGATGGCGGCAGAGTCTGGATGGTGATGGGCGTGTCAGGATGAATGCATGGAAT
A_92_P005184	CK370325	Serine/arginine-rich splicing factor SC35 [Zea mays]	AQK58115	2.05887	7.914558E-4	9.662018E-5	up	1.6458098	0.71879756	1.6458098	GTGGTGGTGTTGAGTGACTCCTTTTGCTATCTGTGGCCCTAGCTTTATTCATTATTTTAA
A_92_P034890	FL479638	Katanin p60 ATPase-containing subunit A1 [Zea mays]	ONM39196	4.99202e-71	0.0010988922	1.7230937E-4	up	1.6505536	0.72295	1.6505536	TGCCTGAGACCTCGGTCATCTCCTTCAACATTGGTTTCTGTGGTTGACACGACAAGTGTA
A_92_P038576	FL475363	uncharacterized protein LOC100280201 [Zea mays] >gi|1162467796|ref|XP_020407100.1| uncharacterized protein LOC100280201 isoform X1 [Zea mays] >gi|1162467798|ref|XP_020407101.1| uncharacterized protein LOC100280201 isoform X1 [Zea mays] >gi|219887997|gb|ACL54373.1| unknown [Zea mays]	NP_001146604	7.21371e-94	0.0033932023	0.0010352269	up	1.6534685	0.7254955	1.6534685	ATGTGGGGATACAAAATGTTGGTCCTAGGTCTAGTCTGAGAAATATTGAAGCACAGTTGG
A_92_P032691	CO446715	putative B3 domain-containing protein Os08g0157700 [Zea mays] >gi|645168746|gb|AIB05901.1| ABI3VP1 transcription factor, partial [Zea mays] >gi|1142646479|gb|AQK41465.1| B3 domain-containing transcription factor NGA2 [Zea mays]	XP_008664024	3.56346	0.0021273533	4.985041E-4	up	1.655042	0.72686785	1.655042	GCAAACAATGCTCGATTGTATGTGAAACACTCTGACCTGTGACCATTTGAATGTCGGTGC
A_92_P009488	FL196766	uncharacterized protein LOC100272777 isoform X2 [Zea mays] >gi|223944823|gb|ACN26495.1| unknown [Zea mays]	XP_008658247	2.33064e-73	8.88788E-4	1.2215848E-4	up	1.6570473	0.7286148	1.6570473	TCTTGTGGAAAGCAGCTCTTCTCGTGCCTTCTCAGCAGGTATTCACAGTAGAGTACTCTT
A_92_P016891	FL479263	SPla/RYanodine receptor (SPRY) domain-containing protein [Zea mays]	AQK71739	1.36362e-41	1.7822137E-4	3.6114207E-6	up	1.6661583	0.73652554	1.6661583	TCTAGGCGCTCATAGGCATCGGGTTTGATGCGCATCTCAGAAGTAAACTCAGATGCTAGA
A_92_P006471	EE178502				6.288057E-4	6.34436E-5	up	1.6677942	0.73794127	1.6677942	GTTTTGGTTCAGAGTTGTCACTTTGCTGTGTATGATAGTCGCAACTTTTGATGACGTTTG
A_92_P033810	FL307484	uncharacterized protein LOC100277625 [Zea mays] >gi|195644552|gb|ACG41744.1| hypothetical protein [Zea mays] >gi|1142628868|gb|ONL97930.1| hypothetical protein ZEAMMB73_Zm00001d029107 [Zea mays]	NP_001144609	2.95479e-15	0.0011901096	2.0246679E-4	up	1.670406	0.7401988	1.670406	GGCGACGACGAGTAGGATAGGAGAGCTGGCGGTTGCGATCTCTGGCTGTCTGTTGGGTTG
A_92_P032633	FM195997	unknown [Zea mays]	ACR37509	1.83652e-33	0.0011735429	1.9734178E-4	up	1.6786405	0.7472933	1.6786405	CACTTTAGGGTTCAGTATGCTGTGTACCGTGGCAGATCTTTGAGCAGGATTGGGTCATGG
A_92_P027806	DR965881	hypothetical protein ZEAMMB73_Zm00001d011168 [Zea mays]	AQK96085	2.75733e-66	2.729267E-4	1.2826425E-5	up	1.682148	0.7503046	1.682148	TGTTTGGTTGCGGGATTGCTGGGGTCGACATACTTCTTTTAGTAGTAGTACAACAGGTTT
A_92_P014869	FL434440	OSJNBa0008M17.14-like protein [Zea mays]	AQK46148	2.14319e-24	6.616181E-4	7.022197E-5	up	1.6889722	0.75614566	1.6889722	TCTTTCTGCTGTAAATCCGGATGCAGATCTCTTGAGCTATTAAGGTGCCTTCCCTAGTTC
A_92_P017238	DV492946	Nuclear pore complex protein NUP214 [Zea mays]	ONM60930	4.61278e-12	7.500334E-4	8.846335E-5	up	1.6927998	0.75941133	1.6927998	GGTGTCAACAGCAGCATCGACGGTTGGTCTTGGATTCCCTACTGGTTTCTCTCCAGGGCG
A_92_P017087	EB404999	unknown [Zea mays]	ACR37125	0.0418578	7.262814E-5	3.2601372E-7	up	1.6969589	0.7629517	1.6969589	CTGAAGAAATGGCACTATGGCAGCTGCTTTGCACTGAATTGTAAATAGCCTTTCTCGCCA
A_92_P026923	EG085467				0.0013395213	2.4104946E-4	up	1.7034116	0.7684271	1.7034116	ATTTTGTGTTCCTTTGTTGTCTTGGACAGTATCAGCTCAGTTTTAGTACGAGTCAGCTTC
A_92_P031992	EE041900	uncharacterized protein LOC100282719 isoform X1 [Zea mays] >gi|1162439815|ref|XP_020407263.1| uncharacterized protein LOC100282719 isoform X1 [Zea mays]	XP_008676720	3.30057e-83	1.9371895E-4	5.799978E-6	up	1.7043462	0.76921844	1.7043462	GAGAGCAGCGAGGATTCACGGAGATCTGGGGAACCAAAAGATGGAAGCGCTAGTCAAGAA
A_92_P026330	DR959822	DNA (cytosine-5)-methyltransferase DRM2 [Zea mays]	AQL10068	1.28315e-132	3.6229423E-4	2.174583E-5	up	1.7049736	0.76974934	1.7049736	ATCTTGGTGCAGTTCTGTGGCACTGTTGGGTATTCAAATGCAGATTGATCCGAGAGGCTG
A_92_P009015	CF629789	fiber protein Fb19 [Zea mays] >gi|195637256|gb|ACG38096.1| fiber protein Fb19 [Zea mays] >gi|1142645197|gb|AQK40183.1| Fiber protein Fb19 [Zea mays]	NP_001150162	7.86721e-49	1.7822137E-4	3.5242338E-6	up	1.7070175	0.7714779	1.7070175	TGAAAGGGTGAATGCACGTGATGAACTCATCAGTCTGATACATGCTCCGAACTTGATTAC
A_92_P020260	DY398458				0.001163228	1.9340632E-4	up	1.7125237	0.776124	1.7125237	GGGGCAGTGACCTCCATGGGTGGTATGGTCGGAGCTCAAGAGCCCGCCATATAAGCTTTT
A_92_P019467	EE174750	unknown [Zea mays]	ACN29273	1.14296e-90	8.9407334E-4	1.2398702E-4	up	1.7156974	0.7787951	1.7156974	GGGGGCTAGTACAGCGGTTTGCACCTGATCCGACTCTCCGAAGCATCCAACCGCCGTCTT
A_92_P002760	FL144800	unknown [Zea mays]	ACF80277	2.13925e-104	0.0022226567	5.426797E-4	up	1.724181	0.78591126	1.724181	CCAAGTTTGGGATGACACCTTTGCTTGCGGCAGTCTATGTTGGAGCAATGCAGAACATTT
A_92_P018163	DY577005	shaggy-related protein kinase alpha-like isoform X2 [Zea mays]	XP_020395409	2.45212e-51	6.288057E-4	6.2777784E-5	up	1.7320088	0.79244626	1.7320088	GTGTGTACCCAGATGTGTATCGATGACATAGGCTGGCTGCTGTATCATCATCAGGGTTGA
A_92_P000548	EB709148	unknown [Zea mays]	ACR34669	8.51646e-16	3.5076484E-4	2.0376381E-5	up	1.7385671	0.79789877	1.7385671	AGAGGCTAAGCCTATATTTGGGTGCTTTTTCCTCCTATGATTGGCATACAGACATGCAGA
A_92_P021955	FL453121	CCT motif family protein [Zea mays]	AQK92682	7.87319e-64	1.0548864E-4	7.9986944E-7	up	1.7452148	0.8034046	1.7452148	CCCCCTGTACTGTACAAAAGGCTTGAAGATGGTAATAAAACTCAGCTCCCCTCTTGCTTG
A_92_P035658	FL474971	proton myo-inositol cotransporter [Zea mays] >gi|194693326|gb|ACF80747.1| unknown [Zea mays] >gi|1142860609|gb|ONM59093.1| Putative polyol transporter 1 [Zea mays]	NP_001132062	7.38272e-26	5.887618E-4	5.5924702E-5	up	1.7464789	0.8044492	1.7464789	TTCCTTTTTCGAGTACCATTCCCATTCGTCGTGGTCAGTACGATGTTGGGTCGTTGGGAG
A_92_P010041	FL465336	uncharacterized protein LOC103654780 [Zea mays] >gi|1142695693|gb|AQK59619.1| hypothetical protein ZEAMMB73_Zm00001d053552 [Zea mays]	XP_008679817	1.73461e-48	0.0011689207	1.9590816E-4	up	1.7700759	0.82381123	1.7700759	CTGACAGTCAGAGGTTCAGATGTGAATATGACTCCCAGTCACTCCGCTAGATGTTTTGAT
A_92_P025592	CF023929				8.2741614E-4	1.0467017E-4	up	1.7723444	0.825659	1.7723444	TCTAGACAGCTCTGCCTGTCCATTCCCTCTATAAACGGGAGAGCAGTTCAGTCTCCTTTG
A_92_P016397	FM183583	uncharacterized protein LOC100383567 isoform X1 [Zea mays] >gi|224031095|gb|ACN34623.1| unknown [Zea mays]	XP_008677616	3.80315e-95	3.0822883E-4	1.6357197E-5	up	1.7824546	0.83386534	1.7824546	TGCAATGTTTGGTGGGATTCCTGAAGGAGCACCATATCCATTTTCCTTCCCAGCCCATGG
A_92_P035919	FL462395	catalase-1 [Zea mays]	CAA42720	2.9046e-27	0.0015611319	3.0615777E-4	up	1.7905524	0.8404047	1.7905524	TGTGGCCTGTGGTACAAACCCTGCTGTGTATGGGCCTGTCTATAAGAAACAGCGATGAGT
A_92_P033666	DN222751	Tripeptidyl-peptidase 2 [Zea mays]	AQK73345	3.8371e-133	0.0018765646	4.0940993E-4	up	1.7940125	0.84319	1.7940125	CATGAAAAAGAGGTTATTGCTGCAGCCGATGAGGTTGTGGGCAGTATTGATAAAGAGGAA
A_92_P038137	FL478778	nudix hydrolase 13 [Zea mays] >gi|194697004|gb|ACF82586.1| unknown [Zea mays] >gi|1142693754|gb|AQK57680.1| Nudix hydrolase 13 mitochondrial [Zea mays]	NP_001151121	1.34056e-64	0.0036803293	0.0011769494	up	1.7961859	0.84493667	1.7961859	GATGTTGATCTCATGCCAATGGTAGTGGCCAACGGCTTTGCTCGTCGTCTCAACTCTCAA
A_92_P028767	FL249177	DBP transcription factor isoform X1 [Zea mays]	XP_008658987	3.49248e-66	0.0017449392	3.6049628E-4	up	1.8055221	0.85241604	1.8055221	GAGGAGCATATCTGCTGAAGGGCTCAATAGCCTCAGGATACTCCTGGGAAGGCAGTAGCT
A_92_P006765	CO452204	Tripeptidyl-peptidase 2 [Zea mays]	AQK73345	4.69087e-172	7.262814E-5	1.5353899E-7	up	1.8079216	0.85433215	1.8079216	ACTGAGGAGGACAAGTCTGCCTGGTCAGAACTTGTGGTTTCTCTGAAGTCAGAATATCCG
A_92_P008313	FL467521				0.0017674281	3.6823028E-4	up	1.808919	0.8551278	1.808919	CCATGTATGCACAGCGATTCATGTTGGGAGTTGGGACTGGGACATGTTAACACCAGATGT
A_92_P021004	EE026828	uncharacterized protein LOC100384160 precursor [Zea mays] >gi|224033567|gb|ACN35859.1| unknown [Zea mays] >gi|224034329|gb|ACN36240.1| unknown [Zea mays] >gi|1142697917|gb|AQK61841.1| Non-specific phospholipase C1 [Zea mays]	NP_001170209	2.19653e-84	0.0024389515	6.269155E-4	up	1.811081	0.8568511	1.811081	AGAGCTCTAGTAGATGGTTCCAGTCTGCCCACAAATTACACATCGCCATTCCCTCTGATT
A_92_P014348	FL458970	Protein PHR1-LIKE 3 [Zea mays]	ONM54110	4.80425e-34	8.7768567E-4	1.192149E-4	up	1.8114367	0.85713434	1.8114367	GTAGCTGACTTTCTCTCCAGGTAGCAGGACGTGCTGTGTTTGTTGATCAATCCAAGTATC
A_92_P017376	FL471052	uncharacterized protein LOC100286359 [Zea mays] >gi|195659313|gb|ACG49124.1| dTDP-4-dehydrorhamnose reductase [Zea mays] >gi|238014050|gb|ACR38060.1| unknown [Zea mays] >gi|1142709606|gb|AQK73530.1| Bifunctional dTDP-4-dehydrorhamnose 35-epimerase/dTDP-4-dehydrorhamnose reductase [Zea mays] >gi|1142709607|gb|AQK73531.1| Bifunctional dTDP-4-dehydrorhamnose 35-epimerase/dTDP-4-dehydrorhamnose reduc…	NP_001152718	6.34843e-49	2.4893667E-4	1.1022728E-5	up	1.8136799	0.8589199	1.8136799	CTCTCCGGGAACTCTCAATAAGCACACCCCCTGTTTCGTGTGCAATGCATTTGAAACGGT
A_92_P025474	FL433070	uncharacterized protein LOC100283988 [Zea mays] >gi|195638628|gb|ACG38782.1| BSD domain containing protein [Zea mays] >gi|645168652|gb|AIB05862.1| BSD transcription factor, partial [Zea mays] >gi|1142651947|gb|AQK46933.1| BSD domain containing protein [Zea mays]	NP_001150358	1.68615e-42	0.002972739	8.485193E-4	up	1.8177707	0.8621702	1.8177707	GTGCTTTTGTGTACTGAAACCAAGTAGGTCCTTTCCTGCATTACGCAGCATATGTGCTTG
A_92_P004889	FL248484	unknown [Zea mays]	ACN37065	1.81102e-54	2.198774E-4	8.259208E-6	up	1.8182173	0.8625246	1.8182173	TTCCTCTGTGTCTCTGCTTGTAGAATCCTTGCTTCTGTTCGGTTCCTTCTGTTCGCATGA
A_92_P027149	EG274609	uncharacterized protein LOC103642519 [Zea mays]	XP_020400977	3.35477e-09	7.262814E-5	2.0871417E-7	up	1.8219585	0.86549014	1.8219585	CTGCTGCTGCTGAATTCAAGCACTTAGATGGAGGTTCAATCGATCATTCAGCTGTTCAAA
A_92_P028149	FL128523				0.0014090583	2.5879408E-4	up	1.8249398	0.8678489	1.8249398	AAGTTGTCGTGCAGCATCATGTGGGTTTTACTGCGTCACAGCTCACGACCATCCTTCTCT
A_92_P026887	DY236680	P-loop containing nucleoside triphosphate hydrolase superfamily protein [Zea mays]	AQK87126	1.70372e-18	0.0021452808	5.067821E-4	up	1.8268113	0.86932766	1.8268113	CGGTTCCAACTTCCAAAGGAATCGTTCCCTAGCCGGATTGTTGATCAGCTGGAACGATTT
A_92_P009084	DR824871	uncharacterized protein ycf36 [Zea mays] >gi|1142833741|gb|AQK91827.1| DUF1230 family protein [Zea mays]	XP_008655981	6.23496e-51	5.024823E-4	4.126083E-5	up	1.8396758	0.8794516	1.8396758	GAGGACCTGATTTGTCGTAGCATCGTAAAGCGTGGAGCATGGAAGGTTTGTAGATGGCGG
A_92_P034630	DR955906	E3 ubiquitin ligase PQT3-like [Zea mays] >gi|1142700127|gb|AQK64051.1| DWNN domain a CCHC-type zinc finger [Zea mays] >gi|1142700128|gb|AQK64052.1| DWNN domain a CCHC-type zinc finger [Zea mays]	XP_008644629	6.63365e-109	0.002057286	4.7265014E-4	up	1.8437512	0.882644	1.8437512	AAGTGGTTTTCATATACTCCATTTGTATGTGCCTTCGAAGTTTGTGTTTTGGTGTCAGGG
A_92_P037040	BI993265	uncharacterized protein LOC103636764 [Zea mays]	XP_008657312	0.00156997	7.262814E-5	3.2828933E-7	up	1.8450924	0.88369304	1.8450924	CATCCCCGATGACAACCATGGTTCGTTCTTAGTTGAACAGTTACCTTGTTGTTGTGCTAA
A_92_P000775	DV030971	cyclic nucleotide-gated ion channel 1 isoform X3 [Zea mays]	XP_020395025	2.05719e-88	8.359313E-4	1.084384E-4	up	1.8516113	0.88878125	1.8516113	GCCAGGCTGCAGGAAAGAGTGCCCGCGAGACTGCTGCAGAAACCGGCTGAACCCAACTTT
A_92_P039094	DV621156	unknown [Zea mays]	ACR35234	3.78324e-17	7.943619E-4	9.753762E-5	up	1.8556432	0.8919193	1.8556432	TGATGCGTGTGAGTCCGATCGATCTGAAGGCTGCTGTAAAGAGGAAGATGGAAGGGGAAG
A_92_P012630	FL457296	uncharacterized protein LOC100193583 [Zea mays] >gi|194693614|gb|ACF80891.1| unknown [Zea mays]	NP_001132162	1.87508e-56	0.002306437	5.7421665E-4	up	1.8599156	0.89523715	1.8599156	TGCAAAGAAGGGTGCACCAAAGGGGAACTGACTCCGCACAAGCTTAGATTCCGCCTCTTG
A_92_P040496	FL445353	unknown [Zea mays] >gi|1142704759|gb|AQK68683.1| Pectin lyase-like superfamily protein [Zea mays] >gi|1142704760|gb|AQK68684.1| Pectin lyase-like superfamily protein [Zea mays]	ACL52764	4.1987e-71	0.0020455546	4.677736E-4	up	1.865933	0.8998971	1.865933	TATGCTGCAGCTCGCTTCTGTAAGAATATTCGTTTCACGGAAGCACTGCATTTGTATGCA
A_92_P011954	FL363022	uncharacterized protein LOC100279864 isoform X1 [Zea mays] >gi|1142679420|gb|ONM37463.1| Myosin-binding protein 1 [Zea mays]	XP_008672723	1.14607e-51	1.9207722E-4	5.43951E-6	up	1.8686702	0.902012	1.8686702	AAAGCTCGATGGAGAGCAAGGAAGCTGGCTCATCGACAACTAGTGGGGAGGTTGATCTAG
A_92_P023694	CD970886	actin-depolymerizing factor 3 [Zea mays] >gi|17366520|sp|Q41764.1|ADF3_MAIZE RecName: Full=Actin-depolymerizing factor 3; Short=ADF-3; Short=ZmADF3; AltName: Full=ZmABP3 >gi|1419370|emb|CAA66311.1| actin depolymerizing factor [Zea mays] >gi|194692910|gb|ACF80539.1| unknown [Zea mays] >gi|195605882|gb|ACG24771.1| actin-depolymerizing factor 3 [Zea mays] >gi|195618220|gb|ACG30940.1| actin-depolymer…	NP_001105474	6.8001e-97	7.7920116E-4	9.4207506E-5	up	1.8704628	0.9033953	1.8704628	TTGGAAGTGTGCTTTCTCTTGCATCTCGTCATGGGAGCATGGTGAACCAGAGTGTACAAC
A_92_P007258	FM190785				0.0057471544	0.0022499938	up	1.8729957	0.90534765	1.8729957	AGTGCCAGCTGTTTGAAATTTGAATCATAGGTTCAGTGGCAAGGCAACTTGGTGCTTAAG
A_92_P030221	FL432007	uncharacterized protein LOC100276378 [Zea mays] >gi|195623950|gb|ACG33805.1| hypothetical protein [Zea mays] >gi|1142847369|gb|AQL05455.1| AMMECR1 family [Zea mays]	NP_001143656	1.46815e-40	0.0020142563	4.5748558E-4	up	1.8758609	0.90755284	1.8758609	CACCCCCCACAGTTCATTGATCTAGCATCATTCCCTTCCAAGGAAAAGGCCAAATAGGGG
A_92_P005524	FL109890	uncharacterized protein LOC100192051 isoform X3 [Zea mays] >gi|670412337|ref|XP_008647323.1| uncharacterized protein LOC100192051 isoform X3 [Zea mays] >gi|194695956|gb|ACF82062.1| unknown [Zea mays] >gi|223944345|gb|ACN26256.1| unknown [Zea mays] >gi|238009200|gb|ACR35635.1| unknown [Zea mays]	XP_008647321	0.00655581	0.005147964	0.0019089852	up	1.880624	0.9112115	1.880624	TCAACCAGTGTGTACGGGTTTGATTTTCGGTCATGCTGTTAACAGCATTGCGGTTCGTCG
A_92_P037954	DV491465	myb-related protein Zm38 [Zea mays] >gi|645165471|gb|AIB04526.1| MYB transcription factor, partial [Zea mays] >gi|1142635194|gb|ONM04257.1| myb transcription factor38 [Zea mays]	XP_008664600	3.71421e-43	0.0036294044	0.0011445425	up	1.9007893	0.92659855	1.9007893	TCAGGGGCGGCATGCTGGACTTTAGAGGCCTCAAGATGAAGTGAACGAAGCCCAGCGAGA
A_92_P025628	DN211102	Structural maintenance of chromosomes (SMC) family protein, partial [Zea mays]	ONM03768	6.22939e-150	4.7877885E-4	3.6520018E-5	up	1.9027694	0.92810076	1.9027694	GGCAGAGAAGCATCTACGCCTTCAACAGGACCTGAAACTGTTGAAGACAGAGCATTACCT
A_92_P037530	FL473823				0.0021452808	5.079919E-4	up	1.9058149	0.930408	1.9058149	CTCTTGTATGCTACCCAGTATGCCGCAGGAAATCATAATTCGGTGTTCCATTGCAGCAGG
A_92_P008210	FL028805	Nucleobase-ascorbate transporter 6 [Zea mays]	ONM54740	4.57682	4.4833033E-4	3.21658E-5	up	1.9238851	0.94402266	1.9238851	ACGGCCAGTCGAGAAAGTCAGTGTAATCCCCTGTTATGATCTCCTCTGTTGCAACTTAAT
A_92_P017827	EE292085	Ribonuclease III family protein [Zea mays]	ONM28883	2.3614e-30	7.480752E-4	8.7893524E-5	up	1.9254901	0.9452257	1.9254901	TTTTCCTGTTCCCTGTGACTTCTGTTGAACAGCAAAAGCTATGAGCGCTAAGATGCTGTG
A_92_P006126	CO440101	dnaJ homolog subfamily B member 3 [Zea mays]	XP_008659172	5.61889e-51	2.8501346E-4	1.4316029E-5	up	1.9301673	0.9487259	1.9301673	TCTTGAATCTTGATTAGAGCACTCTTTATTCACTTACTGGCTCTCGTCAGTCGTAGTAGC
A_92_P022567	EB704958	uncharacterized protein LOC100384528 [Zea mays] >gi|238005808|gb|ACR33939.1| unknown [Zea mays] >gi|1142836103|gb|AQK94189.1| Vesicle-associated protein 2-2 [Zea mays]	NP_001170517	1.37432e-68	4.471891E-4	3.1923202E-5	up	1.9334444	0.9511733	1.9334444	AGTTCCTGAACCTGGGTTACTTTGTCAGAGTGAACCTACTGTCACGTCATGATTGTCACA
A_92_P035064	CD986318	Tripeptidyl-peptidase 2 [Zea mays]	AQK73357	1.18824e-18	0.0011639005	1.9444941E-4	up	1.9392663	0.9555109	1.9392663	CATGTCTCAACCTACTTAAAAACAAGGGATGCAAGTCCGATTTTCCCCATGTCTTGACAC
A_92_P039425	FL245012	Guanosine nucleotide diphosphate dissociation inhibitor 2 [Zea mays]	ONM21327	1.7775e-91	0.0016317795	3.2545405E-4	up	1.9401665	0.95618045	1.9401665	TAGTGCTGCTGAAGATGATATGTGATACTTATCGTAGTGCTATGTGGCGTAGTGTGGAAA
A_92_P011543	FM183569	unknown [Zea mays]	ACF82330	3.77926e-95	0.0050640013	0.0018554847	up	1.9427803	0.95812273	1.9427803	CGGTGATGTAAACAATGAGGATCCAGAAACCAAGTTGCCAGCCCCTTGAATTTACCATAT
A_92_P003446	EB165639	uncharacterized protein LOC100216733 [Zea mays] >gi|194696358|gb|ACF82263.1| unknown [Zea mays]	NP_001136610	2.90878e-102	0.0033245569	0.0010018259	up	1.950764	0.9640392	1.950764	GGCCACAGCCACAGGTCGAGAGAGTAAACCCAAGGAGGATACTACAGACAAGGATAGCAG
A_92_P005168	FM195182	uncharacterized protein LOC100193361 [Zea mays] >gi|670412438|ref|XP_008647373.1| uncharacterized protein LOC100193361 isoform X1 [Zea mays] >gi|670412442|ref|XP_008647375.1| uncharacterized protein LOC100193361 isoform X1 [Zea mays] >gi|194693052|gb|ACF80610.1| unknown [Zea mays] >gi|194700194|gb|ACF84181.1| unknown [Zea mays] >gi|195625802|gb|ACG34731.1| hypothetical protein [Zea mays] >gi|1142…	NP_001131965	2.68634e-91	0.002757439	7.5755804E-4	up	1.9521205	0.9650421	1.9521205	GCTCCAGCCTTCAGAAAACCTTGTTTTCTGCCACGTGTGTCTGGAGAGCTGCCCTGCGTA
A_92_P019542	FL436593	transcription factor HBP-1a isoform X2 [Zea mays]	XP_020408532	3.97376e-92	9.5527427E-4	1.3787288E-4	up	1.9563028	0.96812963	1.9563028	TGGAATGCACATTGCTTATATATTCATTCTCTTGAACGTTGTGGAACGCAGCATAGGAAG
A_92_P004955	FL379714	unknown [Zea mays]	ACL53345	8.77929e-83	2.729267E-4	1.2923724E-5	up	1.9671704	0.9761219	1.9671704	ACTATTAGTACTCCTAAGGATAATCCCATAAGCGATGCGGTTATTTGCATCCTATGAAGG
A_92_P039779	EE289543	rhicadhesin receptor precursor [Zea mays]	ACG46482	4.46633e-99	4.7877885E-4	3.6698235E-5	up	1.9749683	0.98182946	1.9749683	GGAGGGAGTTGCTTGTGCTCCGATAAATAAGATAAATAATCAATTCTATCGTCGTCTGGG
A_92_P003817	DN215030	vesicle-associated protein 1-2 [Zea mays] >gi|1142636164|gb|ONM05227.1| Vesicle-associated protein 1-1 [Zea mays]	XP_008664769	1.18327e-99	0.0015579566	3.0500162E-4	up	1.9808513	0.9861206	1.9808513	AGGAGCACGATGGTTTAGATCGAGTTTTAGTGCCTATGCAGAGGATCGTGGATAATGGGA
A_92_P033873	FM195851	uncharacterized protein LOC100282572 [Zea mays] >gi|195619456|gb|ACG31558.1| thioredoxin H-type 5 [Zea mays] >gi|195620334|gb|ACG31997.1| thioredoxin H-type 5 [Zea mays] >gi|195623594|gb|ACG33627.1| thioredoxin H-type 5 [Zea mays]	NP_001148952	7.09275e-17	0.001163228	1.9373641E-4	up	1.9828612	0.98758364	1.9828612	GACGTGTCTGGGTCAATAAGAGTTTCTGAAACTTGGATTTGTATGTGTCAGTCTCTGTGT
A_92_P035697	DR814408	hypothetical protein - maize	S20018	6.90363e-06	0.0016118534	3.20329E-4	up	1.9850206	0.98915404	1.9850206	TGAGTGTCTGAGTGAGCCTGAAAGATTGAGCCTGTGTATAACGTTGCATGACTCCCCTTT
A_92_P034639	FL468998	uncharacterized protein LOC100502158 [Zea mays] >gi|195606696|gb|ACG25178.1| histone H2B.2 [Zea mays] >gi|238013114|gb|ACR37592.1| unknown [Zea mays] >gi|1142635261|gb|ONM04324.1| Histone H2B [Zea mays]	NP_001183565	2.09951e-51	5.10201E-4	4.2671756E-5	up	1.985351	0.98939407	1.985351	TCCCTTTGGTATGATTGGCCCTGTTCAATGGGTTTGCAAGTGATTAGTTTGTACATGGTT
A_92_P032749	EG106774				1.0548864E-4	8.063119E-7	up	1.9870738	0.9906454	1.9870738	CATCTGGTATTCTGGAAGAGGCAAAATCATGATCTGATACCCATATGCCGGGTTCTCTGT
A_92_P021384	CF635426	uncharacterized protein LOC100280420 isoform 2 [Zea mays] >gi|219888861|gb|ACL54805.1| unknown [Zea mays]	NP_001146815	9.65462e-110	0.0017966516	3.7896723E-4	up	1.9937351	0.9954737	1.9937351	CTGCTGCTACTGTGCAGTTGCTTACGGATACAGCTCATTGCGTTGAACAGCTGAAGTGGT
A_92_P007753	FM191235	unknown [Zea mays]	ACR35301	4.41818e-16	8.7686745E-4	1.1834551E-4	up	2.0029662	1.002138	2.0029662	TTTGAGCATTTCACCTATCCTTGTCGTTTACCACAACTGACTTCAATATTCGGGTACCCC
A_92_P040880	FL455107	Uncharacterized conserved protein (UCP012943) [Zea mays]	AQK50446	7.18349e-79	3.721626E-4	2.2838543E-5	up	2.0042446	1.0030586	2.0042446	ATTACTCGTCTATCGTTTGGTCAAGAACTCCTGACTGTAATGTAATGTACAGCTTGTGTC
A_92_P017199	CD975960	Serine/threonine-protein kinase STY46 [Zea mays]	AQK47435	1.65215e-59	0.004259026	0.0014602906	up	2.0079339	1.0057118	2.0079339	AGAGCTGGAAGGCATGTTAAGGGACCATCAGGCCTCCAAGGGAAGCAACAAACATTCGAA
A_92_P012809	DW404493	Structural maintenance of chromosomes (SMC) family protein [Zea mays] >gi|1142634704|gb|ONM03767.1| Structural maintenance of chromosomes (SMC) family protein [Zea mays]	ONM03765	1.63679e-92	0.0019276706	4.2771638E-4	up	2.0081832	1.0058908	2.0081832	GCAGGATATACGACCTTCTGAACGTGACAAACATGAGGCAGAGTTCAAAAAAAGAACTGG
A_92_P041494	FL449242	uncharacterized protein LOC100282125 [Zea mays] >gi|195619910|gb|ACG31785.1| negatively light-regulated protein [Zea mays] >gi|195639748|gb|ACG39342.1| negatively light-regulated protein [Zea mays] >gi|195642052|gb|ACG40494.1| negatively light-regulated protein [Zea mays] >gi|223974349|gb|ACN31362.1| unknown [Zea mays] >gi|238005846|gb|ACR33958.1| unknown [Zea mays] >gi|1142670077|gb|ONM28120.1| …	NP_001148510	2.62415	0.001825756	3.914899E-4	up	2.0082526	1.0059408	2.0082526	ATTTTTATTATCTGTGGATAAACATTTGATATGCATGAGGTGGCCGAGCTGTGAGTGACC
A_92_P031291	FL291210	uncharacterized protein LOC103647179 [Zea mays]	XP_008669970	6.62868e-46	0.0068971445	0.002869417	up	2.0084453	1.0060791	2.0084453	AATTTTGGAAGGTTCGTCTCGGTCTTGTACTTGTGCGTGATGAACCACTAATACGGCCCT
A_92_P003432	EE286556	unknown [Zea mays] >gi|1142656533|gb|ONM15855.1| DUF3755 family protein [Zea mays]	ACL53756	1.17195e-09	2.6741187E-4	1.2053714E-5	up	2.0164652	1.0118285	2.0164652	GGTAGATGGATGGACCATATGGAGAACTACTGCTTCATTTTGCACACCAAGTGGCGGTGA
A_92_P033484	FL162163	uncharacterized protein LOC100281258 isoform X1 [Zea mays] >gi|224029757|gb|ACN33954.1| unknown [Zea mays]	XP_020399241	3.05767e-47	1.5156386E-4	2.052186E-6	up	2.0200982	1.0144255	2.0200982	ATCCTTGTTGTGCTATGCTTCCATTCGTTCCTGGATCAGATATGTTGTTGTGTAACCGAG
A_92_P012878	AW055991	helix-loop-helix DNA-binding domain containing protein [Zea mays]	ACG38941	2.16244e-46	0.0014526806	2.718819E-4	up	2.0207949	1.0149229	2.0207949	CATCGCCGACGTGAGGCATGACAGCGTGGACATGAAGCTCGATGGCATCATCGACGGGCA
A_92_P033899	FL015856	Putative CRAL/TRIO domain containing, Sec14p-like phosphatidylinositol transfer family protein [Zea mays]	AQK91899	1.29949e-97	8.3162467E-4	1.0660923E-4	up	2.023304	1.016713	2.023304	AAGGAAAGAGAGCAGATCTGATGCAGACAACTCAGAAGGAGATAAGAAGACTAAGATCGG
A_92_P005060	FL444147	unknown [Zea mays]	ACF84775	8.23386e-47	6.4951926E-4	6.774154E-5	up	2.0253701	1.0181855	2.0253701	GCTTCCTTCGTGGCGTCAAGCCTTGAGGCTTGAACGAACAACGTACGTCCATGTGCTTAT
A_92_P023054	CD992043	thioredoxin-like 3-3 [Zea mays] >gi|1142655765|gb|ONM15087.1| Thioredoxin-like 3-3 [Zea mays]	XP_008669029	0.307016	0.001825756	3.8905436E-4	up	2.030453	1.0218016	2.030453	CAGAGAACCTTGTCTACCAGCCTTTGTGTTAGTCATAATTATTTACTGTTTGAGTGACGG
A_92_P001578	AI834481	uncharacterized protein LOC100282309 isoform X2 [Zea mays]	XP_020407141	2.37221e-131	0.008157851	0.003616606	up	2.0307589	1.0220189	2.0307589	ACTATGGCATACTCGTGTGTTTGCTTAAGGTTGCTGTGGTATGTTCTGATCTTAAGATTG
A_92_P034464	EE286253	Sterol 14-demethylase [Zea mays]	AQK38919	6.8468e-88	7.262814E-5	2.7780948E-7	up	2.033375	1.0238763	2.033375	ATGATATGCAACATCCGCTTGTTAGCTAGCTTCCTAGCTCAGCATTCCCCTTAGTCAAAT
A_92_P031396	DR790862	uncharacterized protein LOC100283572 isoform X6 [Zea mays]	XP_020405341	1.78238e-67	0.0043634083	0.001509421	up	2.0344236	1.0246202	2.0344236	ATGTGCAGTTGTACATGTGGCTTCAGTAATAAAAGCCCCATGGAAGTATCAAATTGTACC
A_92_P039570	FL445036	Zinc finger CCCH domain-containing protein 28 [Zea mays]	AQK43754	2.70729e-40	0.0040098056	0.0013371856	up	2.03469	1.0248089	2.03469	ATTTGTTGTCATAAAGATGATTTTGACTCCAGCTAATCTGGTGTCTGCGCTATTGGCTTC
A_92_P027918	DY688892	SC3 protein [Zea mays] >gi|223942955|gb|ACN25561.1| unknown [Zea mays] >gi|1142637663|gb|ONM06726.1| Secretory carrier-associated membrane protein 3 [Zea mays]	NP_001150460	1.97022e-44	0.0020952849	4.887015E-4	up	2.0350518	1.0250655	2.0350518	CACCAAACCAGCCCTGAGTTCCTATCGCCACGGTGTTTTGAGCCCTCCAGATTGATCAAT
A_92_P038452	CF637772	putative glutathione peroxidase [Zea mays] >gi|48374955|gb|AAT42154.1| putative glutathione peroxidase [Zea mays] >gi|194703274|gb|ACF85721.1| unknown [Zea mays] >gi|195622840|gb|ACG33250.1| phospholipid hydroperoxide glutathione peroxidase [Zea mays] >gi|223975959|gb|ACN32167.1| unknown [Zea mays] >gi|1142655809|gb|ONM15131.1| Glutathione peroxidase [Zea mays] >gi|1142655810|gb|ONM15132.1| Gluta…	NP_001141210	2.35093e-114	2.1384042E-4	7.255676E-6	up	2.0375342	1.0268244	2.0375342	CATTTTCGTGTGACTGACCTGATAATAGCATATTTGGGAGAAGAGGAATGGAGAGGCTAA
A_92_P018117	DW751904	palmitoyltransferase PFA4 isoform X1 [Zea mays]	XP_008647866	2.11624	4.4863607E-4	3.2332366E-5	up	2.0457215	1.0326097	2.0457215	TTTGTTGGGTTTGTCCAGTTAGTTGATAATTTAGCTTCTATAACATCCTGCGCTGGGTTG
A_92_P013812	BG320118	ubiquinone biosynthesis protein COQ4 isoform X1 [Zea mays] >gi|1142652222|gb|AQK47208.1| Ubiquinone biosynthesis protein COQ4 homolog mitochondrial [Zea mays]	XP_008661968	4.66474e-124	0.002178284	5.213805E-4	up	2.0464904	1.033152	2.0464904	ATGTCTGTATATTACGAGAAGCACTTTCACGAAGACCTGGAGGTAGTGAGAAGGAACTGG
A_92_P032792	FL470005	unknown [Zea mays]	ACN34956	2.21969e-54	4.7877885E-4	3.6805013E-5	up	2.0500636	1.0356687	2.0500636	AGTGGAAGACCCAAGCTAAATCCTGCGTGTTGTGTACATAGCGCTGATCGTTTGCTGAAA
A_92_P017661	DR796394	unknown [Zea mays]	ACN33397	1.44355e-150	6.4951926E-4	6.711634E-5	up	2.0515237	1.0366958	2.0515237	ATAAATTTGCAGGTATAGTGTTCAAGGACTCATTGTACTTTCCATTCGTGTAGAACCCCC
A_92_P009089	CD661928	DNA binding like [Zea mays]	ACG33141	2.12011e-63	0.0074891434	0.0031958476	up	2.0520127	1.0370396	2.0520127	GCTCTCGCTCGGCTCAACGTCCTCGCTAACGCTGACCAAGTCGTCCATGAGTTACTGGGA
A_92_P040428	FL475508	uncharacterized protein LOC100281711 [Zea mays] >gi|195615826|gb|ACG29743.1| protein kinase G11A [Zea mays]	NP_001148103	3.18832e-57	0.0044823177	0.0015681431	up	2.0552657	1.0393249	2.0552657	CTGCTGCTGACGATGCCTCCGTTGGTGCACCCCAGAAAGGTGTCGACGGCTACTTGGAGT
A_92_P018156	CF626230	small G protein family protein / RhoGAP family protein [Zea mays]	ONM57359	1.13497e-68	0.0011795757	1.9861385E-4	up	2.0588048	1.0418069	2.0588048	AATAACAAAGCCTTTGTCCCCAGTTGGGCTAGACTAAAGTTGAAATCCAATAAAAGCCAC
A_92_P030650	FL454242	Beta-galactosidase 17 [Zea mays]	AQK88045	1.26151e-94	0.0032843563	9.79019E-4	up	2.0621521	1.0441507	2.0621521	AATCTTTGAACTGCATGCTCCAAATCATGAGCTCACTATCGATTTTACCACGGATCCGGA
A_92_P030757	FL448137	hypothetical protein [Zea mays]	ACG27489	2.86541e-88	0.003210715	9.4881014E-4	up	2.0627005	1.0445343	2.0627005	TGTCAAGCACTTCGAACCGTCGTGCGCTAGCCTAAAGTGGTATGGAAGCTGTTTTCGCTC
A_92_P040426	FL078405	AN12 Zinc finger A20 and AN1 domain-containing protein [Zea mays] >gi|154543233|gb|ABS83243.1| AN12 [Zea mays] >gi|195615250|gb|ACG29455.1| zinc finger A20 and AN1 domains-containing protein [Zea mays]	NP_001106259	8.37199e-72	0.0070982473	0.0029871855	up	2.0676997	1.0480267	2.0676997	AAGAGCAAGGACGACCGACGGCCAGAAGGGACGGATCGTCGGATTGTACGAATTACTCCC
A_92_P031736	FL438527	tripeptidyl-peptidase 2 isoform X3 [Zea mays]	XP_008646039	1.33989e-41	0.0018354275	3.9608657E-4	up	2.0715137	1.0506854	2.0715137	TGCTATTGTTGGTGCTTCAGGTGCCCGTTTGGTTATAAACCCCTCATGGAAAAACCCTTC
A_92_P001451	BM339895	unknown [Zea mays]	ACN27777	5.96731	0.0032199041	9.528216E-4	up	2.0782309	1.0553559	2.0782309	AGTGATGTTGTAACCACTTCAAAAGATCCAGGTAACTTGTCTATTTTGTGGTCGGATCGA
A_92_P028192	FM183031	putative bifunctional nuclease precursor [Zea mays] >gi|194701406|gb|ACF84787.1| unknown [Zea mays] >gi|194703784|gb|ACF85976.1| unknown [Zea mays] >gi|1142832043|gb|AQK90129.1| Endonuclease 2 [Zea mays]	NP_001123591	6.61231e-48	0.0015691681	3.094472E-4	up	2.0791748	1.056011	2.0791748	GATGATTATTTTTTCAGTAGGTACCCGATTGTGGAGAAGAGGTTAGCGCAGGCTGGAATC
A_92_P028717	DN223630	wall-associated kinase [Zea mays]	AIY68214	2.65356	8.038505E-4	9.953772E-5	up	2.079473	1.0562179	2.079473	ATATGGCGTGCTGGTGTGGACCTGTAGTATGGTATCCACTGCTGTGTTATTGTGTATGCT
A_92_P014437	FM184911	unknown [Zea mays]	ACR37520	6.98485e-58	0.0023133324	5.77449E-4	up	2.0800934	1.0566483	2.0800934	TTTCCAGGACATGGTCGTATCATGGAATGAATGACTGTGGAGGCAAACAAGCTCCGCAGC
A_92_P013893	AW061902	uncharacterized protein LOC100501217 precursor [Zea mays] >gi|670361247|ref|XP_008646887.1| uncharacterized protein LOC100501217 isoform X1 [Zea mays] >gi|1162440616|ref|XP_020394644.1| uncharacterized protein LOC100501217 isoform X1 [Zea mays] >gi|238008230|gb|ACR35150.1| unknown [Zea mays] >gi|1142639195|gb|ONM08258.1| putative LRR receptor-like serine/threonine-protein kinase [Zea mays]	NP_001182927	3.70932e-58	0.0059920284	0.0023994483	up	2.0814617	1.0575969	2.0814617	TTATTTATGTGTATAAGGAAGGATGATTTAAACGGGTTCAGGTGTTTACCGGTTGTCCGG
A_92_P019307	FL182027	uncharacterized protein LOC100273696 [Zea mays] >gi|194705146|gb|ACF86657.1| unknown [Zea mays] >gi|195645244|gb|ACG42090.1| hypothetical protein [Zea mays] >gi|407232588|gb|AFT82636.1| GBP12 GeBP type transcription factor, partial [Zea mays subsp. mays] >gi|645164873|gb|AIB04288.1| GeBP transcription factor, partial [Zea mays] >gi|1142861494|gb|ONM59978.1| putative transcription factor [Zea mays]	NP_001141580	5.69546e-29	1.8556677E-4	3.965472E-6	up	2.0819635	1.0579448	2.0819635	ATGTTCCTTTGTTTACTGTGGTAGCGGTATGCTTCCAGTGAACAGAAAGGTACCCTGTAG
A_92_P017501	FL446856	F-box domain containing protein expressed [Zea mays]	AQK92318	6.61431e-80	0.007728021	0.0033534784	up	2.0820286	1.0579898	2.0820286	GGTCTTCCTCTGGAACTCGAAATTTGAGCTTGGGGAGTTCATGGACTGCTCCAATTGTGG
A_92_P034129	CX129535	Serinc-domain containing serine and sphingolipid biosynthesis protein [Zea mays]	AQK90650	7.17244e-37	0.0020397592	4.6550523E-4	up	2.0840886	1.0594165	2.0840886	CTGCTCGGGTAGTTTTTGCTAAGCTGGAGGTGCAGCAGACAAGACAACGAGCAAGAGGAG
A_92_P015247	DN209716	Polyadenylate-binding protein 3 [Zea mays]	AQK83269	7.37405e-39	0.0031697534	9.303666E-4	up	2.0845182	1.059714	2.0845182	TTCTATATTTCCTTCTTTGTGTTGATTGAGCAATGACAATGGTCGCAGGTTAGTCTGCTG
A_92_P002127	DN206533	OSJNBa0089K21.9-like protein [Zea mays]	AQL05586	5.41626e-05	2.7757455E-4	1.3457426E-5	up	2.0846102	1.0597776	2.0846102	TCCAAAGAGAAAGCATGAGGAGGAAACATGATGCACTCCTGCCTGGCAACAGATCCTCCA
A_92_P027106	EB812825	uncharacterized protein LOC100275801 [Zea mays] >gi|223973657|gb|ACN31016.1| unknown [Zea mays] >gi|1142709235|gb|AQK73159.1| hypothetical protein ZEAMMB73_Zm00001d017435 [Zea mays]	NP_001343980	2.39262e-113	0.001115184	1.7900422E-4	up	2.0880919	1.0621852	2.0880919	TCCAGGAACTGCTGCAACGTGTGGAAGATGCTTTTGTAGATAACAGCATCCACAAAAGAT
A_92_P040922	FL257952	uncharacterized protein LOC103630775 isoform X3 [Zea mays]	XP_020395257	3.07554e-36	0.0022794628	5.6451425E-4	up	2.0900059	1.063507	2.0900059	AGAGGTACATGGAGTTCAGAGGACCAAAGAGAGGGAGAACATGACAACAGCAGATAGTGC
A_92_P036959	DW805359	ABC2 homolog 13 [Zea mays]	ONM52480	2.09269	0.0029935546	8.5642206E-4	up	2.0915024	1.0645397	2.0915024	ATATGCAAGATAAATCTCTGGTTTGGTGGACTGGTAACCTGTCACGCTGGTGGTTCCATT
A_92_P007120	FL478861	sugar carrier protein C [Zea mays]	ACG29374	5.83446e-59	0.0055384864	0.0021263724	up	2.0932748	1.0657618	2.0932748	CTCATGTTGTTGGGCAATAATCTACCCATACAGTATTATTCTTGGGGGCTTACCGGGAAA
A_92_P019611	FL188852	Sterol 14-demethylase [Zea mays]	ONM42237	1.15214e-90	0.0011005147	1.7448649E-4	up	2.095482	1.0672822	2.095482	TTGTCAGCATTTGTTCAGTGCAAGTTCTGCTGTACGCAAGCCAGCCTTGTTAGGGGTGTT
A_92_P030284	FL463725	putative integrin-linked protein kinase family protein isoform X1 [Zea mays]	XP_008643956	1.97653e-93	0.0033937593	0.0010361379	up	2.0960894	1.0677001	2.0960894	AGATTTCGCCCCTTCCCTTCAGCAAGTGTGAGTAAACACGAGTCAAGAAACGTACAGAGT
A_92_P039858	DY534038	unknown [Zea mays] >gi|1142689970|gb|AQK53896.1| hypothetical protein ZEAMMB73_Zm00001d051247 [Zea mays]	ACF82658	1.20531e-10	0.0025086717	6.6182035E-4	up	2.1022394	1.071927	2.1022394	CTGTTTTTCTATTTAGTCCTTCAGATCAGATACCATGGGAAATTGCAAAGCTGCTCATGC
A_92_P010984	FM189672	RWD domain-containing protein 1 [Zea mays] >gi|1142683366|gb|ONM41409.1| Ubiquitin-conjugating enzyme family protein [Zea mays]	XP_008675504	2.71684e-56	9.5527427E-4	1.3831553E-4	up	2.1094983	1.0768999	2.1094983	GGAAGCCAAATGTGGCTATATATTGCAAGTGTAGAGCCCACTATTTTGTGATGCCTGTTA
A_92_P041955	FL189147	hypothetical protein ZEAMMB73_Zm00001d014739 [Zea mays]	AQK67072	1.53433e-50	0.0034972876	0.0010830212	up	2.1144183	1.0802609	2.1144183	GCTTCCTTGCTCATCGCCATTATCGAAGATTAGCTCCATGTTCCGAAGGCTCTCTAGGTC
A_92_P016119	FL136081	uncharacterized protein LOC100278545 [Zea mays] >gi|1142677780|gb|ONM35823.1| glycine-rich protein [Zea mays]	NP_001145257	6.95032e-32	0.0013689022	2.4888906E-4	up	2.1157258	1.0811527	2.1157258	GTTCTCCAGAGTACGAAGCCAAAAGTTGTCGAGGCACTCTACACGTGCTTCTTCTGTGTG
A_92_P016863	FK947919	uncharacterized protein LOC100501306 [Zea mays] >gi|195618236|gb|ACG30948.1| histone H2B.1 [Zea mays] >gi|195626102|gb|ACG34881.1| histone H2B.1 [Zea mays] >gi|238008632|gb|ACR35351.1| unknown [Zea mays] >gi|1142671933|gb|ONM29976.1| Histone H2B [Zea mays]	NP_001182987	1.45833e-29	0.0055927355	0.0021557498	up	2.117199	1.0821568	2.117199	GAATTAAAGAATTGTGCTGATCTTTCTACAACACTGTTCCACATCACTCGTTGCCCGCCA
A_92_P037734	FL443878	uncharacterized protein LOC100273334 [Zea mays] >gi|194703520|gb|ACF85844.1| unknown [Zea mays] >gi|1142632094|gb|ONM01157.1| alpha/beta-Hydrolases superfamily protein [Zea mays]	NP_001141247	2.37099e-53	0.0048776413	0.0017650691	up	2.1194882	1.083716	2.1194882	GCCAAAGAGGAACATTGAGCAGCTGGATTGTGGCCGGAAGAGTGTCGACAGATTGGACAG
A_92_P005353	FL438223	BR-signaling kinase 3 [Zea mays]	AQK47405	2.36423e-06	6.4951926E-4	6.780486E-5	up	2.1203375	1.084294	2.1203375	AAGGAGAGGGCAAAGACATCCGAGGTGAATAAGTGCAGTAGACAGGAAATTAATGGGGTG
A_92_P033424	FL443181	hypothetical protein ZEAMMB73_Zm00001d014581 [Zea mays]	AQK66581	6.11636	0.0057167555	0.0022335174	up	2.1207366	1.0845654	2.1207366	GAGCTGAATATGGATGGATCCATGCATACTGGTGGGTAGGTGGCCCTTTTGTATTGTCCT
A_92_P001898	FL478452	uncharacterized protein LOC100277933 [Zea mays] >gi|195629668|gb|ACG36475.1| hypothetical protein [Zea mays]	NP_001143929	1.30381e-22	7.0247514E-4	7.808689E-5	up	2.120948	1.0847093	2.120948	GTTGGTGCGGTGTGTCACGTGTTAGGCTCTTCTCTTGTGTACTGTACATACACGCAGGCA
A_92_P032270	FL456994	OSJNBa0008M17.14-like protein [Zea mays]	ONM13899	1.03685e-54	0.0012966654	2.2993935E-4	up	2.130288	1.0910484	2.130288	TCTGCTGTAAAGGTATTCATTGAAAAACTGAAAAGGGGTTCAGCGTACATTGTGCAAAGC
A_92_P018346	CO525054	Pentatricopeptide repeat-containing protein chloroplastic [Zea mays]	ONM41385	2.04621e-56	0.0022794628	5.6404027E-4	up	2.13146	1.0918419	2.13146	ATGAGGCATGCTTGTTCCAGTAGCGGTACAGCTGGGAGTGGAGTATGACCATGCTTGCTA
A_92_P029087	FL443623	uncharacterized protein LOC100277758 [Zea mays] >gi|195646198|gb|ACG42567.1| hypothetical protein [Zea mays]	NP_001144718	2.07353e-64	6.67538E-4	7.1433424E-5	up	2.133643	1.0933187	2.133643	CTTGCAGCTGGAACAGATGGCTGTCACAGGAAGTTCAGAGAAACCATCAGTAGTTGCTAG
A_92_P017269	FM187844	unknown [Zea mays] >gi|1142676244|gb|ONM34287.1| Amino acid kinase family protein [Zea mays]	ACN36814	5.22588e-21	0.0027968388	7.751012E-4	up	2.1354585	1.0945458	2.1354585	ATTGCAAAGGCTATTGTCGGTGAGAAGGTTGGTACCTTCATCGGATGCACAAGAGATCAG
A_92_P006198	CD965708	Structural maintenance of chromosomes (SMC) family protein [Zea mays]	ONM03782	9.83981e-19	0.00305481	8.8395353E-4	up	2.1379955	1.0962589	2.1379955	TCATTTTGACCGAGTTTTGGAGAAAGCAGTTCTGTATGCTGTTGGAAATACACTTGTCTG
A_92_P010990	FM191960	uncharacterized protein LOC100192590 isoform X1 [Zea mays] >gi|194690644|gb|ACF79406.1| unknown [Zea mays] >gi|194708460|gb|ACF88314.1| unknown [Zea mays] >gi|195608836|gb|ACG26248.1| hypothetical protein [Zea mays] >gi|195612618|gb|ACG28139.1| hypothetical protein [Zea mays] >gi|195622924|gb|ACG33292.1| hypothetical protein [Zea mays] >gi|1142821075|gb|AQK79162.1| hypothetical protein ZEAMMB73_Z…	XP_020394372	2.09773e-88	0.0028143732	7.8610686E-4	up	2.1479723	1.1029755	2.1479723	GCGCCTACCAACCTCAAGGAGCGATGGCTCTGTCTGCGACGCTACGGATTTCTCTTAGCG
A_92_P023958	EB701710	unknown [Zea mays] >gi|238014444|gb|ACR38257.1| unknown [Zea mays] >gi|1142672147|gb|ONM30190.1| LEAF RUST 10 DISEASE-RESISTANCE LOCUS RECEPTOR-LIKE PROTEIN KINASE-like 1.1 [Zea mays] >gi|1142672148|gb|ONM30191.1| LEAF RUST 10 DISEASE-RESISTANCE LOCUS RECEPTOR-LIKE PROTEIN KINASE-like 1.1 [Zea mays]	ACN32143	9.10067e-121	0.005709822	0.0022295613	up	2.1496832	1.1041241	2.1496832	AAGCCCCATCGGACGAATTGTAAACAGTATAGAGATTTGTTAGTGAACTGATTCATCTGG
A_92_P030678	BG360735	Ribose-5-phosphate isomerase [Zea mays]	AQK62551	1.39906e-73	0.0040411446	0.001351543	up	2.1544173	1.1072977	2.1544173	GAAGACCGAGAGCGGAGAGCCCTCTTTCATGGCGGAGAAGCCAGCAACCATGGCGTCTGT
A_92_P030362	FL440561	cytochrome P450 CYP94D27 [Zea mays]	ACG47870	3.52292e-108	0.0024743446	6.492246E-4	up	2.15757	1.1094073	2.15757	GGATGCAGGGCGGTCTGCCCATGAAAGTGGTCACCAGGACGAACTCGGCTCTAGGCTAGA
A_92_P015948	DN221713	Exportin-4 [Zea mays]	ONM05863	2.93093e-23	0.006574372	0.0026877536	up	2.1604445	1.1113282	2.1604445	GGCAGAGATTCAGGAAAAACCTCCTTAGCTTCATGGCGGATGTATCGGGCTTCATGCAGA
A_92_P012521	EB159009	unknown [Zea mays]	ACR34526	1.46203	0.003002174	8.60109E-4	up	2.1609485	1.1116648	2.1609485	TCTGGTGATGGCCAATGCAATGGCTTGCTTGCGGTATCTCCTAGTGTAGCTCAGATTGAA
A_92_P036979	EG121810				0.009171391	0.004186112	up	2.16935	1.1172627	2.16935	AGAAAAAGAAGGGATGTTTGTAATTTGTCCCCGCCTACTACTATGGATCAGGTGTAATGT
A_92_P003305	CX725026	hypothetical protein ZEAMMB73_Zm00001d030164 [Zea mays]	ONM00466	6.2842	7.500334E-4	8.8568064E-5	up	2.1785226	1.12335	2.1785226	TCTACCACCCCCTTCAGCGTGCGTGTTCTTGCTACATATCTTGGTCATGCTTGCCATGAT
A_92_P029649	FL434550	HVA22-like protein c [Zea mays]	ACG36039	8.05642e-21	0.005338296	0.002019914	up	2.1821787	1.1257693	2.1821787	AAACAGCTACTGGAACCGAGGACCCCTAGACTGCTGAGATCAAATGTATCGAGGTGGACA
A_92_P019177	CF628664	uncharacterized protein LOC100274265 [Zea mays] >gi|194707116|gb|ACF87642.1| unknown [Zea mays] >gi|223947605|gb|ACN27886.1| unknown [Zea mays] >gi|1142710740|gb|AQK74664.1| Dihydropyrimidine dehydrogenase (NADP(+)) chloroplastic [Zea mays]	NP_001142101	0.125469	0.004828253	0.0017366526	up	2.1839747	1.1269562	2.1839747	AGGGCTTGACCTTGTAAAATCTTGGAGACTTCAATCCCGTACAGGTTTTCTCAGGAGGTT
A_92_P005307	EG143845	putative mannan synthase 7 [Zea mays]	ONM59904	2.45881e-20	0.00554207	0.0021295422	up	2.1854327	1.127919	2.1854327	ACCAGTGGATTGTGACAAAGAAGGTGGGGAATGATCTCGAGGACACTGAAGTTCCTTTGC
A_92_P016269	DV942836	RNA-binding protein 25 isoform X1 [Zea mays] >gi|1142635786|gb|ONM04849.1| splicing factor PWI domain-containing protein / RNA recognition motif (RRM)-containing protein [Zea mays]	XP_008664701	1.94302e-82	0.0021340814	5.005467E-4	up	2.1863375	1.1285161	2.1863375	TTCTCTGGTGAACGAAGAATGTCAATGCTGGCAGTAGCCACAAGTGATCCCTAATCATAC
A_92_P019823	EG168119				0.0058208583	0.0022998045	up	2.1875448	1.1293125	2.1875448	AGTTCATGGTTGACGCTCGTGAACTCCTTGTCATGTGAAGACAACTAGTAGCGTATAATT
A_92_P032761	CO444601	uncharacterized protein LOC100277226 isoform X2 [Zea mays] >gi|1162453104|ref|XP_020403195.1| uncharacterized protein LOC100277226 isoform X2 [Zea mays]	XP_008667688	6.17727e-67	0.004701686	0.0016716194	up	2.1888678	1.1301849	2.1888678	TTGTATGTAAATGGGTCATTGAGCCCATGGACTATCTCTGTAAATTGGAGGGAATGGCAA
A_92_P011191	FK973007	uncharacterized protein LOC100273621 [Zea mays] >gi|194704870|gb|ACF86519.1| unknown [Zea mays]	NP_001141509	1.49578e-83	9.1692264E-4	1.2955863E-4	up	2.1899426	1.130893	2.1899426	GAGGGTCGAATGCTTCAATGGTTCCAGAAAGCTTCAAGCACAATAGTGTCAAATGTTTCC
A_92_P008542	CD996031	unknown [Zea mays]	ACF81112	0.313219	0.009944251	0.0046307356	up	2.1924176	1.1325226	2.1924176	TGTAGTTGTCTTGTCTGGCGTAAAAGAGGCCTTGGTCTCCCTTTCTTCCTGTACTGTCAA
A_92_P014524	FL477950	putative pol protein [Zea mays]	AAL75483	9.75507e-11	0.006883864	0.0028593817	up	2.1964893	1.1351994	2.1964893	GGATGGATTGTGTTGCATATATTATAAAAGGAGCTACATGGTTGTATGTTGTCGCAGCGC
A_92_P010491	FL458937	inositol-tetrakisphosphate 1-kinase 3 [Zea mays] >gi|195625116|gb|ACG34388.1| inositol-tetrakisphosphate 1-kinase 3 [Zea mays]	NP_001149152	4.74591e-61	0.005611246	0.0021763644	up	2.1977417	1.1360219	2.1977417	AGGCTTGAGGAAGTTGGCAAGTCTCAGTGTGTGTGTTCAAAATCGGTGGCACATGCTGGA
A_92_P022396	FL442475	unknown [Zea mays]	ACN33571	4.94282e-59	0.009651071	0.004474607	up	2.198355	1.1364243	2.198355	CCACAGCCGTTTGTCATGGCACAGAGGAAGGTGGTGAAGAGGCACTCGTCCTTCGCTAAG
A_92_P012922	FL453064	12-oxo-phytodienoic acid reductase7 [Zea mays] >gi|1142635235|gb|ONM04298.1| 12-oxo-phytodienoic acid reductase7 [Zea mays]	ONM04294	2.35214e-111	3.3531274E-4	1.8673236E-5	up	2.20114	1.1382508	2.20114	TGTATGTTGTGACTTGAGAAAACAAGCAAACATCTGGGTAATGCCGCGATTGTTACGTAT
A_92_P014530	CB278282				0.006482409	0.0026345847	up	2.2033339	1.1396881	2.2033339	TTGCGATCTTGGGGATTTCAGGTTTTAGATTGGCGATTGGTCAGTGGTGTGTTGTGTGCA
A_92_P038567	CD952230				0.0012030108	2.049243E-4	up	2.2036788	1.139914	2.2036788	GTTGGTGTTTTGAGTGTTTGCAGGTTTCAATCAAAATGAATGTTCATCGTGTTGCAAGCC
A_92_P019685	BG321070	chlorophyll a-b binding protein [Zea mays] >gi|195636368|gb|ACG37652.1| chlorophyll a-b binding protein [Zea mays] >gi|1142665356|gb|ONM24678.1| light harvesting complex A1 [Zea mays]	NP_001130616	1.95499e-78	0.0014308754	2.658535E-4	up	2.2038453	1.140023	2.2038453	TTCCAGGTCACCTGAATCAATTCGTCACAGCTTTTGTGCGATCGACGCTCTCGGTTACTG
A_92_P040898	CB924411	unknown [Zea mays]	ACR37946	1.4469e-56	0.0015684365	3.089604E-4	up	2.2059069	1.1413718	2.2059069	GCCACTACCACTAGCGGTTCAGGAGACATGCCAACATATCTGGATTGTTCCACTGGGATG
A_92_P001847	DW960399	CW-type Zinc Finger [Zea mays]	ONM26058	7.42863	6.9786294E-4	7.726938E-5	up	2.205915	1.1413772	2.205915	CTGAAGGAAGCAGGAACACGGTTACCGGAGCACGCAGATCTGGGAGATCGGGATTCAGAT
A_92_P016787	EC864786	uncharacterized protein LOC100192813 [Zea mays] >gi|670420083|ref|XP_008650856.1| uncharacterized protein LOC100192813 isoform X1 [Zea mays] >gi|670420085|ref|XP_008650858.1| uncharacterized protein LOC100192813 isoform X1 [Zea mays] >gi|1162486444|ref|XP_020395888.1| uncharacterized protein LOC100192813 isoform X1 [Zea mays] >gi|194691636|gb|ACF79902.1| unknown [Zea mays] >gi|1142855542|gb|ONM54…	NP_001131478	2.5049e-27	4.5801353E-4	3.360443E-5	up	2.2063437	1.1416576	2.2063437	TTGGTTTGCACTTCACTTTGTTCCCTGAAATGGGTTTGCGACCACTGAATTTGCATGTGT
A_92_P040667	EE295659	pyruvate dehydrogenase (lipoamide) kinase 2 [Zea mays] >gi|194689508|gb|ACF78838.1| unknown [Zea mays] >gi|238009848|gb|ACR35959.1| unknown [Zea mays] >gi|1142861532|gb|ONM60016.1| pyruvate orthophosphate dikinase4 [Zea mays]	NP_001105608	6.65589e-146	5.887618E-4	5.6188885E-5	up	2.2075388	1.1424388	2.2075388	TTGACGACATATTTTTGTGGACCTCCAGTACCACTCTTCTCCTGTAACTATGTGGCTCGA
A_92_P027305	DY400944	ascorbate peroxidase2 [Zea mays]	ONM26391	3.8644e-12	3.9910313E-4	2.5419691E-5	up	2.216798	1.1484774	2.216798	TTTGATCCTTGTCATATTTGTCGGGATGGGTTTATGCTATTGTTACCTGGGATGGGTTGA
A_92_P007288	FL460808	putative sugar transporter protein [Zea mays]	AAN40021	2.18888e-09	1.8907785E-4	4.213437E-6	up	2.2175932	1.1489947	2.2175932	TTGCTGTCCACAGGTTGCTGGCAGTGTTTGTAGTGTTTTGTCTTAGGGGGAATTCCTGTA
A_92_P001262	CF634336	uncharacterized protein LOC100194213 isoform X2 [Zea mays] >gi|1142655406|gb|ONM14728.1| Rho GTPase-activating protein 3 [Zea mays]	XP_008667283	3.77323e-174	0.0010501388	1.609468E-4	up	2.2176132	1.1490078	2.2176132	CTGTGTTTCAGCTGATAAGCCGTTCCCCTAGTCTGTGTGAGTAGAATCGGTTAGCCTCTT
A_92_P011451	EG220852				0.0016302615	3.2462802E-4	up	2.2232242	1.1526535	2.2232242	TTAGGCCCCATGTTTCATTCATCTGCTAAGTCGTATGGAGCTAGTGGTCCTTATTTGAAT
A_92_P003797	FM181712	uncharacterized protein At2g39910 isoform X1 [Zea mays]	XP_008644993	3.36179e-06	8.570309E-4	1.1248648E-4	up	2.2255056	1.1541331	2.2255056	ATTTCACTACTGCCTATTCTGCCACTCTCATCTGCTGAAGGAAATCAGCCTTGATTCTTG
A_92_P001627	DW794081	cyclin-like F-box [Zea mays] >gi|195648178|gb|ACG43557.1| cyclin-like F-box [Zea mays]	NP_001151624	5.52519e-12	0.0026887022	7.304533E-4	up	2.2274947	1.155422	2.2274947	GGTGGTATGGAGTTGTTGGGCACTTGGAGTCATGTGATGGAAGCGAACACTTTTGTCGGT
A_92_P039632	FL467251	unknown [Zea mays]	ACR36791	1.26323e-66	0.0013686791	2.483888E-4	up	2.2276206	1.1555035	2.2276206	AGAACTTAAATCATCATCTATTCTGAGGCCAATCCTGTGTACGAATGGGGGGTTGCCTTG
A_92_P014287	AI902138	hypothetical protein ZEAMMB73_Zm00001d041669 [Zea mays]	ONM33456	3.31881e-17	6.0005725E-4	5.826013E-5	up	2.2309828	1.1576794	2.2309828	GAGATCGACAAGCAGATGTCCACCAATCTTAATATTTTCAGATGTCCACCAAGCCTTTAG
A_92_P027669	AW216347	12-oxo-phytodienoic acid reductase7 [Zea mays] >gi|1142635235|gb|ONM04298.1| 12-oxo-phytodienoic acid reductase7 [Zea mays]	ONM04294	2.28801e-27	0.0018326439	3.95025E-4	up	2.23109	1.1577487	2.23109	TGTGATTATTAGTAGGTTCCCGTAATTATAAAAGGCGGAGTGTTGTTTGTGTGTTGTGCC
A_92_P030840	AI977965	cytochrome P450 709B2 [Zea mays] >gi|1142629347|gb|ONL98409.1| Cytochrome P450 CYP709H1 [Zea mays]	XP_008656174	0.000270786	0.0010187649	1.5195816E-4	up	2.2362008	1.1610497	2.2362008	CTGTCCTTGTACACCCAAGCTTGGGATGCCTCTCATCGTCAGGAATGTGGATGGCTGAGA
A_92_P030351	FL431661	ATP synthase, partial [Zea mays]	ONM08919	2.34729	0.0065414007	0.0026699887	up	2.2397928	1.1633652	2.2397928	CGATGTGGAGACAGCATGCAGCCTCTATGGTGTAAAGTCTAATATGCTATTGCAAGGTTG
A_92_P000245	FM186391	uncharacterized LOC100275908 [Zea mays] >gi|195617762|gb|ACG30711.1| hypothetical protein [Zea mays]	NP_001315292	1.34662e-42	0.0026325672	7.088787E-4	up	2.2429001	1.1653655	2.2429001	TTCAAGCAGTGAAGCCGATCCCCAAAGTTGATTCAACGACACGAATCTAGCTATGAGTTT
A_92_P006284	EB816107	Ubiquinone biosynthesis protein ubiB [Zea mays]	ONM53364	1.47722e-138	0.0033245569	0.0010019412	up	2.244228	1.1662192	2.244228	ATCAGGAGGCTGGTGAATACTGTGCAATCGTTCCGCCAAGCTATCAATTTGGCTCCAGAT
A_92_P007100	DV508117	acyl-coenzyme A thioesterase 13 [Zea mays] >gi|195609384|gb|ACG26522.1| thioesterase superfamily member 2 [Zea mays] >gi|1142657986|gb|ONM17308.1| Thioesterase superfamily protein [Zea mays]	XP_008669391	8.64474e-79	8.88788E-4	1.2228357E-4	up	2.247366	1.1682351	2.247366	TTGTGGCATCAAGCAAACTGTGAGGCGCTCCCCTTTTGTTAACAAGATATCAACATCAAT
A_92_P017833	DR784347	putative RING zinc finger domain superfamily protein isoform X1 [Zea mays]	XP_020405507	4.92267e-93	0.002398178	6.1067386E-4	up	2.248048	1.1686729	2.248048	GGCGGCCATGGAAGTGTTGGCTCGATGGCTTGCAGTATAGGTGAATTTGATGGCTTGGAA
A_92_P039071	EE048110	Serine decarboxylase [Zea mays]	AQK71545	4.36656e-160	5.3952687E-4	4.7366193E-5	up	2.2533379	1.1720636	2.2533379	ATTCTTGTTGGGAGGGAGGTGTTCCCTGATGGAATATTGTATGCGTCTCGTGAGTCCCAT
A_92_P023471	FL311949				0.0021452808	5.057631E-4	up	2.2534306	1.172123	2.2534306	GTGTGTGTGTGTACGTGCTTGGTGTACCCTACCTAGCGGGTGAGAGCAGCTAGCGTGATG
A_92_P007911	DY402068	Heat shock 70 kDa protein 3 [Zea mays]	AQK48416	3.97566e-53	0.001342202	2.41825E-4	up	2.2647023	1.1793214	2.2647023	GGGTGAGTTTGAGTTTTCCCTTCTTCCTGCACCTAGCGGCGTTCCTCAGATCACTGTTTG
A_92_P019567	AW562714	unknown [Zea mays]	ACF87753	8.63225e-75	1.7737571E-4	2.8665215E-6	up	2.2653294	1.1797209	2.2653294	TTGGAACCCTTTTTTGGTTTGATCCTGGCTGGACCTGACAAGGAAATTATATTGCTGCTG
A_92_P036014	FL444901	Lipid phosphate phosphatase epsilon 2 chloroplastic [Zea mays]	AQK73990	1.17384e-28	0.001051865	1.6148966E-4	up	2.2691875	1.1821758	2.2691875	ATACCCATCATGGTGCAAAGACCTCTAAACGCACATTTGATTTCTGTTGTGAATTAGACC
A_92_P006877	EB406416	hypothetical protein ZEAMMB73_Zm00001d040383 [Zea mays]	ONM31266	6.56713e-89	0.006391738	0.0025921506	up	2.2717476	1.1838026	2.2717476	GAGTGTCAGATGTGCGGATTATGTACCTTCACTCGGTCTTGACATGCCGTTCTGGATCAG
A_92_P023544	FL216786	hypothetical protein [Zea mays]	ACG39945	0.163424	0.0035649133	0.0011148626	up	2.2735922	1.1849736	2.2735922	ATAAAGGAGGAAGCTTTGTCGGTCGTGTAATCGTGGTAATAAGTTGGTCCTGTGGCGGAT
A_92_P025376	CD445561				0.0018792552	4.110156E-4	up	2.2742324	1.1853797	2.2742324	GATATACAGTACATTACTGTTCGTTTAAGAACGTCCAAGTGGCGTTTGTATGTGCTTGTG
A_92_P018671	CO522239	unknown [Zea mays]	ACN28737	5.12126e-123	4.7877885E-4	3.6087797E-5	up	2.2774987	1.1874502	2.2774987	TTTTTAAGAACTTGTGGACCCTTGTTTGCTCGATGGCTCCATTCAGATTGAGGGGCTGGT
A_92_P039808	EE679896	alpha/beta-Hydrolases superfamily protein [Zea mays]	ONM34741	2.95954e-77	4.2959276E-4	2.945886E-5	up	2.2780874	1.187823	2.2780874	TATAATAGCATCATGAATCAGTAATGTTCCCTCACCTCCATTGTGATGCTGGCTGTTGTA
A_92_P039881	EC890862	putative amino acid permease 7 [Zea mays]	AQK74397	3.38009e-66	3.6527048E-4	2.219199E-5	up	2.2782147	1.1879036	2.2782147	AATTTTTTTGGATCATACCGTGTCAGCCTAAAGAGTAGAAATAGTGGTTTAGCCAGGCTC
A_92_P013443	EE029515	hypothetical protein [Zea mays] >gi|1142697565|gb|AQK61489.1| putative carbohydrate esterase [Zea mays] >gi|1142697567|gb|AQK61491.1| putative carbohydrate esterase [Zea mays]	ACG29549	1.11607e-36	0.004405864	0.0015284672	up	2.2787774	1.18826	2.2787774	ACGACCAGAAGAGGTGCCTAGTCCCCACCCACCCTATCATCTCATCCGTCGTCTGGGTAG
A_92_P024882	FL455692	CBL-interacting serine/threonine-protein kinase 9 [Zea mays]	AQL09845	4.23839e-28	0.008500012	0.0038091338	up	2.2793899	1.1886477	2.2793899	GTAGCCCTCATGAGGCCACATTCAGATAGATCACCTCTTCGGGTGATACCACCTGCTTGG
A_92_P012113	DT647662	unknown [Zea mays]	ACF88337	7.78155e-46	0.0077183545	0.0033459126	up	2.2800772	1.1890826	2.2800772	TATTCCATTGATGTTTAGCTGTTGCTTTGTAGTCAATCCAGTAAATAGGCTGTGGGCATG
A_92_P008746	DN226914	PR5-like receptor kinase [Zea mays]	AQK90209	1.82422e-140	0.009324817	0.004278334	up	2.2835193	1.1912589	2.2835193	GGCCAAGATGATGGACTACAGGCGTGTGAAGTCACACGTGAAAACGAAGGGATCGCAAAA
A_92_P028066	FL473217				0.009989946	0.0046557207	up	2.2860546	1.1928599	2.2860546	TGGCCTCTGAGTTTACTCTACGATGTGGTGTGAGATTATACATTTTAAATCTTTCCTCCG
A_92_P014167	DR794298	unknown [Zea mays]	ACR37953	1.79617e-58	0.001950644	4.3451777E-4	up	2.2926154	1.1969943	2.2926154	CTTGTGGAAGCAAAGCAAGAATCCATTTACCCATCTGTCGTATCTCTGAGTGTAGTTAAC
A_92_P040179	CF001197				4.6348662E-4	3.4402678E-5	up	2.2930164	1.1972467	2.2930164	GCGTTCAAGATGTTAAATTGAGAACCAGCTGAGTTCTGGTCCTAGCAAGGAGAAATCGGT
A_92_P001576	FL381106				0.0020946465	4.8763774E-4	up	2.2943835	1.1981065	2.2943835	GCAGAGTCACCATCAGCCGCATGAAGATTTCGCTTTCGTTGGATAAAATCCCAGGCTCGC
A_92_P007605	FL201378				0.0077318544	0.0033571366	up	2.297654	1.2001615	2.297654	TTCCACTGTAACTTGTCTAATCGTCATACTATGGTACACGCTTAAATTTGGTGCTGCAAC
A_92_P029185	EG236973				0.0021475037	5.093228E-4	up	2.305365	1.2049953	2.305365	GGATTGCTGGAAGGCTGTCATTTGAGAACTTGGCTTCATTTCTAGTCGTTGTCCCAGCTC
A_92_P012744	DY538799	hypothetical protein ZEAMMB73_Zm00001d030587 [Zea mays]	ONM01138	3.62829e-35	4.8821006E-4	3.9051956E-5	up	2.3114276	1.2087842	2.3114276	AAGCCATGGATATAAGCTAAGCAAGAACGACCACATACGCAGATGCCCATCTCCACCAGA
A_92_P037923	FL270946	hypothetical protein [Zea mays] >gi|1142836531|gb|AQK94617.1| hypothetical protein ZEAMMB73_Zm00001d010702 [Zea mays]	NP_001340433	2.25073e-110	0.0036265587	0.0011428023	up	2.3125281	1.2094709	2.3125281	CGGTGCATTTTTCTTCTTTGCAGGACAAGATATACTGCAGGGCGATTGTCCGAACTGTGG
A_92_P013955	EB408481	uncharacterized protein LOC100274603 [Zea mays] >gi|670435496|ref|XP_008658324.1| uncharacterized protein LOC100274603 isoform X1 [Zea mays] >gi|194708770|gb|ACF88469.1| unknown [Zea mays] >gi|1142846134|gb|AQL04220.1| hypothetical protein ZEAMMB73_Zm00001d046397 [Zea mays]	NP_001142427	2.87335e-32	8.9407334E-4	1.2383903E-4	up	2.3126714	1.2095603	2.3126714	ACCTGCCCAAGCAAGCAAACGGCACCCGGAATTTCCAACCTAGCGGCAAGCCAAGGAATG
A_92_P010440	FL481939	GATA transcription factor 20 [Zea mays]	ACG27673	1.17962e-32	0.006047396	0.0024247693	up	2.3170466	1.2122871	2.3170466	GTTTAGCTTCTTGTTGCTAGTGTGACCACCCGTGTCACTGTTCAAGTCATGTGATTCGTT
A_92_P007826	EE011064	uncharacterized protein LOC100383094 precursor [Zea mays] >gi|223975719|gb|ACN32047.1| unknown [Zea mays] >gi|1142657641|gb|ONM16963.1| Galactose mutarotase-like superfamily protein [Zea mays]	NP_001169236	1.03444e-146	3.356714E-4	1.8822531E-5	up	2.3185568	1.213227	2.3185568	TGGTTTGATGTACAACGTTCGTTATTGGTGTTTGAGACGTACCTAGGCGAATACTGAGGG
A_92_P003826	CK347793	F-box protein At4g22280 [Zea mays] >gi|1142683492|gb|ONM41535.1| hypothetical protein ZEAMMB73_Zm00001d044542 [Zea mays]	XP_008675520	1.56025e-115	0.0011869598	2.013904E-4	up	2.3193073	1.213694	2.3193073	GGGCTACAAGAGATGGTCGGCGGATTGTTTGATCCGGATGTCACTGTCAAATGCAATGTT
A_92_P027853	FL443905	chaperone protein dnaJ 20, chloroplastic isoform X2 [Zea mays] >gi|1142672799|gb|ONM30842.1| Chaperone protein dnaJ 20 chloroplastic [Zea mays]	XP_008673834	1.87275e-05	0.007816221	0.003415649	up	2.3290985	1.2197716	2.3290985	CTGGCTGTATGTAAACGACTCAACTATGTTACTCCTTGAGACTCCTGTTACATCTGTGGC
A_92_P012688	FL458982	hypothetical protein [Zea mays]	ACG34628	2.77726e-36	0.005602287	0.0021674272	up	2.3321288	1.2216474	2.3321288	CTGCTCTGAAACGACCACACTGTGAGCGCTTATCCGGTGGTTCGAAAACTTTCCTACTGA
A_92_P040316	FL446681	unknown [Zea mays]	ACF78513	5.16385e-87	0.0044272398	0.001541045	up	2.3325374	1.2219002	2.3325374	ACATTGCAGCAAGGTTCAAATCAGAGAGTTAAATGCAGGTCATGCTCCACATGATGAAGT
A_92_P019747	EG120257	Subtilisin-like protease SBT5.3 [Zea mays]	ONM55741	0.00022978	0.0013165714	2.3519444E-4	up	2.3349583	1.2233968	2.3349583	AACACCAAGAAGAAGCACATTTCCATAGCTTGACGAACTCGCTTAGGATCTCATGCATGG
A_92_P013902	FL422415	Auxin-responsive protein IAA14 [Zea mays]	ONM32954	3.99591e-18	0.0022794628	5.643856E-4	up	2.3441637	1.2290733	2.3441637	TCTCTCTTTTTTTGGCACAAGATGCAAAGGCACCCTGCTCCTGATCAAAGGGCCTTTTGC
A_92_P029555	DR968858	uncharacterized protein LOC100193647 isoform X3 [Zea mays]	XP_020398946	1.10638e-94	5.887618E-4	5.6105586E-5	up	2.3443918	1.2292137	2.3443918	CAACATGAAGGAAGCTCTACCCGAGATATGGGACGGCCAGGATCGGTCTGAGTCTGATGC
A_92_P015592	FL460281	KH domain-containing protein [Zea mays] >gi|1142695750|gb|AQK59676.1| KH domain-containing protein [Zea mays]	AQK59670	3.39408e-34	5.253366E-4	4.520258E-5	up	2.345649	1.2299871	2.345649	GTTATGTTTGCTCTACCGTCGGAGGTTTCTATGCCCACTTCAGCTGGTGATGGTTATGTA
A_92_P034093	FL387503	Ypt/Rab-GAP domain of gyp1p superfamily protein [Zea mays]	AQK75982	1.84489	0.009296301	0.004255306	up	2.3460019	1.2302041	2.3460019	ATGTCGTAATGGTGCTGATTATAGAGTGGTGATCAAATGTCTTTTTGTGACACGCTGCTC
A_92_P006180	FL435516	hypothetical protein ZEAMMB73_Zm00001d044089 [Zea mays]	ONM39888	1.33037e-31	3.3175334E-4	1.8326557E-5	up	2.3496716	1.2324592	2.3496716	AAAACTGCTGCTTGGGAGTGGTGTGATTAGTCCCTTGTGTGGCTTTGAGCTGATGACAAT
A_92_P024442	EE294246	unknown [Zea mays] >gi|1142854377|gb|ONM52861.1| Cytochrome P450 71B10 [Zea mays]	ACF85688	3.7901e-125	0.003210715	9.4940123E-4	up	2.355687	1.2361478	2.355687	GGAGGAGGACATCGATATGGAAGAAACAGGGCAGCTTGCTTTTAGGAAGATGGTGCCTCT
A_92_P000892	FL430578	xyloglucan endotransglycosylase/hydrolase protein 8 precursor [Zea mays]	ACG38167	3.09765e-45	0.0012756253	2.2370105E-4	up	2.356845	1.2368568	2.356845	TTCTACGGGTATATGATTCTTGCTCTTCTTTGTGGATTTGTGATTAAAAAGCAGCCCTGC
A_92_P022268	EE190348	SEC14 cytosolic factor family protein / phosphoglyceride transfer family protein [Zea mays] >gi|1142829165|gb|AQK87252.1| SEC14 cytosolic factor family protein / phosphoglyceride transfer family protein [Zea mays] >gi|1142829218|gb|AQK87305.1| SEC14 cytosolic factor family protein / phosphoglyceride transfer family protein [Zea mays] >gi|1142829222|gb|AQK87309.1| SEC14 cytosolic factor family pro…	AQK87237	1.26448e-23	0.002158988	5.13461E-4	up	2.365936	1.2424111	2.365936	TGATGCGTGTGAGTCGTAAATTTCGATATATGAAAGTCTGTTCTTGCATCCGATCAGGAA
A_92_P039613	FL029074				5.279032E-4	4.5973055E-5	up	2.3676505	1.2434561	2.3676505	CCCCTCTGAACTCTCAAGACCACTCAGACGAGTCAGATCACCTTCTGTCTTGGTTTGGAA
A_92_P006379	FM193189	unknown [Zea mays]	ACR35856	1.19361e-19	2.1104916E-4	6.945298E-6	up	2.3687377	1.2441185	2.3687377	CTGTTAGACTGTCGGACTTCTTCTGGTTTGCTGTGTTCCTTCAGTTGGGTTTCATACCCC
A_92_P017020	FL473959	unknown [Zea mays]	ACN28058	4.17528e-29	0.0037943318	0.0012363273	up	2.37048	1.2451793	2.37048	GATGAGCACAAAAAGCAAGAGCCGGCTGAAGCATCATCGTGTTCTTAGCTTCGTTATCTT
A_92_P024525	DV173533	Serine carboxypeptidase-like 20 [Zea mays]	AQK43186	1.11059e-113	0.0037559203	0.0012115078	up	2.3714354	1.2457606	2.3714354	TGGACGACGAAGATGTTAGAGCTGCGATTCATGCCAAACCAAAAAGCTTAATTGGATCAT
A_92_P021490	FL441406	WPP domain-interacting protein 2 [Zea mays]	ONM16783	1.72332e-91	0.004042344	0.0013541535	up	2.372868	1.2466319	2.372868	CACTGATGCAGTGTAGGCTGTGGTGAATGACGTCTGAAACTACGCGTGTTCTGTTAAAAA
A_92_P040778	EG267613				2.1104916E-4	6.959691E-6	up	2.3763602	1.2487535	2.3763602	AGATAGAAAGATTCATAGACATATCATGCATTGTTTCCTGTCCAGCATTCGCATGGAGAG
A_92_P005827	FL434747	helix-loop-helix DNA-binding domain containing protein [Zea mays] >gi|195645224|gb|ACG42080.1| helix-loop-helix DNA-binding domain containing protein [Zea mays] >gi|1142857345|gb|ONM55829.1| Helix-loop-helix DNA-binding domain containing protein [Zea mays] >gi|1142857346|gb|ONM55830.1| Helix-loop-helix DNA-binding domain containing protein [Zea mays]	NP_001151233	7.77931e-78	0.001549888	3.0090642E-4	up	2.3821409	1.2522588	2.3821409	CCTTTTTCTCAGGGGGGCCAGTTCAGCTCGCATAGTTGCGTTACGTTACATGGTGAGGAC
A_92_P038800	DV491865				0.0014851684	2.8282174E-4	up	2.3829236	1.2527328	2.3829236	TGTTGGCAGGTGGTGTACAAAATGCTCTAGGAATGTTGTGGTCTGGGAATGTCCTTGTTC
A_92_P022485	DN231156	ATPase inhibitor [Zea mays]	AQK71521	2.15513e-27	3.3810167E-4	1.9271574E-5	up	2.3840256	1.2533997	2.3840256	CGTCGTGTCGTGTGTAATCCCATCCCTGTCACGGTTGTGAACTTCGCTTGTAGCTAGCGA
A_92_P035289	EB819147	drought-induced 19 [Zea mays]	AQK88433	2.61209e-60	4.18526E-4	2.7968761E-5	up	2.384522	1.2537001	2.384522	TTGGTTTGTTGTACCAACATAATGAGTCACAACGGCGGATGGCTGGCTATACGTACACTG
A_92_P020643	AW308710	uncharacterized protein LOC100191605 [Zea mays] >gi|194689334|gb|ACF78751.1| unknown [Zea mays] >gi|1142672185|gb|ONM30228.1| Metallo-hydrolase/oxidoreductase superfamily protein [Zea mays]	NP_001130506	2.38876e-16	0.004277571	0.0014706797	up	2.3933597	1.2590373	2.3933597	ATTGCTTGTGCTCTCAGAAGGAACTACTGCAAGCAATCATAGGTTCTCTCGGTCGATAAT
A_92_P021921	FL277780	uncharacterized LOC100276234 [Zea mays] >gi|195622202|gb|ACG32931.1| hypothetical protein [Zea mays]	NP_001143544	2.54951e-82	0.0037789592	0.0012223672	up	2.4013765	1.2638615	2.4013765	GAGAGGTGATTGATGTGGCTAGTGGTGAAGGAACTGAGCTACCTGGAGGCTCCACTGGTC
A_92_P034437	CF627839	uncharacterized protein LOC100275873 [Zea mays] >gi|195617476|gb|ACG30568.1| hypothetical protein [Zea mays] >gi|195627816|gb|ACG35738.1| hypothetical protein [Zea mays]	NP_001143311	2.89683e-89	0.0036606654	0.0011627955	up	2.4032276	1.2649733	2.4032276	TTTCAAAAAATGACAGATGATATGGATCCCTGCTTTGGTTTCGAAACTTTGGGGGCTAAC
A_92_P040771	FL448273	cellulase [Zea mays]	AGG19094	3.4659e-57	5.4916146E-4	4.8331964E-5	up	2.4067898	1.2671101	2.4067898	CTGCCGGAGGTGTGCCGGAGAGGAACGACGCCCGATGAGCTAGGCGGACTGTAGATAAAA
A_92_P001832	DY398054	unknown [Zea mays]	ACR34229	0.00954117	0.0017412463	3.5859254E-4	up	2.4267697	1.2790372	2.4267697	ATGTGCAGGAGCATGTGAAAATAACCATGCAGGTGTTGTTTATGAAAGAGTGAATTAGCC
A_92_P009048	CA989128	uncharacterized protein LOC100276267 [Zea mays] >gi|195622650|gb|ACG33155.1| hypothetical protein [Zea mays] >gi|1142637695|gb|ONM06758.1| 40S ribosomal protein S19 mitochondrial [Zea mays] >gi|1142637696|gb|ONM06759.1| 40S ribosomal protein S19 mitochondrial [Zea mays]	NP_001143570	1.27464e-58	0.0021481595	5.099475E-4	up	2.430069	1.2809973	2.430069	ATTTATGTGTTTGAAAAGTGTATTAGGAGCTGTGCTTCATGTCAGGGCTAATCTTTGCCG
A_92_P008823	FL177824				0.0053181467	0.0020030295	up	2.431762	1.282002	2.431762	TCTCTCTGTCCTCTCTGAACTGAAACGCTCCTAGCTGTCGTTGTCGGTCATGGTCGTTGT
A_92_P033056	FM195205	Rho GTPase activation protein (RhoGAP) with PH domain [Zea mays]	AQK79861	2.8367	0.0053530172	0.002028278	up	2.439123	1.2863624	2.439123	GTGCATTGTTTCAGTGTTTTGCTTAATTGGCCCATACTGTCTGGAGCCGTGCATGTAAAA
A_92_P023827	CF034785	receptor-like protein kinase 5 [Zea mays] >gi|1142706492|gb|AQK70416.1| Protein kinase family protein with leucine-rich repeat domain [Zea mays]	XP_008645622	1.26295e-58	7.236411E-4	8.328431E-5	up	2.448742	1.2920407	2.448742	GAACTGGGACATCTGCCCAAGGGAAAGCAAGGTCGTCACCAAATTGCCAAGAGATCGTTA
A_92_P004067	FL187219	Putative RNA-dependent RNA polymerase [Zea mays]	AQK74661	2.19353e-92	2.8421817E-4	1.4022433E-5	up	2.4489856	1.2921842	2.4489856	AAGAAGCTAGGTCGTGGTTCAATGAGATGAGCACAGGAGAGGATGGCCAAGATGCCATGG
A_92_P010110	FL313233	histone H2B.3 [Zea mays] >gi|194707030|gb|ACF87599.1| unknown [Zea mays] >gi|1142662787|gb|ONM22109.1| histone 2B3 [Zea mays]	NP_001142082	7.55671e-61	0.001434097	2.6683786E-4	up	2.4505656	1.2931148	2.4505656	TTCACCTCTTCTTAAGGTTCATAGTACTAGGCTGGGTGGTGTTGGTAGACGTGGCTCAAT
A_92_P039948	FL467173	uncharacterized protein LOC100273790 [Zea mays] >gi|194705470|gb|ACF86819.1| unknown [Zea mays]	NP_001141664	6.80429e-27	1.8907785E-4	4.4738267E-6	up	2.4508615	1.293289	2.4508615	GGTTGGACCAAGGTCATCAGGTTTGTATTTACTTAACATTGGGATTATCAATAGGGGTTC
A_92_P016445	BG841462	uncharacterized protein LOC100282361 [Zea mays] >gi|195621800|gb|ACG32730.1| e2 protein isoform 5 [Zea mays]	NP_001148745	1.79597e-47	0.0069850553	0.0029273469	up	2.4509327	1.2933309	2.4509327	AACAGAAACGCAATCTTGATATAGATGATAACACGCATGTGAAACCTGAAACCCTGACTG
A_92_P016301	FL432921	unknown [Zea mays] >gi|1142850568|gb|AQL08654.1| Ninja-family protein 1 [Zea mays]	ACN33721	8.94137e-86	0.0032280528	9.559379E-4	up	2.455108	1.2957864	2.455108	TGTTCTGTAGACTCAGGACCTGAGCCTAGCGTCAGAGCAATGTCACCGTTAGACTGTGTG
A_92_P024283	CO449563	CASP-like protein 4B4 [Zea mays] >gi|1142827370|gb|AQK85457.1| CASP-like protein 4B1 [Zea mays]	XP_008649553	1.43724e-115	0.003018949	8.669836E-4	up	2.463221	1.3005462	2.463221	ATATACTTTACATATTTATTTGCTTCGCTGTGTACAGTCTGAATTGCGTGCGTTGTGCCG
A_92_P009258	FM182502				4.471891E-4	3.1759846E-5	up	2.4709435	1.305062	2.4709435	CTGCTCGTGTCAAGGACGTGATGTGCTGAAGTTCAGGCGATCTAGGTCGGCTGGAGAAGT
A_92_P031944	FL436914	unknown [Zea mays] >gi|1142638660|gb|ONM07723.1| Plasma-membrane choline transporter family protein [Zea mays]	ACN34466	1.41514e-97	0.0037943318	0.0012358539	up	2.4738138	1.306737	2.4738138	CTTTTTGTTCTCCGTGGGATTGCAGAGCTTGTTGATTCAGACCTCACTGGTTCGTTTTGC
A_92_P030301	DY620195	hypothetical protein [Zea mays] >gi|670427966|ref|XP_008654734.1| hypothetical protein [Zea mays] >gi|1162492360|ref|XP_020397602.1| hypothetical protein [Zea mays] >gi|194694276|gb|ACF81222.1| unknown [Zea mays] >gi|194705438|gb|ACF86803.1| unknown [Zea mays] >gi|223945771|gb|ACN26969.1| unknown [Zea mays] >gi|223948211|gb|ACN28189.1| unknown [Zea mays] >gi|1142839758|gb|AQK97844.1| hypothetical…	XP_008654732	7.984e-39	7.334693E-4	8.56969E-5	up	2.4770465	1.3086209	2.4770465	TGGTGGATGATGAGGTGCACCCTGATTTCATCTGATCTCATGTTGGTTTGAAATGCCAAA
A_92_P023940	BE639815				0.0015556443	3.0337775E-4	up	2.4902456	1.316288	2.4902456	GCCTGTCAGCCTTTTGCTCTGATCAATGGGTACTCGAAAGTGTTTGTACCATGAGTTCAG
A_92_P016599	DR967171	uncharacterized protein LOC100193599 [Zea mays] >gi|194693660|gb|ACF80914.1| unknown [Zea mays] >gi|1142661919|gb|ONM21241.1| vesicle-associated membrane protein 724 [Zea mays]	NP_001132174	3.26336e-68	0.0026219608	7.0430484E-4	up	2.4915447	1.3170404	2.4915447	GGTGAGGTCAAGTGTGTACCCACATATGCTTTGGCTCTCAAGTTCGATTCCCCCAGACAA
A_92_P022796	EE680393	uncharacterized protein LOC100191405 [Zea mays] >gi|1178431689|ref|NP_001337259.1| uncharacterized protein LOC100191405 [Zea mays] >gi|194688814|gb|ACF78491.1| unknown [Zea mays] >gi|238006046|gb|ACR34058.1| unknown [Zea mays] >gi|1142637540|gb|ONM06603.1| F-box/kelch-repeat protein SKIP11 [Zea mays]	NP_001130311	7.02453e-26	0.002921911	8.2747854E-4	up	2.4936254	1.3182448	2.4936254	CCCTCTCCTTTAGGGAGGCACCTGATGCAATGATGAGTCATTCTACTGGAAAGAACTCTT
A_92_P008366	FL452515	vacuolar processing enzyme precursor [Zea mays]	ACG34144	2.97809e-83	2.1473302E-4	7.597019E-6	up	2.508741	1.3269635	2.508741	GTGAAGCAGACTTATGTATACCCTGCCACATTGCGTACCTATGGCCAGTTTCCGGTGTAC
A_92_P009860	FL073075	APO2 [Zea mays]	ACG31531	1.61502e-84	0.0051895757	0.0019313574	up	2.5108294	1.3281641	2.5108294	GATGAAGGCAGCACAAGGGAAACCGAAACAACCAATGCCTCCACCAAAAAACGGAATGTT
A_92_P007670	CD990958	dihydroflavonol-4-reductase [Zea mays] >gi|1142705151|gb|AQK69075.1| Dihydroflavonol-4-reductase [Zea mays]	NP_001151927	2.86645e-35	1.9207722E-4	5.410105E-6	up	2.5195127	1.3331447	2.5195127	AGCAAAGAGCAAATGCATTTGTCTCGAAGCAGTTTGGGACTCCAGACAGGCAGACACCAT
A_92_P022186	FL438476	uncharacterized protein LOC100381586 [Zea mays] >gi|223944601|gb|ACN26384.1| unknown [Zea mays] >gi|1142848486|gb|AQL06572.1| NAD(P)-binding Rossmann-fold superfamily protein [Zea mays]	NP_001167879	1.77124e-07	0.0033886028	0.0010329935	up	2.5212183	1.334121	2.5212183	TGGGAGGAGCTATTCAGATCTGCTCGGTCAGACTAGTGGCATTCTGCAAAGCGTAGTAAC
A_92_P031095	FL481399	uncharacterized protein LOC100276065 [Zea mays] >gi|670435561|ref|XP_008658362.1| uncharacterized protein LOC100276065 isoform X4 [Zea mays] >gi|670435563|ref|XP_008658363.1| uncharacterized protein LOC100276065 isoform X4 [Zea mays] >gi|670435565|ref|XP_008658365.1| uncharacterized protein LOC100276065 isoform X4 [Zea mays] >gi|670435567|ref|XP_008658366.1| uncharacterized protein LOC100276065 i…	NP_001143418	5.44906e-65	0.0015556443	3.0379274E-4	up	2.5219507	1.3345401	2.5219507	CTTCTATGATCCTGGTTAGCTTACAGTTGTCTAAACTTCAGCTTGTCATCTGGTCATTGA
A_92_P008422	DY396702	transcription factor HBP-1a isoform X4 [Zea mays]	XP_020408534	1.29256e-35	0.0026378266	7.1157963E-4	up	2.5222044	1.3346852	2.5222044	TGATGGGAAGGAAGATGGCAATTCTCAGAACGGCATGTCTTATTCAGGATCGCAAGGAGT
A_92_P004893	EH210694	copper chaperone [Zea mays] >gi|195609940|gb|ACG26800.1| copper chaperone [Zea mays] >gi|195612560|gb|ACG28110.1| copper chaperone [Zea mays] >gi|195625726|gb|ACG34693.1| copper chaperone [Zea mays] >gi|238008962|gb|ACR35516.1| unknown [Zea mays] >gi|1142633171|gb|ONM02234.1| Copper transport protein ATX1 [Zea mays]	NP_001149242	2.36138e-53	0.0012444351	2.160572E-4	up	2.5232136	1.3352624	2.5232136	TCACCAGGCTACTTCAACTCGGTTACCCCATTCCCATGGCTCCATGCCTGGTATGATGGT
A_92_P033783	DN226552	Leucine-rich repeat family protein [Zea mays]	ONM16117	1.93906e-133	0.009640389	0.0044654435	up	2.5251322	1.3363589	2.5251322	GCAAAAGCCTTTGCAAACTTAGTTAATTTGGTAAACTTAGACCTCGAGCGTTGTCCAAAG
A_92_P029687	EE175156	GATA zinc finger family protein [Zea mays] >gi|195625042|gb|ACG34351.1| GATA zinc finger family protein [Zea mays]	NP_001149142	7.90085e-57	1.9371895E-4	5.7599946E-6	up	2.5280814	1.338043	2.5280814	TTTAGACGTCGGATTCAATACAATCTCGATGTTGTCCTGAATTGTGCTATGGGTTTTCGG
A_92_P005212	DN232788	hypothetical protein ZEAMMB73_Zm00001d023281 [Zea mays]	AQK38837	1.82846e-56	1.7822137E-4	3.7364603E-6	up	2.5310054	1.3397106	2.5310054	AGTCTTTCTGAATGTAAGAGAATACGAGTGTGGTGTTCCTGCACATTTGGGCTAACAGGG
A_92_P023358	FM183140	protein RST1 isoform X3 [Zea mays]	XP_008673656	3.53343e-38	0.008262563	0.0036756583	up	2.5456295	1.3480225	2.5456295	TCAGGAACTCTGTGGCAGACAGGCTATGGCTGTTGACTACTGACATCTATACTTGGGCTG
A_92_P023996	EE188466	unknown [Zea mays]	ACN33906	5.94183e-85	0.004042344	0.0013542161	up	2.54726	1.3489462	2.54726	AATTGGAGCACATTTTCTGTTCTCGGCTGAGGATATATGGAACCAAAGGATCATTGACCA
A_92_P014373	EB708707	uncharacterized protein LOC100282992 [Zea mays] >gi|195626696|gb|ACG35178.1| inositol-tetrakisphosphate 1-kinase 3 [Zea mays] >gi|223942681|gb|ACN25424.1| unknown [Zea mays] >gi|1142631483|gb|ONM00546.1| Inositol-tetrakisphosphate 1-kinase 3 [Zea mays]	NP_001149368	5.22735e-41	0.0028928956	8.1670313E-4	up	2.548578	1.3496926	2.548578	TATAACAGTGGCAGCTAGAAAGGTCTTCCAGGTTGTACATAGCAAGGGGGTGGGTCTTAG
A_92_P002140	FL223980	NAD(P)-binding Rossmann-fold superfamily protein [Zea mays]	AQL04896	1.25713e-125	0.0013830432	2.531099E-4	up	2.552344	1.3518229	2.552344	CGCTGCTCAAGGACTGGTACCCTGCCTACAGTCATGCTGCCACCAAGTTCGTGCAGGTGA
A_92_P026305	AW202498	uncharacterized protein LOC100275960 isoform X2 [Zea mays] >gi|670442708|ref|XP_008661720.1| uncharacterized protein LOC100275960 isoform X2 [Zea mays]	XP_008661719	4.77187e-05	7.262814E-5	2.4980213E-7	up	2.5527835	1.3520712	2.5527835	GGAGAAGGAGATGCAATGCAATACCTTTCAAATCCTTGCATGGTATCTGGTAGGATTTTG
A_92_P001903	FL460963	uncharacterized protein LOC100285628 isoform X2 [Zea mays] >gi|219888887|gb|ACL54818.1| unknown [Zea mays]	XP_008651574	2.23583e-36	1.5193215E-4	2.0903528E-6	up	2.5561182	1.3539546	2.5561182	TACTTTCTAGTCTTGAGGATACAGAAGGGGGTCACCGATTCTCTCAGTAGATGGACTATT
A_92_P000273	DV550922	uncharacterized protein LOC109943443 [Zea mays]	XP_020402060	2.28133	0.001107867	1.7694948E-4	up	2.557278	1.354609	2.557278	TATTCGCGATGGCAATCTCTCAATATAATCTACTGCTAAGCAATCAAATTGCTTGGACGG
A_92_P011250	DV942374	unknown [Zea mays] >gi|1142659879|gb|ONM19201.1| Aconitate hydratase 3 mitochondrial [Zea mays] >gi|1142659881|gb|ONM19203.1| Aconitate hydratase 3 mitochondrial [Zea mays] >gi|1142659884|gb|ONM19206.1| Aconitate hydratase 3 mitochondrial [Zea mays] >gi|1142659885|gb|ONM19207.1| Aconitate hydratase 3 mitochondrial [Zea mays] >gi|1142659887|gb|ONM19209.1| Aconitate hydratase 3 mitochondrial [Zea m…	ACR36825	2.0125e-47	0.0019617842	4.3914147E-4	up	2.5603025	1.3563143	2.5603025	TCTTCAATTGTATTATTCGCTCTGGCATTGAGGTGGGTCGTAGCTGCATTATACTTTCTC
A_92_P033474	FL433760	plant IF-like protein [Zea mays] >gi|195624770|gb|ACG34215.1| plant IF-like protein [Zea mays] >gi|195624906|gb|ACG34283.1| plant IF-like protein [Zea mays] >gi|1142837168|gb|AQK95254.1| Plant IF-like protein [Zea mays] >gi|1142837169|gb|AQK95255.1| Plant IF-like protein [Zea mays]	NP_001149106	4.51404e-79	0.009498788	0.0043853326	up	2.5656133	1.3593037	2.5656133	TAGCGTTTACATTAGCTTGTAGGCTTGGGCAGTTGTGCATACTGCATGCCAAAATTTGCC
A_92_P020765	EY952759				0.0023976543	6.095846E-4	up	2.5724015	1.3631158	2.5724015	CCTGGGTCAAGCTTCGTTCCGTAAAATAAATAAATCCGAAGCACTTCAAAGCTCTACATA
A_92_P014061	FL052794	actin-7 [Zea mays] >gi|1142832491|gb|AQK90577.1| Actin-7 [Zea mays]	XP_008657336	2.0685e-18	0.0010229661	1.5347842E-4	up	2.5746071	1.3643523	2.5746071	TTTTTTCAACAACAGTGCCATATTAGGATGTTCCTGATGTGCGCAGTTGGTCTGGGTTTT
A_92_P027014	EE046370	Oxygen-evolving enhancer protein 2-1 chloroplastic [Zea mays]	ONM51277	4.91818e-94	0.003989727	0.0013278759	up	2.5753028	1.3647422	2.5753028	ATGTGTGCATCTCTGTAGCTGCAGTGCTGCTTGCCTTACATGAATCGACGTGCGTGCAGG
A_92_P012691	FL324932	zeaxanthin epoxidase, chloroplastic isoform X3 [Zea mays]	XP_020401308	2.52085e-06	0.0012966654	2.2979028E-4	up	2.5842736	1.3697588	2.5842736	CATGAATGGAGACACCAGTCACCATCCCATCATCAGCGACACTGTACTGTATAGCAATCG
A_92_P000516	CK826781	peptidoglycan-binding LysM domain-containing protein [Zea mays]	ONL92792	1.33868e-15	1.9207722E-4	5.013866E-6	up	2.5869706	1.3712636	2.5869706	ACAAAAAAAAAGGCCTCGAACGGTTGGACACACTGTGCTGAAATGGCGTGACGGATACAG
A_92_P018634	FM183502	splicing factor U2af 38 kDa subunit [Zea mays] >gi|195639644|gb|ACG39290.1| splicing factor U2af 38 kDa subunit [Zea mays]	ACG33016	4.31732e-108	0.003102606	9.036716E-4	up	2.5904517	1.3732036	2.5904517	AGAGCCTCCACGTCTGCGACAACCTCGCGGACCACATGATCGGGAACGTGTACGTGGAGT
A_92_P014332	DR809065	uncharacterized protein LOC100280464 [Zea mays] >gi|195604292|gb|ACG23976.1| membrane protein [Zea mays] >gi|223950251|gb|ACN29209.1| unknown [Zea mays] >gi|1142837346|gb|AQK95432.1| Protein ALUMINUM SENSITIVE 3 [Zea mays]	NP_001146856	1.32362e-49	0.0017480082	3.6189382E-4	up	2.5906367	1.3733068	2.5906367	GTTTTTGCAGACTAAGATACATGCTGGATTGTAATGTAACCGAGTCCCAGTTGTTTGAGC
A_92_P027755	CF056462				4.471891E-4	3.184028E-5	up	2.59636	1.3764904	2.59636	ACTCGGAACCTGAATTGCCCGCTCGCTATTTCGGGTTGTAAGTATATGGATGGATCTGAT
A_92_P011111	FL480877	uncharacterized protein LOC107548100 [Zea mays] >gi|1142705834|gb|AQK69758.1| Nucleic acid-binding OB-fold-like protein [Zea mays]	NP_001309937	5.05407e-32	0.0011427331	1.8685109E-4	up	2.6046422	1.3810852	2.6046422	TGGTATAATGATTTGGGCGGAGAGTACTGTGTATAATGATTTGGGGGCACTTGTTGTGCC
A_92_P003622	EE026197	unknown [Zea mays]	ACL52575	6.90996e-60	0.0017868584	3.7501004E-4	up	2.6124804	1.3854202	2.6124804	AGTTGAGCATAGCAGCTGTAGGATCAGACTGGCACGGTAGAAGGTGGCCGGTTTATCCAG
A_92_P024627	EE681077	Putative GEM-like protein 8 [Zea mays]	ONM05601	1.57309e-166	0.0021892008	5.296935E-4	up	2.6209474	1.3900883	2.6209474	GGGCTTTGTCAGCTACGAGAAGTCATTCAGGTATCTTCAGAATGCGATTGTGGAGCTGAG
A_92_P006413	FL448868	putative oxysterol binding domain family protein [Zea mays] >gi|194690538|gb|ACF79353.1| unknown [Zea mays]	NP_001130951	1.74586e-129	0.003437311	0.0010546892	up	2.6280243	1.3939786	2.6280243	GGTTAAGGACGGTGATGGTTCGACGGTGGCAAGCCTAATGGGAAAGTGGGATGAGAGGAT
A_92_P013977	DR968374	Dynamin-2A [Zea mays]	AQK74693	4.01189e-25	0.0037540672	0.0012081984	up	2.637377	1.3991039	2.637377	TCTCTGGTTATGCACTTGGAAAGATCCTATGTTATATTGGTTGTGCTTTGTGTTCGGTTG
A_92_P034577	FM184509	AMP-binding protein [Zea mays] >gi|1142693406|gb|AQK57332.1| AMP-binding protein [Zea mays] >gi|1142693407|gb|AQK57333.1| AMP-binding protein [Zea mays]	AQK57323	6.20782e-102	5.7044503E-4	5.238894E-5	up	2.6541767	1.4082644	2.6541767	TCAACCGTATCCTCGTGGAGAGATTTGTGTTAGGGGACCTATAATATTCTGTGGTTACTA
A_92_P031930	EE295346	SET domain-containing protein [Zea mays] >gi|1142822044|gb|AQK80131.1| SET domain-containing protein [Zea mays] >gi|1142822050|gb|AQK80137.1| SET domain-containing protein [Zea mays]	AQK80120	4.5718e-42	4.6575334E-4	3.488827E-5	up	2.6665077	1.4149516	2.6665077	GGTTTTTATGTTTTACTAGCCTGTTGTTTATTTACGATCATGACATTGACAGGCCCTGCC
A_92_P006690	FL439111	uncharacterized protein LOC100216568 [Zea mays] >gi|670402739|ref|XP_008681254.1| uncharacterized protein LOC100216568 isoform X1 [Zea mays] >gi|194695782|gb|ACF81975.1| unknown [Zea mays] >gi|238014946|gb|ACR38508.1| unknown [Zea mays] >gi|238015120|gb|ACR38595.1| unknown [Zea mays] >gi|1142700456|gb|AQK64380.1| Peroxisomal membrane 22 kDa (Mpv17/PMP22) family protein [Zea mays] >gi|1142700457|g…	NP_001136458	1.13796e-81	0.003988751	0.001325809	up	2.6801586	1.4223183	2.6801586	ACATGAACTGTGCAGCATGTGCTATAGAATACCATGAAGAAATTAGCGTGCTCCGTTCGT
A_92_P034523	FL204773	unknown [Zea mays]	ACR34807	9.10215e-34	0.0025131125	6.640896E-4	up	2.6938524	1.4296708	2.6938524	TGCCCTTGTTCCTTCAAAGATTTTGGTGACTTGTTTAATGGGCACAGTGTAGTCGGAGGT
A_92_P010556	EE187151	uncharacterized protein LOC100279553 [Zea mays] >gi|219885349|gb|ACL53049.1| unknown [Zea mays]	NP_001146022	2.11315e-123	3.9750355E-4	2.5174935E-5	up	2.701328	1.4336689	2.701328	TAGGCTTTGCTGGGTCCAGGCGTGTTATCTGTTATAGATTCCCACTCGCCTCCATGAACG
A_92_P019620	FL405827				1.44894E-4	1.8985892E-6	up	2.7038813	1.4350318	2.7038813	TTGAGCCAGCAACTGGAGTTCGTGTTTAAGCCAGAACTAGTTAGCAGCCTACCATGGCGA
A_92_P032707					2.234618E-4	8.686657E-6	up	2.7173758	1.4422141	2.7173758	ACAGGGGGAAACCTGTCGTCCCTTAAAAAAAGGAAACCTCCAGCGTTTTTTTGCTCCGAT
A_92_P035399	FL459523	uncharacterized protein LOC100383435 [Zea mays] >gi|670436455|ref|XP_008658870.1| uncharacterized protein LOC100383435 isoform X2 [Zea mays] >gi|224030083|gb|ACN34117.1| unknown [Zea mays]	NP_001169556	1.85267e-82	7.94574E-5	5.20577E-7	up	2.7266626	1.4471362	2.7266626	TCTGCTTCGTCAGCTTTGTCGTCTTCACGCACTTGTGCAAGTACTACAACGACAGATCTG
A_92_P003365	FL453239	uncharacterized protein LOC100279376 isoform X1 [Zea mays] >gi|194705192|gb|ACF86680.1| unknown [Zea mays] >gi|1142835983|gb|AQK94069.1| Nudix hydrolase 11 [Zea mays]	XP_008654794	2.39711e-55	5.184103E-4	4.4493394E-5	up	2.7314556	1.44967	2.7314556	TAAGATACATGCTCAACTGTATTTTGAGTGTAGCACAGCAGACAATATTGGCACACTTGG
A_92_P028136	FL467357	Acyl-coenzyme A oxidase 4 peroxisomal [Zea mays]	AQK84201	7.34731e-112	1.7822137E-4	3.5729688E-6	up	2.7337503	1.4508815	2.7337503	GGATCGCGAGCTTCAAGCCTGCTGTGTCAGCAAAATCACGCCTGTGAAAGTTGTTTTTTT
A_92_P039583	FL437721	undecaprenyl pyrophosphate synthetase [Zea mays]	ACG35847	3.641e-86	1.8792921E-4	4.104154E-6	up	2.7349722	1.4515262	2.7349722	GCGAGTTCTCCTGTCCCGACCTGGTCATCAGAACCAGCGGCGAGATGAGGCTCAGCAACT
A_92_P027378	FL391503	hypothetical protein ZEAMMB73_Zm00001d013574 [Zea mays]	AQK63883	1.64343e-40	0.0016573864	3.3263554E-4	up	2.7376177	1.452921	2.7376177	GTAATACGAAGGCAATTCCACAATGATGGTCGCACAAACGAATATCGCCATGGACCTGGT
A_92_P023227	DW777388				0.0014726905	2.785215E-4	up	2.7511468	1.460033	2.7511468	ACATTGGTTCTTCTGTGTACAGACTACGGACAGAGTCCCGGTCAGTAACGTGTGTGTACT
A_92_P029256	DW404657	hypothetical protein [Zea mays] >gi|194688796|gb|ACF78482.1| unknown [Zea mays]	NP_001130305	2.51465	9.519011E-4	1.3626042E-4	up	2.7535722	1.4613044	2.7535722	GATTTCATGGGACGATTATTCGATCGAGGAGGGCGTTTGCTAATTTTCCTTGTGTTCAAG
A_92_P036237	EG058305				6.288057E-4	6.2555286E-5	up	2.7540321	1.4615453	2.7540321	AGCTACTTATTTGTGACTGCTGTGTGTCCATGGATTTATAGTGAATCTAGATTAGTGGGC
A_92_P023321	DW944364				0.002064728	4.757126E-4	up	2.7562838	1.4627244	2.7562838	CAGGTATAGGGCATGTCCAGCTCAAGGGTGATCCCCAGATATATTTGGCAGTCCTGAATC
A_92_P029926	FL000885				0.005105115	0.0018819467	up	2.758605	1.463939	2.758605	ATCAGTGTGCTGGACGTATAAGCTGTTAAAACCTTTTCTGTTCCCGTCCTTGAGTTTTGC
A_92_P019119	DR959295	3-ketodihydrosphingosine reductase precursor [Zea mays] >gi|670402511|ref|XP_008681137.1| 3-ketodihydrosphingosine reductase isoform X1 [Zea mays] >gi|194693030|gb|ACF80599.1| unknown [Zea mays] >gi|1142709991|gb|AQK73915.1| 3-dehydrosphinganine reductase TSC10B [Zea mays]	NP_001131956	1.99687e-167	2.1107218E-4	7.0065457E-6	up	2.7586267	1.4639503	2.7586267	CAAGAAGAGCCAGTGATAACACAAACCATACCTGGACCTTAGGTCAGTCACTCAGTTGCA
A_92_P011075	FM188954	unknown [Zea mays] >gi|238012082|gb|ACR37076.1| unknown [Zea mays]	ACR33975	7.17092e-34	0.0010282272	1.5485747E-4	up	2.7591388	1.464218	2.7591388	CAAGTGGCAGAAGAGGTCAACACTATAGGCAGTTAGGCCACTAGCAAAACAGTTCAAGCA
A_92_P007968	DV028813	Putative L-ascorbate peroxidase 6 [Zea mays]	ONM02979	9.25926e-75	0.005803273	0.0022888647	up	2.7634802	1.4664862	2.7634802	GACCAAGCTAGGTTTTTCGACGACTTCAGGGACACGTACATCAAGCTCGTAGACAGCGGA
A_92_P024695	BG550230	uncharacterized protein LOC100278609 isoform X1 [Zea mays]	XP_008643419	6.89077e-52	0.0020142563	4.5745916E-4	up	2.7641156	1.466818	2.7641156	ATGGGCTGAACATTAATTATACATGTAACGGGGTCGTTCTATGTAGCCCAACCATTTTCT
A_92_P003395	FL444332	Monocopper oxidase-like protein SKU5 [Zea mays]	AQK89701	0.00304171	7.214508E-4	8.240064E-5	up	2.7676802	1.4686773	2.7676802	AGCAACAGGGTTCAAAGACGTGTGTTTGAAAGGGCAGTTGCTGATGATCAGCATGATGGA
A_92_P020155	FL468433	unknown [Zea mays]	ACR38020	1.72204e-92	0.0017279085	3.5433634E-4	up	2.77382	1.4718741	2.77382	TCGGCTCTGCCGCCTAGGCATGGCTGCAAAGGTTTCAATCAGAGCCCAGCCGCAATAATT
A_92_P018875	DW751513				0.001825756	3.9174288E-4	up	2.7810876	1.4756492	2.7810876	TTTTTTTTGGTATGGCTTGTCAGTTTCCCGGCCTTATTTGCAGCTAGCTAGCACTACGTA
A_92_P024648	CD980257	trehalose-6-phosphate synthase12 [Zea mays]	AQK87666	6.63419e-104	0.0011415515	1.8549425E-4	up	2.7846622	1.4775023	2.7846622	CTGTTGATGTTGTTCAAGGGAGTCGATCAGTTGAAGTTCGGTCTGTTGGAGTTACCAAGG
A_92_P032241	FL480904	Alpha-galactosidase 3 [Zea mays]	ONM60638	3.91505e-43	0.0063471477	0.0025648612	up	2.791928	1.4812617	2.791928	CCATTGTCGCTTCGGTTTGATCAGGACCGGTGGATCCAAGATGACAGCACCGCTATGATT
A_92_P034727	FL461962	alpha/beta-Hydrolases superfamily protein [Zea mays]	AQK97615	8.44885e-62	6.694892E-4	7.218459E-5	up	2.803354	1.487154	2.803354	GACTGAAAACTGGTAGTTCCTCAGTTAATTTAGCACTTACACCGACAACATGTTTTGCAG
A_92_P021979	FL440672	uncharacterized protein LOC100276051 [Zea mays] >gi|195616446|gb|ACG30053.1| hypothetical protein [Zea mays] >gi|195619904|gb|ACG31782.1| hypothetical protein [Zea mays] >gi|1142637803|gb|ONM06866.1| hypothetical protein ZEAMMB73_Zm00001d033156 [Zea mays] >gi|1142637807|gb|ONM06870.1| hypothetical protein ZEAMMB73_Zm00001d033156 [Zea mays]	NP_001143407	5.82101e-65	8.7808854E-5	6.017558E-7	up	2.8036523	1.4873074	2.8036523	CTAAAAAAATGTTCCAATGCCCTATAAACTTCTGTTAACCACTTGGTGTTGCTCTCGCAG
A_92_P031608	FK952122	unknown [Zea mays]	ACN25848	2.36869e-68	9.132017E-4	1.2787471E-4	up	2.8085093	1.4898046	2.8085093	ATGTGGTTCATCTGTCAAGGGCAACAACAGTTAGGTTTATATGTGTGCCCTTGCATCTCT
A_92_P018782	EE042899	pyrroline 5-carboxylate reductase [Zea mays] >gi|66356280|gb|AAY45745.1| pyrroline 5-carboxylate reductase [Zea mays] >gi|194695882|gb|ACF82025.1| unknown [Zea mays] >gi|195642784|gb|ACG40860.1| pyrroline-5-carboxylate reductase [Zea mays] >gi|1142676527|gb|ONM34570.1| Pyrroline-5-carboxylate reductase [Zea mays]	NP_001105787	3.4012e-114	1.4051225E-4	1.7324727E-6	up	2.815112	1.4931924	2.815112	AGTACATGCTCCCTTCTAAAGCTTGGTGTCACCATTATATGGTCAAACGGCAAGCCTTAA
A_92_P025868	FL450796	CLE family OsCLE403 protein [Zea mays]	ONM15507	0.0211236	3.7859924E-4	2.3444474E-5	up	2.8260164	1.4987699	2.8260164	TAGATAGACAGATAGATGCTGAGCACCGACCGAGTTGAGGTCCCTCTTGAGAGTTCAGTT
A_92_P021916	FL135706	negatively light-regulated protein isoform X4 [Zea mays]	XP_008651434	7.26504e-65	0.0047214557	0.0016828311	up	2.830072	1.5008388	2.830072	AATTCAGGATTGATGAGCCCTGCATTTGGCTTTGTTCGCAGCACTCGCTGAATTATTAAT
A_92_P022354	FL430688	unknown [Zea mays]	ACN35646	5.63517e-109	7.262814E-5	2.842893E-7	up	2.842079	1.5069466	2.842079	GGCAAGTGAGCCCCTCAAGAACGGTGGTCCAGGTCGTCCTGGCCTACTGCTGTTTACCTT
A_92_P025621	EB674225	uncharacterized protein LOC100282601 [Zea mays] >gi|224028581|gb|ACN33366.1| unknown [Zea mays] >gi|1142821037|gb|AQK79124.1| Tetraspanin-3 [Zea mays]	NP_001316408	3.23276e-70	0.0061415113	0.0024638472	up	2.8426714	1.5072473	2.8426714	GCCTTGTACAGATGATGGCCAGTGGGTGGTGCTAAGGCTTGGGCTTTGCTATATCTTTAC
A_92_P026980	FL448872	urea-proton symporter DUR3 [Zea mays] >gi|704002382|gb|AIW52251.1| DUR3 [Zea mays] >gi|1142825303|gb|AQK83390.1| Urea-proton symporter DUR3 [Zea mays]	XP_020395054	3.62644e-85	1.9435724E-4	5.9423487E-6	up	2.89067	1.5314039	2.89067	CTGCCGCTGGTGGAGAGTTGGGACACTATCTGCAAGGTGTGCGAGGGCATGTTCACCAAC
A_92_P022124	DY397102	uncharacterized protein LOC100216654 [Zea mays] >gi|194696062|gb|ACF82115.1| unknown [Zea mays]	NP_001136537	2.50737e-104	0.0012720968	2.2224884E-4	up	2.9037702	1.5379273	2.9037702	ACCTCAAGTTCTACGTCGGGTACTCTGCGTGGGACCATGACCAGCTGCTGAGCGAGATCG
A_92_P020330	FL479087	uncharacterized protein LOC100284215 precursor [Zea mays] >gi|195640354|gb|ACG39645.1| copper ion binding protein [Zea mays]	NP_001150582	3.60027e-67	0.0047214557	0.0016898729	up	2.9156148	1.5438001	2.9156148	GGCCTCGATCTCGTCCTGTCTTTGTTCGATCTCTGCATGCCGCCTTCTCAGTCAGATCAT
A_92_P030916	FL478216	receptor protein kinase CRINKLY4 precursor [Zea mays]	ACG27970	5.84025e-61	0.004209074	0.0014339716	up	2.9238174	1.5478532	2.9238174	TGTGTCTGTGTGTACGTTTGGTCCGTGCGAGTCCTCCTAGTAGACCATGGTAGACTTGCA
A_92_P004725	DV515280	unknown [Zea mays]	ACN36352	3.09878e-31	3.0673624E-4	1.605777E-5	up	2.9330416	1.5523975	2.9330416	CTTGTTCGTAGCATGCGTGATTTTTGGTAGCATCGGAAAGATCTGTGAGATTGTTGTAAC
A_92_P005252	FM195766	GroES-like zinc-binding alcohol dehydrogenase family protein [Zea mays]	AQK78130	7.05647e-114	8.669181E-4	1.1533172E-4	up	2.9355822	1.5536467	2.9355822	CAACACTTGGAGCAACCCACACTGTAAATGCAGCAAAAGATGATGCAGTTGAAAGGATAA
A_92_P025788	FL433144	12-oxo-phytodienoic acid reductase [Zea mays]	AAY26525	9.88218e-74	8.038505E-4	9.9482146E-5	up	2.9392104	1.5554286	2.9392104	AATCCTGACCTGCCTCGGAGGTTCGAAGTAGACGCTCCCCTTAACAAGTACAACAGAGAC
A_92_P000394	EB813271	plastid-specific 30S ribosomal protein 1 [Zea mays] >gi|1142642638|gb|ONM11701.1| Plastid-specific 30S ribosomal protein 1 [Zea mays]	NP_001151285	1.73895e-56	8.669181E-4	1.1585037E-4	up	2.9509587	1.5611837	2.9509587	ATCTGTACGAGCTGTCAGTCATTAGGGTATCCATTAATCGGCTCTGTACCGAGATTGAGT
A_92_P027361	FL471366	uncharacterized protein LOC100279371 [Zea mays] >gi|219884729|gb|ACL52739.1| unknown [Zea mays] >gi|1142857919|gb|ONM56403.1| UDP-glycosyltransferase 74B1 [Zea mays]	NP_001145859	7.70169	7.225781E-4	8.284636E-5	up	2.9545903	1.5629581	2.9545903	GTGAAAAAAAGGAACGAAGAAACCTGCAGTGTACGTATCTCAACTGTACGTGGCATGCCA
A_92_P012568	CO443293	Boron transporter-like protein 2 [Zea mays]	ONM29574	6.95855e-146	2.2636236E-4	8.935926E-6	up	2.9584982	1.564865	2.9584982	TACTACTAGTGTTGTACTTGGGGGTTTGACCCAAACGCGTCTGTGGGTAAAGGGGTGATT
A_92_P016182	CD962156	uncharacterized protein LOC100284874 [Zea mays] >gi|195645274|gb|ACG42105.1| cell division cycle protein cdt2 [Zea mays]	NP_001151241	1.01072e-33	4.8244826E-4	3.7900132E-5	up	2.9621806	1.5666596	2.9621806	TTGTCAGGGCATACTGGGAGCGTGAAGTCGCTGTCTTGTCATTCTTCCAATCCTGAGCTC
A_92_P005281	FL456622	cell division control protein 50 [Zea mays] >gi|670358101|ref|XP_008647010.1| cell division control protein 50 isoform X2 [Zea mays] >gi|194692302|gb|ACF80235.1| unknown [Zea mays] >gi|195620700|gb|ACG32180.1| cell division control protein 50 [Zea mays] >gi|1142623983|gb|ONL93045.1| ALA-interacting subunit 1 [Zea mays] >gi|1142623986|gb|ONL93048.1| ALA-interacting subunit 1 [Zea mays] >gi|1142623…	NP_001131710	1.84951e-32	4.4580703E-4	3.1073887E-5	up	2.9801483	1.5753841	2.9801483	GCACTGCAGAGTCTCATGCATTGCTCACCTCAAAGAATGACACTGCAAACAAAGGTGGAA
A_92_P022636	EE681444	unknown [Zea mays]	ACR35567	2.12629e-103	0.0011869598	2.0141248E-4	up	2.9802082	1.5754131	2.9802082	TTCGGATCATGCCAGGGTCAATCCAAAATTCATTTAATTGTAGGATTCCAAAGCAAAGGG
A_92_P018433	FL450819	Receptor-like serine-threonine protein kinase [Zea mays]	ONM58019	7.07988e-126	0.0011427331	1.8676351E-4	up	2.9841492	1.5773196	2.9841492	CCTCTGCGTTCAAGATGACCATGAGGACAGGCCGATGATGTCGACAGTGAATGTCATGCT
A_92_P035187	HO068131				4.7987813E-4	3.709327E-5	up	2.996876	1.5834594	2.996876	TGTTTGTCCTGTGCCCATCCTGTATTATTCTGTTCCAGGGTTTCACCTTTATCGTCAGTG
A_92_P038396	FM193381	Cathepsin B-like cysteine proteinase 3 [Zea mays] >gi|1142859191|gb|ONM57675.1| Cathepsin B-like cysteine proteinase 3 [Zea mays] >gi|1142859192|gb|ONM57676.1| Cathepsin B-like cysteine proteinase 3 [Zea mays]	ONM57674	3.8646e-70	2.2132757E-4	8.458686E-6	up	3.0036092	1.5866971	3.0036092	ATGCAATTGTTAAAGGGCCACGATGGTGTATGTATTTTGTACACTAGCTCATTCCAAAGG
A_92_P027082	EE175744	putative subtilase family protein [Zea mays] >gi|194692800|gb|ACF80484.1| unknown [Zea mays]	NP_001131877	4.27861e-110	1.9212293E-4	5.5383766E-6	up	3.0230923	1.596025	3.0230923	TGTGTCTCGATGATGAACACTGAACGATGTGTCTGTCAAAGAAGAACACCGTCTCGATGA
A_92_P018565	DR798130				0.007547358	0.0032256343	up	3.0278356	1.5982869	3.0278356	TTGATTGGTTTCCTTTAACTCGTCCGGTTTGCTGTTCGTTTCTTCAGTTTCGTCAGGCAT
A_92_P035213	CF059260	uncharacterized protein LOC100275805 [Zea mays] >gi|195616888|gb|ACG30274.1| hypothetical protein [Zea mays]	NP_001143274	1.5787e-111	0.0030527187	8.806817E-4	up	3.0473626	1.6075611	3.0473626	CAGCACAACGAGCTGCATCCAAGAACTAGGAGGAGGTCACAGGCAAAGCAGATGCAGATG
A_92_P018447	BM382668				6.748957E-4	7.339988E-5	up	3.0516527	1.6095908	3.0516527	TGTTCCTTTCTGTCTATTGGTATCGATTGAAGCGTGGCTTGTATGAAAGACGATGAGGAA
A_92_P014830	FL443124	pyrrolidone carboxyl peptidase [Zea mays] >gi|195627394|gb|ACG35527.1| pyrrolidone carboxyl peptidase [Zea mays] >gi|224034549|gb|ACN36350.1| unknown [Zea mays] >gi|1142861577|gb|ONM60061.1| Peptidase C15 pyroglutamyl peptidase I-like [Zea mays]	NP_001149461	4.00149e-23	0.0027995876	7.7647436E-4	up	3.0604427	1.6137403	3.0604427	AAGATCAGCGTCTGGATTCCTATCTCAAGGATGGATGTAAAGCTGGAATGCTGCATGTAG
A_92_P006675	EG077252	unknown [Zea mays]	ACN36538	1.44158e-17	2.0440765E-4	6.517475E-6	up	3.0619297	1.6144412	3.0619297	GGAAAAGAGAGGGAGCGATATAGAGATATCAGTGCACTCGAGGGGAGCATTTGACAAGTG
A_92_P030013	FK953484	unknown [Zea mays]	ACR37440	5.26056e-44	0.005475028	0.0020902876	up	3.0636313	1.6152427	3.0636313	AAAGAAACCGAGTTTGCTGAGTGCTAGTATTAAGTTCAGCCTTCATGTTGCGGTATTGTA
A_92_P013333	CO440983	hypothetical protein ZEAMMB73_Zm00001d040561 [Zea mays]	ONM31532	4.50473e-13	1.3261897E-4	1.419159E-6	up	3.0684683	1.6175187	3.0684683	TTCAATTTGATTGAGGGTTGCAAAATTCATGGCGTTGTGAGGGAATTGATTCCAGTGAAG
A_92_P020328	EB674313	uncharacterized protein LOC100276749 [Zea mays] >gi|1039673919|ref|NP_001143945.2| uncharacterized protein LOC100276749 [Zea mays] >gi|670393159|ref|XP_008676975.1| uncharacterized protein LOC100276749 isoform X1 [Zea mays] >gi|195629784|gb|ACG36533.1| hypothetical protein [Zea mays] >gi|223946637|gb|ACN27402.1| unknown [Zea mays] >gi|223973825|gb|ACN31100.1| unknown [Zea mays] >gi|224033771|gb|A…	NP_001232810	2.65513e-95	2.379974E-4	9.568665E-6	up	3.0815916	1.6236757	3.0815916	ATTTAGTTGGAGGCTGGACATAGCCGGAGGAACTAACTAATCGAGCGGTGTACTGGCAAA
A_92_P035657	FL458738	amino acid permease 3 [Zea mays] >gi|1142694893|gb|AQK58819.1| Amino acid permease 2 [Zea mays]	XP_008679681	1.78749e-16	0.0028127108	7.850283E-4	up	3.0837445	1.6246833	3.0837445	TGTGCCGTGCACATGAGTAGTGCCAGTGGTATCTCTACTGGTCGGGGTGCTACATTGACT
A_92_P037553	DV031093	hypothetical protein ZEAMMB73_Zm00001d007954 [Zea mays]	ONM28058	1.00143e-130	8.222927E-4	1.0325798E-4	up	3.1008024	1.6326416	3.1008024	GGAGATGGAATGTGACAAGTGTTGGAAGGTGCTTGCGGATTTCTGGGCAGAGATGTTGCT
A_92_P034408	CO441514	unknown [Zea mays]	ACN31088	6.46617e-34	8.3162467E-4	1.0590461E-4	up	3.1174726	1.6403769	3.1174726	CAGATTTCTTGAGAACAGACGGGCACATTTCGCAACTGTGATATCGGATTGAGACCATGT
A_92_P012912	EE294775	unknown [Zea mays]	ACL53215	3.40534e-96	0.0017693567	3.6901847E-4	up	3.120747	1.6418915	3.120747	GAAGGTCGCTGTGAGCCAGGTTCGTGCTGGGGCATTTGACGAGTCGGACAGCCCTTGCTT
A_92_P025849	FM183727	histone H4 [Zea mays]	ACG30677	2.20151e-22	0.0017264619	3.521545E-4	up	3.1280243	1.6452518	3.1280243	GTCGTGGATGCCTGTTTGTTGTTAGGGTTACTTCGTTTAGTTCCTTGTCTGTGACGTGTT
A_92_P010177	EC869974				7.943619E-4	9.7668875E-5	up	3.1369076	1.649343	3.1369076	TGGGTTGTCTTTGTGCCTGTGGTCTCTGCCAGGAGGGTGTTCTTCGAAGTTTGAAGTACA
A_92_P030138	EE181417	protein NUCLEAR FUSION DEFECTIVE 4 [Zea mays] >gi|1142684011|gb|ONM42054.1| Protein NUCLEAR FUSION DEFECTIVE 4 [Zea mays]	XP_008675559	7.91379e-98	0.004166125	0.0014147902	up	3.1369145	1.6493462	3.1369145	CATCTTTGCTGCAGCAGTGTCAGTGACCTCGGAGCTCTTTGGACCAAATAGCGTTGGGGT
A_92_P008365	FL154196	Bifunctional UDP-glucose 4-epimerase and UDP-xylose 4-epimerase 1 [Zea mays]	ONM56633	3.25376e-63	0.002439723	6.3014624E-4	up	3.15364	1.657018	3.15364	CGCTCAAGAAGCTCTTCGACTCTCCTGATATAGGTTGTGTGGCCTACAATCTGGGTACAG
A_92_P016297	DV535265	uncharacterized protein LOC100281428 isoform X7 [Zea mays]	XP_008643617	1.00583e-50	0.00112331	1.8055386E-4	up	3.1687467	1.6639123	3.1687467	CCGTATCAAGCTACTCAAAATCCTCGGCGTTCCTTGCTTCGCTTGGATTCAACCTGCTTG
A_92_P036015	CO441976				0.0011287959	1.821752E-4	up	3.2010548	1.6785474	3.2010548	CAGCTTTTCTAGCATGAAGCAACGCGTGGCTAGCTCGAAGATCACAGGTAAACTAAGACA
A_92_P040865	FL477943	CBL-interacting kinase [Zea mays]	ONM42111	4.8085e-30	7.262814E-5	2.8868808E-7	up	3.2120092	1.683476	3.2120092	CTATGATCCGTGAAGTGTAGAAGCAGCCAAGTATGTTCTTTCTATGCTGCCCCATTTCCC
A_92_P029709	EC865115				6.7026226E-4	7.2592804E-5	up	3.2350674	1.6937958	3.2350674	ACCAAATAGCCCCTTAATCTCCTTGATTGTAAACAGTGGTGGAGCACCTCTTACGGTTAG
A_92_P010564	CA829459	glutamate receptor 2.9 [Zea mays]	XP_020397242	6.77567	0.0020455546	4.6813855E-4	up	3.2730765	1.7106473	3.2730765	TTGTCGTTGTCAGCATTTTCGACTGTCCGATTCAATAATGATGTCCCTCAGGAATGTTTG
A_92_P019392	FL439835	unknown [Zea mays]	ACL54768	1.87488e-49	5.184103E-4	4.4100292E-5	up	3.3308902	1.7359078	3.3308902	AAAACCGGTGTGTGCGGTTTATGCTGTAAATACCTGGAGTGTTCAGAATATGTTTTGTTC
A_92_P030714	BM333902	protein LOL4 isoform X1 [Zea mays] >gi|1142687011|gb|AQK50937.1| Protein LSD1 [Zea mays]	XP_008678298	2.52334e-79	2.7757455E-4	1.3385495E-5	up	3.3684685	1.7520928	3.3684685	TTGCCGTTGGTGTCACCTCGTGGAAAAGATGACCAACAACTCACTTCATTCCGGCTAATC
A_92_P018766	EB163283				0.003634527	0.0011485391	up	3.3724856	1.7538123	3.3724856	GATGGTTGCAGCCTGTCATAATCAAGGGCCATTTTGGTTCCAGCATGTTGTTGTCATTTG
A_92_P038344	EE177982	receptor-like serine/threonine-protein kinase At3g01300 isoform X1 [Zea mays]	XP_020399656	3.37866e-100	7.303744E-4	8.501628E-5	up	3.4007201	1.7658403	3.4007201	CAAAATTAGGTGTTGCCTGCCGATACCTGGAGATGTGACACCGCCTGATGTGTCGCTCAG
A_92_P001503	FM194494				4.114865E-4	2.7049013E-5	up	3.4630399	1.792039	3.4630399	GTGAAGTGGACTGCTAGTAGTACACTCTAGCTGTAAACTCCGGTGTTTACCTGAAGCAAA
A_92_P015611	EB706611	uncharacterized protein LOC100383923 [Zea mays] >gi|224032907|gb|ACN35529.1| unknown [Zea mays] >gi|1142651088|gb|AQK46074.1| methyl binding domain123 [Zea mays]	NP_001170014	1.95648e-65	6.7026226E-4	7.260321E-5	up	3.4641914	1.7925186	3.4641914	TTGGTAGACTTTCAACGTGCATCGTGGCATCGGACTAAGTTGTACCAATGTGTTTGTTTC
A_92_P038378	FL475002	uncharacterized protein LOC100193013 [Zea mays] >gi|195614918|gb|ACG29289.1| hypothetical protein [Zea mays]	NP_001131653	4.36184e-59	0.0036048482	0.0011305006	up	3.4651115	1.7929018	3.4651115	CTCTCGCGGTCACTGACCTTCCAGGAGGGGTCTTGAGCCTCTCGCTCGATTCACAGCTGA
A_92_P002262	DV528747	probable ADP,ATP carrier protein At5g56450 [Zea mays] >gi|1142829965|gb|AQK88052.1| putative ADPATP carrier protein [Zea mays]	NP_001340246	6.55421e-133	0.002334752	5.8840436E-4	up	3.4772372	1.7979414	3.4772372	AAGAAGTTCATGGACAGGGGTAGGTTGTAACAGCTATAGAGGGGTTTCTTTCACAGAATT
A_92_P031258	BM080545	hypothetical protein ZEAMMB73_Zm00001d016019 [Zea mays]	AQK69944	1.82612e-83	0.0018047116	3.815158E-4	up	3.4893842	1.8029724	3.4893842	TCCCCGCCATCCTTGGCTTCGAGGTGTACCGGCTAGACTTGAAGGACAGACGGTGGGCAA
A_92_P010512	CO444583	remorin [Zea mays] >gi|194708138|gb|ACF88153.1| unknown [Zea mays] >gi|195628632|gb|ACG36146.1| remorin [Zea mays] >gi|1142656166|gb|ONM15488.1| Remorin family protein [Zea mays]	NP_001159012	2.492e-50	1.7822137E-4	3.5286855E-6	up	3.5425706	1.8247966	3.5425706	AATGCTTGACGAGAACTTTCTGTGTGTAGTTAAAAGGTCACGCTGTGTGTGTCGTTGTGT
A_92_P015215	FL453482	uncharacterized protein LOC103626680 [Zea mays] >gi|1142704885|gb|AQK68809.1| DUF581 domain containing protein expressed [Zea mays]	XP_008645296	2.70255e-39	0.0012826786	2.2633855E-4	up	3.6011407	1.848454	3.6011407	AACTATGACATGAATAAGAGCGAGGAAGACAGTTTTGTGTGACTATGCAGTAACAGCAAG
A_92_P033617	DR968962	uncharacterized protein LOC100383021 [Zea mays] >gi|223975295|gb|ACN31835.1| unknown [Zea mays]	NP_001169171	1.74948e-64	9.1337826E-4	1.2841937E-4	up	3.6114967	1.8525969	3.6114967	CAGATCACTGAACCATACAGATAATTGAGAGGTTCCCTTATTGCTGCATCCATGCCTAGG
A_92_P007308	DW958199	hypothetical protein ZEAMMB73_Zm00001d045117 [Zea mays]	AQL01598	2.97071	5.5104453E-4	4.9219743E-5	up	3.6396842	1.8638133	3.6396842	ACATTCTTTTTTCTGTCAGGCCTGTGCTCCTGCAGTGCCCATTTTTAAGGGGTTGTACAC
A_92_P019248	BG321152	nudix hydrolase 4 [Zea mays] >gi|195621180|gb|ACG32420.1| nudix hydrolase 4 [Zea mays]	NP_001148660	2.75357e-37	0.0046742354	0.0016567557	up	3.692447	1.8845772	3.692447	TTCTTTCGAGTAACTTCACACATTGTAAAATTTTAGTGGTGACTCGTTTCTTGCCCCCGG
A_92_P028234	FK964808	16.9 kDa class I heat shock protein 1 [Zea mays] >gi|194708112|gb|ACF88140.1| unknown [Zea mays] >gi|195655919|gb|ACG47427.1| 16.9 kDa class I heat shock protein 1 [Zea mays] >gi|1142672155|gb|ONM30198.1| 17.4 kDa class I heat shock protein [Zea mays]	NP_001307766	4.46817e-86	0.002439723	6.301156E-4	up	3.7066462	1.8901144	3.7066462	GCGGAGGAGAAGAAGCCTGAGGTGAAGGCTATTGAGATCTCTGGTTGAGCATCCAATCCA
A_92_P041115	FL447183	adenine phosphoribosyltransferase1 [Zea mays] >gi|1142656768|gb|ONM16090.1| adenine phosphoribosyltransferase1 [Zea mays]	ONM16089	3.3102e-05	2.082823E-4	6.686503E-6	up	3.7686896	1.914063	3.7686896	ACTGGGTGAAACGTAGTCACTGTACCTTTGTAGCACGTCATGTCTAGTGTTTCTTAGTAG
A_92_P029528	CF638116	unknown [Zea mays]	ACR37476	3.31563	7.262814E-5	3.8009912E-7	up	3.8283837	1.9367354	3.8283837	GGTCTGTCTGTTTGTATCCCGTGAGCGCGATGGTTGCAATAATCTCTACTCCTACATGCA
A_92_P010826	DR787137	Protein SMAX1-LIKE 7 [Zea mays]	AQK38497	1.30268e-165	7.9285994E-4	9.6964744E-5	up	3.8702524	1.9524276	3.8702524	AGAAGAATCGGCAAGCACTTCAAAGCGACTGCATAGAACATCAAGCATCCCATTCGACTT
A_92_P035684	FL024791	Long chain acyl-CoA synthetase 6 peroxisomal [Zea mays]	AQK38693	1.15879e-97	0.0022617285	5.576527E-4	up	3.8757346	1.9544698	3.8757346	AGATGTCATGGAATTCCTGAGGATATGCTTTGGTGGTGAAGTTCTTGAAGGCTATGGAAT
A_92_P011566	FL448979	ADP-ribosylation factor GTPase-activating protein AGD3-like isoform X2 [Zea mays]	XP_020408127	6.79454	2.198774E-4	8.121871E-6	up	3.9168565	1.9696963	3.9168565	ATTAAATCCACCAATTGGCGCGCGTTTGTATACACATTGCTATATATTGTTGCTACGCTC
A_92_P021522	EB400206	putative CBL-interacting protein kinase family protein isoform X1 [Zea mays]	XP_020401802	4.39054e-14	4.8244826E-4	3.800698E-5	up	3.9292498	1.9742539	3.9292498	AACAACTTTTAATGTCAGGTATAATCGGTTTGCATCCAGGAAGCATCTCCAACAGTGTCT
A_92_P015675	FL069238				0.0034584189	0.001064666	up	3.9304202	1.9746835	3.9304202	CGTCACCATCTGCTAGGATGGCTATCTTTATGCTTGGGGATTGGAGAAAACCTTATCTAA
A_92_P032942	DT535568	Basic endochitinase B [Zea mays]	AQK50714	4.42303	5.5104453E-4	4.9214945E-5	up	3.9918735	1.997066	3.9918735	GGGTGGAGAAGTACCCAAGCGCAACACCTGTTACGTGTGTTGTTTGCTCCTTTTTGAGGT
A_92_P005312	FL448522				1.9207722E-4	5.233393E-6	up	3.9975536	1.9991174	3.9975536	GTCTTGCTCTGCTCCAAATCATCGTAGCGGAGCAGTATAGCTAGCTTTTGTGATGCTTTT
A_92_P028391	EE331879	uncharacterized protein LOC100282545 [Zea mays] >gi|195623342|gb|ACG33501.1| phosphoethanolamine N-methyltransferase [Zea mays]	NP_001148925	4.14291e-29	7.580383E-4	9.031595E-5	up	4.0388093	2.01393	4.0388093	TGGTGCTGGAATAGGTTGTTTCACTGGAGAACTCGCTAAAACAGTTAGGAACGTTTTTGC
A_92_P019648	CK368439	remorin [Zea mays] >gi|194708138|gb|ACF88153.1| unknown [Zea mays] >gi|195628632|gb|ACG36146.1| remorin [Zea mays] >gi|1142656166|gb|ONM15488.1| Remorin family protein [Zea mays]	NP_001159012	5.03197e-25	1.7822137E-4	3.6100776E-6	up	4.146167	2.051778	4.146167	TTTTCTTCTGGTGTTATTGTTTTTGTGCCCGTCTCTTTGTTCCTTGCTGCGGATTTAAGT
A_92_P025409	FL376019	unknown [Zea mays]	ACN26689	3.36205e-78	5.184103E-4	4.448908E-5	up	4.1628675	2.0575776	4.1628675	AGCTTATTCCTCGACCAAGCCAACGTGTGTCGCCGTCGATTCCAAGGCGGTTGGTTTCTC
A_92_P001373	FM189122	probable proline transporter 2 isoform X2 [Zea mays] >gi|670421939|ref|XP_008651900.1| probable proline transporter 2 isoform X2 [Zea mays] >gi|1142852356|gb|ONM50840.1| Proline transporter 2 [Zea mays] >gi|1142852357|gb|ONM50841.1| Proline transporter 2 [Zea mays]	XP_008651899	1.56919e-110	0.0022490218	5.52555E-4	up	4.1736794	2.0613198	4.1736794	TGCAAATCTGTCGGCATTTTTTCAGACAGTCATAGCGCTGCACATCTTTGCTAGCCCCAT
A_92_P023420	FL230242	putative MYB DNA-binding domain superfamily protein [Zea mays] >gi|195611144|gb|ACG27402.1| RADIALIS [Zea mays] >gi|1142830673|gb|AQK88760.1| Putative MYB DNA-binding domain superfamily protein [Zea mays]	NP_001147409	3.95784e-44	1.8556677E-4	3.9715096E-6	up	4.1753345	2.0618918	4.1753345	ATGCTGCAAGTGCATGCAAGTGGTGTGTGAAAGCAAGAATCAGATTAGATGCATGCATAT
A_92_P015753	CK827342				0.0034573753	0.0010616007	up	4.217933	2.0765362	4.217933	TTTGGATATGGATATGGGTCAGCCACGCTGACTGTTATGTCTAGGCCTTATCTTCCTAGA
A_92_P027945	EE292199	NAC domain-containing protein 21/22-like isoform 2 [Zea mays] >gi|194704192|gb|ACF86180.1| unknown [Zea mays] >gi|1142645931|gb|AQK40917.1| NAC domain-containing protein 21/22 [Zea mays]	NP_001288410	1.02067e-157	0.00909352	0.004136668	up	4.2404294	2.0842104	4.2404294	TCGACGCCTCCGAGAAGGAATCTGTCACGACAGCGATGACCAGTGTCTCGAACAACACTA
A_92_P001330	EG203083				3.3810167E-4	1.9265926E-5	up	4.307649	2.1069007	4.307649	ATGTAATGGATGTGATCTGCTCTATCTACATGTTTTCTGTCTTTGTCCTGGAATCCCATG
A_92_P021014	FL479053	bZip112 [Zea mays]	AMY26728	1.01102e-18	1.7822137E-4	3.2241487E-6	up	4.366877	2.126602	4.366877	ACCCTCAAAAAAAGGACCAGAGTTTGTCAACTCAAATAGCTGGTGGCTTGAGCAGAGCTT
A_92_P036879	FL479932				0.0014597041	2.7479033E-4	up	4.3785872	2.1304655	4.3785872	TAAAGCCTTAATCGTTATTCAGGTCTATATGAGGTTCAAATCGGATTGAAACAGCTCCGG
A_92_P033273	AW400172	hypothetical protein [Zea mays]	ACG43925	2.97288e-57	1.8907785E-4	4.789917E-6	up	4.3844633	2.1324003	4.3844633	AAAATTGCAAGATACGGAGACACAGAGATGGAGCGAACTAGATAGAGATCGTCGCAGCAT
A_92_P003268	DV516871	uncharacterized protein LOC100381673 [Zea mays] >gi|223945125|gb|ACN26646.1| unknown [Zea mays] >gi|1142678383|gb|ONM36426.1| Aldo-keto reductase family 4 member C9 [Zea mays]	NP_001167957	5.09344e-91	0.0037674685	0.0012160556	up	4.4982147	2.1693525	4.4982147	GGTTGAAGGAGAACATTGACCTGTTTGGTTGGTCCATTCCTGATGAGCTGTGCGCCAAGT
A_92_P028057	CF012084	Putative snRK/SAPK family protein kinase [Zea mays] >gi|1142841147|gb|AQK99233.1| Putative snRK/SAPK family protein kinase [Zea mays] >gi|1142841149|gb|AQK99235.1| Putative snRK/SAPK family protein kinase [Zea mays]	AQK99231	5.6045e-102	4.251606E-4	2.893258E-5	up	4.4987187	2.1695142	4.4987187	AATTTAATACACTGAGGCAGACTACCATGTCCTTGTGTTGGTAAATATGAAAAGCCCCTC
A_92_P007988	FL214030	putative cinnamyl-alcohol dehydrogenase family protein [Zea mays] >gi|194703096|gb|ACF85632.1| unknown [Zea mays]	NP_001141177	2.33302e-33	5.631846E-4	5.1042065E-5	up	4.5546274	2.187333	4.5546274	CAGTCGTCCCGGGGTAACCGATCCAATTTCGCTAGCCTAGACGCCCCGGATGCTGTTGCA
A_92_P021449	DV522209	unknown [Zea mays] >gi|1142661663|gb|ONM20985.1| Cysteine proteinases superfamily protein [Zea mays]	ACF84958	2.99053e-106	0.002752664	7.5444276E-4	up	4.571777	2.192755	4.571777	CCATGGCATCTCGCGTGTAAACTTTATTTTGGTGCGAAAACGACTTCTGCAAATGAAGGT
A_92_P029963	EE042469	dormancy-associated protein homolog 3 isoform X3 [Zea mays]	XP_008670216	1.04947e-17	0.0023700218	6.009162E-4	up	4.5757165	2.1939976	4.5757165	AATGCTGTTGCTGTACGAGTAGGCCTCCCTCTGCTTTGTACAGGTGTAGTCCAACAACTA
A_92_P037163	ES700460	cytochrome P450 78A9 [Zea mays] >gi|1142663698|gb|ONM23020.1| cytochrome P450 family 78 subfamily A polypeptide 8 [Zea mays]	XP_020404121	2.33076e-35	1.7360937E-4	2.6539979E-6	up	4.6543994	2.218595	4.6543994	GCAAGCGGTTCAGAAGTCGGTTGGGGTATCAGTCTCACTGTGAGCAATAGCATGGCGGGC
A_92_P013449	EY955825				0.0019947253	4.508715E-4	up	4.67622	2.2253428	4.67622	CTTTTTTCCCTTTCCTCTTCGACAATCGAATGGCCCGAGAAGCTGTAATTGCGCTGTTCT
A_92_P006859	FL480695	uncharacterized protein LOC100216560 [Zea mays] >gi|194695752|gb|ACF81960.1| unknown [Zea mays] >gi|645167913|gb|AIB05556.1| GNAT transcription factor, partial [synthetic construct] >gi|1142624654|gb|ONL93716.1| L-ornithine N5-acetyltransferase NATA1 [Zea mays] >gi|1142624655|gb|ONL93717.1| L-ornithine N5-acetyltransferase NATA1 [Zea mays]	NP_001136452	3.94098e-44	5.8548024E-4	5.4980675E-5	up	4.691677	2.2301037	4.691677	CATTTGATCAGCTCATTAGGGCGAGATGGGCAATCGGGACTTGTTGTGGTATAAACCTTG
A_92_P018960	FL187985	EGG APPARATUS-1 protein [Zea mays] >gi|195627820|gb|ACG35740.1| EGG APPARATUS-1 protein [Zea mays] >gi|195658061|gb|ACG48498.1| EGG APPARATUS-1 protein [Zea mays] >gi|195658119|gb|ACG48527.1| EGG APPARATUS-1 protein [Zea mays] >gi|195658779|gb|ACG48857.1| EGG APPARATUS-1 protein [Zea mays] >gi|1142860994|gb|ONM59478.1| EGG APPARATUS-1 protein [Zea mays]	NP_001152610	7.02782e-28	0.0050156247	0.0018281454	up	4.70647	2.2346454	4.70647	TCTCGACTCTCGAGTTTGGATTATCTGTCAAAAACCTATGTATGCGTGCATGATCAGTTT
A_92_P000199	FK984194	uncharacterized protein LOC100285004 [Zea mays] >gi|242048352|ref|XP_002461922.1| DNA-directed RNA polymerases II, IV and V subunit 12 [Sorghum bicolor] >gi|242078439|ref|XP_002443988.1| DNA-directed RNA polymerases II, IV and V subunit 12 [Sorghum bicolor] >gi|1002226335|ref|XP_015626385.1| PREDICTED: DNA-directed RNA polymerases II, IV and V subunit 12 [Oryza sativa Japonica Group] >gi|10022678…	NP_001278509	1.02882e-16	6.4376474E-4	6.579644E-5	up	4.9060774	2.29457	4.9060774	AAAATGTTTTTAGGACAAACCCAACGTCATATGCAAAAATCCTTGGGGGTGACAGTTTGC
A_92_P021486	CO528282	Phosphoglycerate mutase family protein [Zea mays]	AQK97088	2.92577e-76	0.0058208583	0.0023008853	up	5.0103416	2.324909	5.0103416	TATACCATGAACAGTCTTTCACTACAGTTGCGTGTAAACTAGGATTTATGGGAGTACCAG
A_92_P025599	FL443292	Cytochrome P450 711A1 [Zea mays]	AQK59711	6.61709e-45	5.5104453E-4	4.899263E-5	up	5.020097	2.3277152	5.020097	GTGTGTGTGGAACTGCATCCGTGACGTGATGGTGCCACAGCGTGTCTTCTTGTGTGTAAT
A_92_P040888	DV509284	uncharacterized protein LOC100192836 isoform X2 [Zea mays]	XP_008658073	7.03325e-133	4.8010855E-4	3.728212E-5	up	5.127693	2.35831	5.127693	AACTGTTTTCCTTGGCGACCCAGTTTACCTCGGAAGCGTTATTGGGGGAGTCTCTATAAT
A_92_P032767	FL433277	PLASMODESMATA CALLOSE-BINDING PROTEIN 2 isoform X2 [Zea mays] >gi|1142834352|gb|AQK92438.1| Carbohydrate-binding X8 domain superfamily protein [Zea mays]	XP_008656072	2.19039e-09	2.2318478E-4	8.578406E-6	up	5.1295376	2.3588288	5.1295376	GAGCAGGATGGTGATGGAGACCAGTGACGCCGTGTCACTGTCAGTCACTCTGTCAGTAGT
A_92_P016674	FL052077	unknown [Zea mays] >gi|195657807|gb|ACG48371.1| O-methyltransferase ZRP4 [Zea mays] >gi|1142685453|gb|AQK49379.1| O-methyltransferase ZRP4 [Zea mays]	ACF82933	1.29326e-63	0.0055384864	0.0021259538	up	5.138761	2.3614206	5.138761	AAAGGTGATAATAATAAACATGGTAGTTGGAGCTGGGCCATCTGACATGAAGCACAAAGA
A_92_P023108	FL451991	unknown [Zea mays]	ACN25365	4.82682e-27	2.6880886E-4	1.2484768E-5	up	5.1960564	2.377417	5.1960564	TAGCATGCATGACAGGATATCGGGGCAGAAAGGTAGCATCAGCTAGCGTTGGAGTTGATG
A_92_P011012	EB815929	unknown [Zea mays] >gi|224031497|gb|ACN34824.1| unknown [Zea mays]	ACL54596	3.6223e-121	2.6123328E-4	1.169531E-5	up	5.2372007	2.3887959	5.2372007	ATCAAAGTGCAAGTGGATGGAGGGAGAGGTGGTTTTCTCGGAGCAACTCTTTACTGGATC
A_92_P011062	CO464674	putative MYB DNA-binding domain superfamily protein [Zea mays] >gi|1142838366|gb|AQK96452.1| Putative MYB DNA-binding domain superfamily protein [Zea mays]	NP_001297447	4.72266e-87	0.003960069	0.0013119512	up	5.340869	2.4170744	5.340869	TCATTCACGATACGGTGGCTTAATGATCCATGAGTAACTTTTCTTCCTTCATCGCGACTT
A_92_P005408	BG320204	probable potassium transporter 16 [Zea mays]	XP_008665002	5.74331e-168	8.669181E-4	1.15027375E-4	up	5.395997	2.4318895	5.395997	CATGAGCAGTAGACTGGCACATTTCCAGACAGGGAAAATGAACCTGGAGGAGATGTTGAA
A_92_P029993	FL447978	ADP-ribosylation factor GTPase-activating protein AGD12 [Zea mays] >gi|1142705642|gb|AQK69566.1| ADP-ribosylation factor GTPase-activating protein AGD12 [Zea mays]	AQK69559	1.55855e-80	4.4149096E-4	3.0564017E-5	up	5.4203973	2.4383986	5.4203973	AGTTGGAGATGGAGTGGATGCCGCTTAACGTGTAGAAATCTGCTCAAGTTGCCACCTTTA
A_92_P032560	FL472569	uncharacterized protein LOC100381862 [Zea mays] >gi|223946135|gb|ACN27151.1| unknown [Zea mays]	NP_001168119	2.35871e-67	7.262814E-5	1.8730402E-7	up	5.5631685	2.4759068	5.5631685	CAGGATGTGCTAGTCTGTCGTTGATGCGACGCTGGCTGAGATGTGTTCTCCAAGAACAAG
A_92_P034432	EE678928	Sucrose transport protein SUC3 [Zea mays]	AQL09362	1.91231e-92	9.19996E-4	1.301938E-4	up	5.6655474	2.5022154	5.6655474	CATGCATGTGTGCTTCTGTAGTTCTGTTAGTTGTTTGTGGTCGTCTGGTCGATCGATAGG
A_92_P022072	DN559721	BAG family molecular chaperone regulator 6 [Zea mays]	ONM20677	1.06228e-139	0.0024437464	6.349573E-4	up	5.8219714	2.5415077	5.8219714	CGCCTTATAAAATGAAGAAGGAAGTTGGGTTTAGAAATGAAACAGTGGAAGCTGCTTCTG
A_92_P033976	DN217958	Insulin-degrading enzyme-like 1 peroxisomal [Zea mays]	ONM37346	1.76984e-81	7.262814E-5	4.1103695E-7	up	5.867651	2.552783	5.867651	AAGTCATGTATGTTCACATGTTTGTTTGCGTTTCTTCTCACAGCTACGCAGTTTGTACAG
A_92_P009286	CN844277	hypothetical protein [Zea mays]	ACG27261	6.27969e-19	0.0010033645	1.4834631E-4	up	5.949751	2.5728292	5.949751	GGGGAGAGAGGGCAGTGAGATCTGTCGTGGGCTAGATGAGAGCCATGTCGGTGATAGGCC
A_92_P032587	FL471780	GDU1 isoform 1 [Zea mays] >gi|195658279|gb|ACG48607.1| GDU1 [Zea mays]	NP_001152620	2.83399e-23	0.001969812	4.4136864E-4	up	5.958506	2.5749507	5.958506	TTCTTGGTTTGCTCAGAGAAGCTGAGCGCTTGCGCTTTTGTGACGCTGTAAACCCGTCTC
A_92_P033112	DR802721	uncharacterized protein LOC100279719 [Zea mays] >gi|219885975|gb|ACL53362.1| unknown [Zea mays]	NP_001146150	1.24828e-163	5.8660447E-4	5.5214354E-5	up	6.101132	2.609077	6.101132	ACATTGCACCAGAGTATGGCTTCGGGAGCAAACTCTCTACACAGGGCGATGTCTATAGCT
A_92_P027292	EG283302	unknown [Zea mays]	ACR37082	1.33589e-11	2.2690892E-4	9.068428E-6	up	6.1602473	2.6229882	6.1602473	GAACCCAGGTAGCCTGGGTCAGTACCTACTACCCTGTTTATCATAGGACGTGGAGAGAAC
A_92_P038150	FL431171	uncharacterized protein LOC100276833 [Zea mays] >gi|195612566|gb|ACG28113.1| hypothetical protein [Zea mays] >gi|1142647050|gb|AQK42036.1| hypothetical protein ZEAMMB73_Zm00001d024800 [Zea mays]	NP_001278460	1.38567e-64	2.8421817E-4	1.4027802E-5	up	6.3580647	2.6685877	6.3580647	TCTACGACTACGACCTAGTCACCAGACCCTGGGTGTTCGGCAACCCGAGAGTGGTGACGG
A_92_P033915	EE033410	uncharacterized protein LOC100383984 isoform X2 [Zea mays] >gi|1142841059|gb|AQK99145.1| Amino acid permease 6 [Zea mays]	XP_008655307	1.25948e-126	0.001825756	3.9096386E-4	up	6.677637	2.7393377	6.677637	CTGTAGTCATGTACAATGCTCTGAGCCGATCGTGCGTTGAGGTTTAAAAGAACTGTGGTG
A_92_P033181	DR822367				1.3261897E-4	1.4074973E-6	up	6.877768	2.7819405	6.877768	TTGCTTGTCTCTGGGCGTGTTCTATTTGTAGCTCTGTTCTTTCACAACTTGTGCCGTGTA
A_92_P019259	DY234623	kaurene synthase, partial [Zea mays]	AAD34319	6.80024e-43	7.262814E-5	5.7799603E-8	up	7.1374063	2.8353999	7.1374063	AAGTGGATGCGGTGATCAATGAGCCACTAAAGCTACAAGGAAGTCATACGCTGGTGTCTG
A_92_P026451	FL347466	Glucomannan 4-beta-mannosyltransferase 2 [Zea mays]	AQK60148	4.24628e-49	6.077205E-4	5.9478534E-5	up	7.543484	2.915231	7.543484	GCTTCTCTCTGGTTTTCGCATTGTGTCTTGGGTAAGTTTCGTAGTGGATGACCGGTTTGA
A_92_P001350	FL182172	uncharacterized protein LOC109945367 [Zea mays]	XP_020406816	1.87959e-50	9.973058E-4	1.4661651E-4	up	7.588939	2.9238982	7.588939	CTGATGGTGTTCTTGGGTGTTTTCCTTGCTCAGGGTTTCCCTTACGTTCATGTATGTATG
A_92_P002195	FK990158	uncharacterized protein LOC100383322 [Zea mays] >gi|670394338|ref|XP_008677599.1| uncharacterized protein LOC100383322 isoform X1 [Zea mays] >gi|1162437745|ref|XP_020401840.1| uncharacterized protein LOC100383322 isoform X1 [Zea mays] >gi|224029469|gb|ACN33810.1| unknown [Zea mays] >gi|1142863425|gb|ONM62897.1| Endosomal targeting BRO1-like domain-containing protein [Zea mays] >gi|1142863426|gb|O…	NP_001169451	2.16814e-64	0.005864895	0.0023300021	up	7.7242746	2.9493995	7.7242746	ATGACCTGCTCTCAGACAGCAAAAGGGCTTGCTTGAGTTTTTGCTTGGCAAATCCTGTCA
A_92_P010838	FL481486	Adenine nucleotide alpha hydrolase-like superfamily protein [Zea mays]	ONM39443	2.14776e-52	0.0038058122	0.001245055	up	7.7555933	2.9552372	7.7555933	GTGAAGAACCAAGGCTGATGAAGGATTCAACTCCCAGCTGCTAGTCCTAATCATGTTCGG
A_92_P023462	CD965179	primary amine oxidase [Zea mays] >gi|1142647974|gb|AQK42960.1| amine oxidase1 [Zea mays]	XP_008663089	3.09282e-75	2.2670829E-4	9.0109E-6	up	7.834696	2.9698772	7.834696	AGGGGTGCTTTCACAAACAATCAGATATGGGTGACACCCTACAACAAGAGCGAGGAATGG
A_92_P029731	FL472376	putative mediator of RNA polymerase II transcription subunit 37c [Zea mays]	AQK94245	6.63442e-56	7.262814E-5	4.1382737E-7	up	7.8755975	2.9773893	7.8755975	GAGGTCGACTAAGTGCTTCCACCTGTGGTCGTGTTATCGTGGTAGAAGTTGAATTGCTTC
A_92_P016372	EE163259	unknown [Zea mays]	ACR37658	0.04707	2.3898485E-4	9.812001E-6	up	8.201587	3.035903	8.201587	ACCACAGTCTACTTTTAGAACGATTTAAACGGCCCTGAATCTTACTTGCAACTTTAGAGG
A_92_P016816	FL006397	uncharacterized protein LOC103651357 [Zea mays] >gi|1142681291|gb|ONM39334.1| hypothetical protein ZEAMMB73_Zm00001d043870 [Zea mays]	XP_008675196	8.02192	1.8774219E-4	4.059069E-6	up	8.210062	3.037393	8.210062	TGTGACCGTGTGAGCTAGTTACCCGTGCACAGCTACTTGTACTCGAGCATTGAGACGATA
A_92_P034541	FL432568	hypothetical protein [Zea mays]	ACG40775	0.00100319	0.0030275262	8.707152E-4	up	8.211408	3.0376296	8.211408	AATTGTACTCCTAGTCCCAATCCCCATTAATCCATCGATGCTCTGCATCCACCGTATATG
A_92_P019950	CX129533	uncharacterized protein LOC100127539 [Zea mays] >gi|159173934|gb|ABW96244.1| ZCN26 [Zea mays] >gi|160213523|gb|ABX11026.1| ZCN26 [Zea mays] >gi|1142845967|gb|AQL04053.1| phosphatidylethanolamine-binding protein26 [Zea mays]	NP_001106265	1.70278e-99	0.0053181467	0.0020022972	up	8.751124	3.1294684	8.751124	GGAGGTGATGATTTTCGAGTGGCCTATACCCTAGTTATGGTGGATCCTGATGCGCCTAAT
A_92_P037026	FL442124	CIPK-like protein 1 [Zea mays] >gi|195611800|gb|ACG27730.1| CIPK-like protein 1 [Zea mays] >gi|195653881|gb|ACG46408.1| CIPK-like protein 1 [Zea mays]	NP_001152211	1.88015e-44	2.6741187E-4	1.20887225E-5	up	8.870957	3.1490898	8.870957	GTACAGGAAGAGAACAAGTGCAAAACTGAAGAGAGGTTTCTGTCGACACGAGAGCCGAAT
A_92_P007284	FL431908	universal stress protein [Zea mays] >gi|194694704|gb|ACF81436.1| unknown [Zea mays] >gi|195605076|gb|ACG24368.1| universal stress protein [Zea mays] >gi|195608858|gb|ACG26259.1| universal stress protein [Zea mays] >gi|1142833261|gb|AQK91347.1| Adenine nucleotide alpha hydrolase-like superfamily protein [Zea mays]	NP_001132550	1.46719e-23	1.8907785E-4	4.777539E-6	up	8.882061	3.1508944	8.882061	CCTCATTGTCAAGAGGCCCAAGGAGTAGAAGGTTCCTCGCATGTAACGCTGCAGCTTAGC
A_92_P003287	FL182176	uncharacterized protein LOC109945367 [Zea mays]	XP_020406816	3.38923e-50	0.004059144	0.0013642766	up	9.264604	3.2117293	9.264604	TGAAGAGTGAAGAGATATCACAGGGACCTCTTCAGGCTTCAAGGCAGATCCGCAGCAGAT
A_92_P029164	FL448210	unknown [Zea mays]	ACR37168	1.37932e-36	4.2763233E-4	2.9231038E-5	up	9.438833	3.2386086	9.438833	ATGAACGCTGTTTTTACCATCTCAGGTTCGCTGCAAAATTTCCAGCGTGTTCTCTGTAAA
A_92_P008589	DN231450	glutaredoxin-C10-like [Zea mays]	XP_008677913	6.34852e-27	7.262814E-5	3.9476024E-7	up	10.174581	3.3468974	10.174581	AGAGTACGTGATGAATGCGAGGTTTTTGTCGTTGTGTCCTCCTTGGAATAAATGTCACCT
A_92_P023165	DV490238	vacuolar amino acid transporter 1 [Zea mays] >gi|1142825270|gb|AQK83357.1| Transmembrane amino acid transporter family protein [Zea mays]	XP_008649256	1.86781e-44	2.4893667E-4	1.1048596E-5	up	11.36118	3.5060408	11.36118	TTTGCTACCATGTGTTTGCTACCTGAAGATCAGCTCACGGACCTCCAGGAATCTGAGGTT
A_92_P007907	EG203328				0.007857414	0.0034405144	up	12.184382	3.6069613	12.184382	GTAGAACGGTGTTGCGTTGCCCACATGACATGATGGATGTTACGTGGAGGATTGTCTCTT
A_92_P016712	DT941965	uncharacterized protein LOC100194162 [Zea mays] >gi|194695086|gb|ACF81627.1| unknown [Zea mays]	NP_001132684	2.8766e-114	0.0011005147	1.7318454E-4	up	13.559604	3.761243	13.559604	ACTTTCTTTTAGTTTCAGGACGACTATTGTATTGAACTGGCATGTTTGAAGGAACCGACG
A_92_P009246	CA452524				5.10201E-4	4.2674594E-5	up	14.723977	3.8800955	14.723977	TTGTTGTCGTGGGTTGATTTGTCTGTCCTGAAGCTTGTCCTGCTCCCAGTTTTACTTTTT
A_92_P004230	EE181378	glycerophosphodiester phosphodiesterase [Zea mays] >gi|194688306|gb|ACF78237.1| unknown [Zea mays] >gi|223948853|gb|ACN28510.1| unknown [Zea mays] >gi|1142707294|gb|AQK71218.1| Glycerophosphodiester phosphodiesterase GDPD2 [Zea mays]	NP_001130108	2.52285e-146	0.005554408	0.002137337	up	15.31671	3.9370346	15.31671	TGAAGGATGGCAGGATGGTGAACTGGAACGTGCAATCAGAGGACGCTCTTTGCACACTCG
A_92_P037649	FL186277	BTB/POZ domain-containing protein [Zea mays]	AQK98330	0.0301137	4.4580703E-4	3.1249216E-5	up	15.719148	3.974451	15.719148	TGATGATATGTCATAATGTGTGCCTTAATTGTCTTGCGGCCAATAATGTGTGTCCATGTG
A_92_P006065	EE169800	unknown [Zea mays] >gi|194700566|gb|ACF84367.1| unknown [Zea mays]	ACF78340	8.96389e-94	0.0018131927	3.8410065E-4	up	18.617357	4.2185764	18.617357	TACTGCTAGTGCTAGATGCGTGCATGACTCTTCGGATAAACGTACGGAATGGGACATCCC
A_92_P031920	DR957490	uncharacterized protein LOC100501694 [Zea mays] >gi|238010592|gb|ACR36331.1| unknown [Zea mays]	NP_001183298	8.93277e-163	8.7768567E-4	1.1869031E-4	up	19.701302	4.300219	19.701302	ACATGTTTCCTTAATTTTGCGTTTCTGCAATGACTCTGCAACACACTTAGATGAGTTGGG
A_92_P004242	DV531701	WAT1-related protein [Zea mays] >gi|1142631901|gb|ONM00964.1| WAT1-related protein [Zea mays] >gi|1142833699|gb|AQK91785.1| WAT1-related protein [Zea mays]	ONM00962	2.72259e-153	4.251606E-4	2.8817922E-5	up	44.765812	5.4843254	44.765812	CTCTTCACGGCCATATACTCGGGAATAATGTGCTCTGGAGTAGCTTACTACGTGCAAGGG
A_92_P020528	FL148873	PL3K2 [Zea mays] >gi|150256108|gb|ABR68026.1| PL3K2 [Zea mays] >gi|194692756|gb|ACF80462.1| unknown [Zea mays] >gi|195617478|gb|ACG30569.1| hypothetical protein [Zea mays]	NP_001106057	5.32573e-81	0.0037281737	0.0011945425	up	50.820038	5.6673255	50.820038	TCCGCTCCATCTCCTTCATCTACATCGGAGCCGATGGCAAACCGTACGAGGAGGGGCCAT
A_92_P001835	AI964491	isoflavone reductase homolog IRL-like [Zea mays] >gi|1142833128|gb|AQK91214.1| NmrA-like negative transcriptional regulator family protein [Zea mays]	XP_008655809	3.00666e-101	0.0037897879	0.001229881	up	105.137054	6.7161274	105.137054	ATCTATTTGTGTCGTCTTACGTTGCTATACGTGCGTGAATAAAATTCTCTACGGCTACAG

## Sheet: Control_vs_LL3_p0,01 2xfold
ProbeName	EST	Hit_definition	Hit _Accession	Hit_evalue	Corrected p-value	p-value	Regulation(Control vs LL3)	Fold change(Control vs LL3)	Log Fold change(Control vs LL3)	Absolute Fold change(Control vs LL3)	Sequence
A_92_P000287	DW937893	unknown [Zea mays] >gi|238012038|gb|ACR37054.1| unknown [Zea mays]	ACR34550	0.00239539	7.262814E-5	1.02850585E-7	down	-36.659836	-5.1961284	36.659836	TGATCGAGGGTGCTACTTCCCCTCGGCATTCCTAGTGTTGGTTAAAAGTCGTTCGACAGC
A_92_P026538	CO523306	unknown [Zea mays]	ACR37458	1.27198e-54	2.2104735E-4	8.351429E-6	down	-29.01664	-4.8588085	29.01664	AGCCGGAGATGACAGTAGCAGAGAATGGAGCGGTGATGATAATCCAAGTAATGAGGATCC
A_92_P027553	EE184805	unknown [Zea mays]	ACN26618	1.32158e-90	3.356714E-4	1.891313E-5	down	-16.70784	-4.0624533	16.70784	TAAGTCACATAACCGTTATTCCAGTCGCATGCATGGCCACAGAATTGGCTTGTGGGCTCT
A_92_P023273	FL471333	uncharacterized protein LOC100279070 [Zea mays] >gi|195658623|gb|ACG48779.1| hypothetical protein [Zea mays]	NP_001145595	4.23356e-41	2.436578E-4	1.0278448E-5	down	-13.068081	-3.7079754	13.068081	TTGGAACTGAAGCAGCCTTCCACAAATGGAGGTGACTGTGGGTTCCGGTCTGCCATTGTA
A_92_P038809	FL124276	glutathione S-transferase [Zea mays]	ACG47313	1.15958e-75	0.0012166812	2.085815E-4	down	-10.548311	-3.39894	10.548311	ACAAGACATTTGCCAAGGCAACGTTGCATCAGTAGCTGCTAGTTGGGTGCAAACCGCTTG
A_92_P035180	FL401542	unknown [Zea mays]	ACF84611	1.23405e-84	1.8907785E-4	4.7339386E-6	down	-9.893087	-3.3064208	9.893087	TAACAAACTCAACGACGTTGTGGCAATGATCGCTGAGGTGAGAAGCATTGCGCAAGCAAT
A_92_P029876	DT944151	putative MYB DNA-binding domain superfamily protein [Zea mays] >gi|224034465|gb|ACN36308.1| unknown [Zea mays] >gi|1142835530|gb|AQK93616.1| Transcription repressor MYB6 [Zea mays]	NP_001170228	3.923e-87	0.0022064971	5.3536106E-4	down	-8.719425	-3.124233	8.719425	TTTTTTTTTGTTAGGCAGTTGAAACAAGGCTAGTGTGAACCGAGAGGAGATCAGTAGCTA
A_92_P016703	FL469312	hypothetical protein [Zea mays]	ACG31285	0.409081	5.184103E-4	4.3940225E-5	down	-8.028674	-3.0051618	8.028674	CAGGAATACTGACATTTCTGATGGCGAACGCTGCTCGTTGCAGAGAGGAACGAGAGGGAG
A_92_P035850	FL453377	uncharacterized protein LOC100502227 [Zea mays] >gi|238013578|gb|ACR37824.1| unknown [Zea mays] >gi|1142835963|gb|AQK94049.1| sugars will eventually be exported transporter3a [Zea mays] >gi|1142835964|gb|AQK94050.1| sugars will eventually be exported transporter3a [Zea mays]	NP_001183633	5.75858e-49	2.6880886E-4	1.2504102E-5	down	-7.7179904	-2.9482253	7.7179904	TGCCTCTCTCCGACGCTAGTAGGAGGTTGATACTAAAGTGGCGCTATTCGCGTGTGCAGT
A_92_P036541	EE017716	unknown [Zea mays]	ACL52560	8.22065e-87	1.9207722E-4	5.2856385E-6	down	-7.449127	-2.8970714	7.449127	GCATGCATACGTACGGTCATAGGAAGATACAAACGCAACGATCATGATCGTGATCATGCA
A_92_P025264	EE037696	unknown [Zea mays]	ACL53280	8.69193e-93	0.0026912119	7.317228E-4	down	-7.062305	-2.8201392	7.062305	TGATGCTGCTTTTCGTGGATCTATATGGGCGGGGAGCGACTACTGCGTCGAGATCTAAAA
A_92_P036795	DV549909	male sterile protein homolog 1 [Zea mays] >gi|194700724|gb|ACF84446.1| unknown [Zea mays]	NP_001140715	2.7561e-91	6.962759E-4	7.677981E-5	down	-6.6259847	-2.7281349	6.6259847	CCAGGTTCCACCTCTACATGACTCTCATCTACAAGGTGCCATTAGAGATTCTGCACCTTG
A_92_P034164					3.947853E-4	2.483035E-5	down	-6.3262215	-2.661344	6.3262215	ACACCAAGAAAACACGTGTTATGTGCTCTCCAAGTCACAGTGAAGCTCACCGAAGAAAGA
A_92_P041858	FL479102	lichenase-2 precursor [Zea mays] >gi|195638586|gb|ACG38761.1| lichenase-2 precursor [Zea mays] >gi|1142827439|gb|AQK85526.1| Lichenase-2 [Zea mays]	NP_001150348	2.15673e-25	0.0015623812	3.0674398E-4	down	-5.9518743	-2.573344	5.9518743	AGGAGGCTACTCTCAGATGAGTATGCCATGAGGATTCTTATACGTCGAGTCGTCGAGAAC
A_92_P033677	FL457387	uncharacterized protein LOC100194054 [Zea mays] >gi|194694818|gb|ACF81493.1| unknown [Zea mays] >gi|1142700884|gb|AQK64808.1| Thylakoid lumenal 17.4 kDa protein chloroplastic [Zea mays]	NP_001132583	4.49997e-77	1.7822137E-4	3.3554063E-6	down	-5.906093	-2.5622041	5.906093	TCAAAGGAACCGACTTCACAAATGCAGTGATAGACCGCGTCAATTTTGAGAAGGCCGATC
A_92_P017012	CD989456	carboxyl-terminal-processing peptidase 2, chloroplastic isoform X2 [Zea mays]	XP_020394331	1.31624e-131	2.4893667E-4	1.0708014E-5	down	-5.704072	-2.5119922	5.704072	CTTTGTGCTGGATCTGCGGAATAACAGTGGTGGCCTTTTTCCTGAAGGAATTCAAATTGC
A_92_P015036	EE046084	unknown [Zea mays] >gi|1142704310|gb|AQK68234.1| L-aspartate oxidase chloroplastic [Zea mays] >gi|1142704315|gb|AQK68239.1| L-aspartate oxidase chloroplastic [Zea mays]	ACL53639	8.37682e-146	3.0359914E-4	1.5539967E-5	down	-5.652986	-2.4990132	5.652986	AATTCTTGCCAGTTCCAGCTGTTGCAACTTGTAAACGGTGTTGTTGGAGCTGCATTATGG
A_92_P035554	FL256711				0.001708286	3.4557615E-4	down	-5.5582275	-2.4746249	5.5582275	TGTGCTAGATTTGCATATTTAGTCGCCCTAAAATTACGTGGACGTGGGTGATCCGAATTG
A_92_P040111	FL014402	probable inactive beta-glucosidase 14 [Zea mays]	XP_008669175	1.37878e-140	0.0049099918	0.0017789203	down	-5.4605217	-2.4490387	5.4605217	AAATTCTACAATAGCCTCATCAACGGACTGCTAGAAAAAGGGATACAACCATTTGTGACG
A_92_P016887	CF004943	unknown [Zea mays]	ACF83586	3.06363e-14	2.4893667E-4	1.10231995E-5	down	-5.296247	-2.4049704	5.296247	AGTTCTGATAGTCCATTACACTGTCGGTGTGTAACTCTGTTGCTGGACTGTAAGAATAAC
A_92_P020053	DV509106	Rhodanese-like domain-containing protein 4A chloroplastic [Zea mays]	AQK99038	5.88685e-64	1.5994304E-4	2.2355E-6	down	-5.162646	-2.3681107	5.162646	GGCTCCTCCAAGCAGGTTTGTAGTCAACACAAGCGCTGAATCCAAAGATGTTTATGAAAA
A_92_P026811	FL026401	50S ribosomal protein L18 [Zea mays] >gi|195639976|gb|ACG39456.1| 50S ribosomal protein L18 [Zea mays]	ACG30572	1.48539e-65	7.262814E-5	4.2825067E-7	down	-5.1562943	-2.3663347	5.1562943	CCTCCGCAAGAAGGTAAGTGGCACCACTGAGAGGCCGAGGTTGAGTGTTTTCCGCTCAAA
A_92_P019900	FL219533	MOB kinase activator-like 1B [Zea mays]	AQK50668	3.47532e-98	0.0037556693	0.0012106067	down	-5.0921493	-2.3482747	5.0921493	GGGTTTCTCTGAATTTGGAAGTTACCACTTAGCAGGTTTCCATACCAAGGCTCAATACAA
A_92_P040165	FL446834	Gibberellin 2-beta-dioxygenase [Zea mays]	AQK84659	2.58178e-63	8.353253E-4	1.0781333E-4	down	-4.929104	-2.3013253	4.929104	CTCATCGCCCTCCCTTCTCGATGTGTAGTGTAGCAAGAGACGTTTTTTTGTGCCATATAG
A_92_P026409	EE024263	unknown [Zea mays]	ACN25504	4.7795	0.001107867	1.7689863E-4	down	-4.9021726	-2.2934213	4.9021726	GCCTGCCGCTAGGAAACTCCGGGTTCTCTGTTCTCTCTTTCCTTCCGACTTTCCCACTGC
A_92_P008814	FL467317	hypothetical protein [Zea mays]	ACG42053	1.11026e-44	0.0012756253	2.2339709E-4	down	-4.8680043	-2.2833304	4.8680043	CGGCATCCAGATCGCAACGGAGGAGATGGTTTCTTCGTCTTGTCAATATATTGGCATGGA
A_92_P015897	FL439782	30S ribosomal protein S9 [Zea mays]	ACG39309	1.13106e-96	7.262814E-5	1.3917149E-7	down	-4.831127	-2.2723598	4.831127	CAGCAATGCCAACAGGGTTCCTCTGAAGTCGGAAGGTTTGCTGACAAGGGACACCCGTAT
A_92_P023980	DT643550	unknown [Zea mays]	ACF81254	1.62902e-29	7.736106E-4	9.310064E-5	down	-4.814137	-2.2672772	4.814137	GTTTGATGAAAGCATTCTGTACGGTAGTCAGGAACCCTCTTCTACCTGAACCAGTCGCGA
A_92_P018775	BG874215	receptor-like protein kinase 4 [Zea mays]	AQK84847	2.33444e-93	0.001750189	3.6272753E-4	down	-4.811992	-2.2666342	4.811992	GATGCCAAGGCTGCTTGCAGCAATCACACAAGGCACTGGAACTGTCACGGAAGGCTCTAG
A_92_P039450	DR807692	hypothetical protein [Zea mays] >gi|1142858640|gb|ONM57124.1| hypothetical protein ZEAMMB73_Zm00001d021436 [Zea mays]	ACG26961	3.96944	0.001484799	2.8185672E-4	down	-4.745365	-2.246519	4.745365	ATGCATGGAGATCTGCCTCGGTCATTTCATGCAAGTTCGTTGCTCAGCAGATAACTGGGG
A_92_P013139	FL071851	uncharacterized protein LOC100384243 isoform X1 [Zea mays] >gi|1142635327|gb|ONM04390.1| putative pectinesterase/pectinesterase inhibitor 13 [Zea mays]	XP_008646066	2.04189e-121	0.0027106141	7.3936605E-4	down	-4.5843744	-2.196725	4.5843744	AAGCAGAGGAAGTCATCTATGCCTAGTTTGCCTATGCATGGTGGTAAATCACTAATCGTC
A_92_P027353	EE176790	phytoene synthase 2, partial [Zea mays]	AAP22038	3.58953e-89	0.004626029	0.0016336075	down	-4.484765	-2.1650324	4.484765	TCCTTTTTTTTTTGTATATAATCAGCTTCAGCTGCCTGCATGGCATAAGCCTTGCCTGTT
A_92_P024279	FL115887	uncharacterized protein LOC100383971 [Zea mays] >gi|224033159|gb|ACN35655.1| unknown [Zea mays] >gi|1142692262|gb|AQK56188.1| chaperonin10 [Zea mays]	NP_001170055	3.8249e-97	1.63381E-4	2.3549128E-6	down	-4.472889	-2.161207	4.472889	GACAACTGGTGGAATCTTGCTCCCTACGACTGCTCAGTCCAGACCTCAAGGTGGCGAGGT
A_92_P030508	FL451710				0.004279556	0.001473872	down	-4.45053	-2.1539772	4.45053	CGAAGAAAAGAACGGGAACAAAGGCGAGAAACATGATCCACCTCTATGCTTTTTTGGCAA
A_92_P028665	BG360606	plastid-specific 30S ribosomal protein 2 [Zea mays] >gi|195613392|gb|ACG28526.1| plastid-specific 30S ribosomal protein 2 [Zea mays] >gi|1142655215|gb|ONM14537.1| Plastid-specific 30S ribosomal protein 2 [Zea mays]	NP_001147738	4.20386e-59	3.6229423E-4	2.1780043E-5	down	-4.200097	-2.0704226	4.200097	CCTGGTGAGTGAGTGCATGATCATTGTGCCTATAAGTGCACTTACTACTCATGGTTGGTA
A_92_P019736	EC904413	uncharacterized protein LOC100383543 [Zea mays] >gi|224030695|gb|ACN34423.1| unknown [Zea mays] >gi|1142635942|gb|ONM05005.1| Pentatricopeptide repeat-containing protein chloroplastic [Zea mays]	NP_001169662	1.9367e-125	8.8804774E-4	1.2104808E-4	down	-4.181505	-2.0640223	4.181505	TTGATTTCTTGGTGGAGATGGTGAATAAGGGTTTCATGCCTGAGTTTTCATCCTTTCGAA
A_92_P010667	FL442166	unknown [Zea mays]	ACN27684	2.70606e-47	1.7822137E-4	3.158352E-6	down	-4.1498833	-2.0530708	4.1498833	AGAGTAGATTAATAAGGTTGGGGAATGCCATCGCCACGACATTGGATCCTACATCAGTAT
A_92_P000850	FL457268	uncharacterized protein LOC100283462 [Zea mays] >gi|195634941|gb|ACG36939.1| sarcosine oxidase [Zea mays]	NP_001149835	4.61105e-68	1.8907785E-4	4.1811954E-6	down	-4.0819554	-2.0292604	4.0819554	GTGTGCTCTGCTTGCCAACTTGTCTGTTAAGTGTCTTTTGGGTTGTTGGATTTAAAAAAC
A_92_P021448	FL445176	alternative oxidase 1 [Zea mays] >gi|25989199|gb|AAL27796.1| alternative oxidase AOX2 precursor [Zea mays] >gi|39984776|gb|AAR36136.1| alternative oxidase 1a [Zea mays] >gi|194707372|gb|ACF87770.1| unknown [Zea mays] >gi|1142654984|gb|ONM14306.1| alternative oxidase2 [Zea mays]	NP_001105180	1.28159e-59	0.0013204361	2.364616E-4	down	-4.0413885	-2.014851	4.0413885	GGGAAGGAAAGGATGCTTATTGAGTTACGAGTACTGCTACGGCGATTAGGATATTTTCCA
A_92_P008085	FL449505	peroxiredoxin bcp [Zea mays] >gi|194701728|gb|ACF84948.1| unknown [Zea mays] >gi|195636398|gb|ACG37667.1| peroxiredoxin bcp [Zea mays] >gi|1142824879|gb|AQK82966.1| Peroxiredoxin Q chloroplastic [Zea mays]	NP_001150063	2.70769e-89	3.648352E-4	2.2070179E-5	down	-4.0063925	-2.0023038	4.0063925	CGAGACGCTCAAGATCCTGCAGACCCTCTGATCCGATCAACCTCCTCACTGTTCTGGGCC
A_92_P039958	FK968575	Inositol-3-phosphate synthase isozyme 1 [Zea mays]	AQL09103	1.45714e-91	0.008011884	0.0035308981	down	-4.003943	-2.0014215	4.003943	ACGACCTTGTGTTTGGAGGCTGGGACATCAGCAGCATGAACCTGGCAGATGCCATGACCA
A_92_P035573	FL479327	uncharacterized protein LOC100193895 [Zea mays] >gi|194694396|gb|ACF81282.1| unknown [Zea mays] >gi|195640704|gb|ACG39820.1| hypothetical protein [Zea mays] >gi|1142851110|gb|AQL09196.1| hypothetical protein ZEAMMB73_Zm00001d048246 [Zea mays]	NP_001132442	1.98792e-40	0.0012068192	2.0662726E-4	down	-3.9511335	-1.9822665	3.9511335	GAATCCGAAGGAAGGTGTTGAAGGGTAGTTGTTAGTGATCTTGTGATGATATAACGAGCT
A_92_P012152	CK371388	GDSL esterase/lipase At5g45910 isoform X1 [Zea mays]	XP_008649840	6.62579e-111	0.001001295	1.47603E-4	down	-3.828714	-1.9368598	3.828714	TTAAGGGTCTGTTTGTCTGTATAAGCTATGTAACAGCTGTTGCGCTGAGAAAACTCAAAG
A_92_P010433	DT650160	uncharacterized protein LOC100383793 [Zea mays]	NP_001305306	6.74954e-123	0.0014534267	2.725608E-4	down	-3.8128705	-1.9308776	3.8128705	AAAGAAACCAAACAGGAGTTCACTCTCCTATGTGATTGGGTTAAACAACAGCTTGGCGAC
A_92_P037268	FL476314	uncharacterized protein LOC100282052 [Zea mays] >gi|1142846756|gb|AQL04842.1| Peroxiredoxin-5 [Zea mays]	NP_001148437	1.06094e-28	5.6962593E-4	5.2123447E-5	down	-3.7988195	-1.9255512	3.7988195	CAGAGATGCAAGTTTCTTGCGAACATGGCTTTATAGGTCTAGCTTCATGCAATTGTTGAC
A_92_P027560	FL259135	dnaJ domain containing protein [Zea mays] >gi|195616904|gb|ACG30282.1| dnaJ domain containing protein [Zea mays]	NP_001148244	1.01786e-66	0.0029495053	8.38667E-4	down	-3.7638958	-1.9122267	3.7638958	GCGCCCAACATCTTCAACGAAGTCGCCAAGTTCAAGAAAAGGTTCGATGAGATGAAGCAG
A_92_P021021	CD960174	uncharacterized protein LOC100272729 [Zea mays] >gi|194700410|gb|ACF84289.1| unknown [Zea mays] >gi|1142847856|gb|AQL05942.1| putative inactive heme oxygenase 2 chloroplastic [Zea mays]	NP_001140654	1.0845e-40	8.669181E-4	1.16056086E-4	down	-3.690381	-1.8837698	3.690381	GTTCTACAAGTGGGATACTGATGCTGAACTTCTACTAAAGGATGCCAGGGAGAAGCTGAA
A_92_P031806	DN214070	unknown [Zea mays]	ACN35101	1.79587e-13	3.2771056E-4	1.782047E-5	down	-3.6824834	-1.880679	3.6824834	TGAATGATGAATGCAATGTGAATCTAGGGTAGTGATGCTATAGCAGGACAATTGTATGCC
A_92_P028771	FL481178	uncharacterized protein LOC100282663 [Zea mays] >gi|195624240|gb|ACG33950.1| kinesin heavy chain isolog [Zea mays] >gi|1142659205|gb|ONM18527.1| Kinesin heavy chain isolog [Zea mays]	NP_001149043	3.56533e-59	0.005462868	0.0020842173	down	-3.6595027	-1.8716476	3.6595027	TCCCTTGCAAAGGAGGCTTATGCTCCATAGGCGAGCTACAAGCTATCCTGTTAACTTCTT
A_92_P016659	FK963892	uncharacterized protein LOC100285173 [Zea mays] >gi|195647514|gb|ACG43225.1| 50S ribosomal protein L11 [Zea mays] >gi|238014774|gb|ACR38422.1| unknown [Zea mays] >gi|1142624063|gb|ONL93125.1| 50S ribosomal protein L11 chloroplastic [Zea mays]	NP_001151539	1.29034e-100	2.1473302E-4	7.566547E-6	down	-3.6349406	-1.8619318	3.6349406	TTCGTCTTGAAGACCCCTCCGGCTTCAGTCCTGCTACTCAAGGCTGCAGGTGTCGAAAAA
A_92_P025926	FL050997	uncharacterized protein LOC100282222 [Zea mays] >gi|194700092|gb|ACF84130.1| unknown [Zea mays] >gi|195619630|gb|ACG31645.1| polyubiquitin 2 [Zea mays] >gi|195620202|gb|ACG31931.1| polyubiquitin 2 [Zea mays] >gi|195620238|gb|ACG31949.1| polyubiquitin 2 [Zea mays] >gi|195620732|gb|ACG32196.1| polyubiquitin 2 [Zea mays] >gi|195620942|gb|ACG32301.1| polyubiquitin 2 [Zea mays] >gi|195628320|gb|ACG359…	NP_001148606	4.50867e-51	0.0015969202	3.1631504E-4	down	-3.5704148	-1.8360916	3.5704148	CCTTGGTGACAACATCGCCACAGCGATACGGGCTGTCATGTGCGAAGAAGAGAGCAAGAG
A_92_P010120	FL461655	Glutamine synthetase3 isoform 1 [Zea mays]	AQL08576	1.08675e-86	1.8907785E-4	4.509877E-6	down	-3.5348613	-1.8216536	3.5348613	AATTTCGATTCCCGTCCTAAAGTTTGTTAGCACTTATTATTACGGTCTCCAGTGTACTGC
A_92_P035607	CD950468	hypothetical protein ZEAMMB73_Zm00001d002147 [Zea mays]	ONM13229	8.92304e-13	6.603883E-4	6.9803005E-5	down	-3.509137	-1.8111162	3.509137	CATTTCTGTGAAGAGGCAGACGTCACTAATATGCGAGCGCTTGCACTTCAGTGGATACGG
A_92_P009157	FL428993	hypothetical protein [Zea mays]	ACG46526	1.27114e-56	0.0011093462	1.775826E-4	down	-3.4912825	-1.8037571	3.4912825	GTGCTGCACAAGATGCATGTTAGGATCGGGGACACGGTACAGGTTATTGCAGGCCGTGAG
A_92_P041718	FL468879	salicylate carboxymethyltransferase [Zea mays] >gi|1162464088|ref|XP_020406092.1| salicylate carboxymethyltransferase [Zea mays] >gi|1142680875|gb|ONM38918.1| S-adenosyl-L-methionine-dependent methyltransferase superfamily protein [Zea mays]	XP_020406091	3.03411e-42	4.471891E-4	3.1907817E-5	down	-3.4833837	-1.8004894	3.4833837	TGTCCATGGCCATCAGGGCCATCCAGGAATCCATGCTCAGCCACCACTTCGGCACCGACA
A_92_P019092	FL400993				8.3162467E-4	1.0631131E-4	down	-3.4790606	-1.7986978	3.4790606	AGACAATGCTGTTGCGTGTGTTCTTCTCGTTTTCTGTAATGTTCGTAAATAGTCTCTTCG
A_92_P032186	EE035054				0.009133221	0.004156722	down	-3.4475658	-1.7855781	3.4475658	ACAAAAATAACACCTGTAATGTGCATGGTGACGGCAAATTGACCGCCATTTTCAGTGCAC
A_92_P012773	FL006162	uncharacterized protein LOC103627858 [Zea mays]	XP_008646392	1.59389e-37	6.584374E-4	6.9452995E-5	down	-3.4413757	-1.7829854	3.4413757	TGATCCTCTCCGCCGTGCAATGCAACCAAGCCATTCGAGACCACTGCTACCTCCTGTGAA
A_92_P035736	EE169605	O-methyltransferase ZRP4-like [Zea mays] >gi|1142693793|gb|AQK57719.1| O-methyltransferase ZRP4 [Zea mays]	XP_008679470	4.093e-116	9.5527427E-4	1.3817904E-4	down	-3.4364433	-1.7809162	3.4364433	GATCATACCTGTTCTGGGCACTCGATCCATAATTGAAGTCTGCCCATAGAAACCAATATA
A_92_P033062	FL073661				0.0011669816	1.9521904E-4	down	-3.4281607	-1.7774347	3.4281607	CCCTTAGCTTCCTGACATTTGGTTCTTGCCACAGCTTTTTGATGCTTCTCTTGGCAGCTG
A_92_P025113	FL462213	Putative growth-regulating factor 6 [Zea mays]	ONM14295	6.26425e-45	0.0017966516	3.790272E-4	down	-3.4074187	-1.7686793	3.4074187	GTACCGCTATTTCTCTCATCTTTTACACTTCTTTACCCGTTTGGAATTGTATGTTCTGCG
A_92_P036057	DR825633	DEAD-box ATP-dependent RNA helicase 50 [Zea mays]	AQL10142	4.02643e-172	1.00599565E-4	7.2500234E-7	down	-3.3890982	-1.7609015	3.3890982	TTTTATTTGGTGAAGAAGGTTTCGAGGAAGTGGTTCATCAGTTGATCACCGTGGCACCAG
A_92_P031646	FL481324	seryl-tRNA synthetase [Zea mays]	AQK49046	3.76117e-69	6.4951926E-4	6.7423345E-5	down	-3.3725698	-1.7538483	3.3725698	GCATCAAATTGTACCGACTACCAAAGTAGGCGACTAGGCATCCGTTACCGCCCATCACCC
A_92_P023944	FL448244	uncharacterized protein LOC100191693 precursor [Zea mays] >gi|194689582|gb|ACF78875.1| unknown [Zea mays] >gi|195611678|gb|ACG27669.1| senescence-associated protein 5 [Zea mays] >gi|1142706627|gb|AQK70551.1| Tetraspanin-2 [Zea mays]	NP_001130594	4.69226e-79	3.5543548E-4	2.0860867E-5	down	-3.3587406	-1.7479204	3.3587406	GTCATGTGGGTTGTGGATTATGGATTGCGTATGTGTGTCCCCCCTGGTGGAGAGAAGCAT
A_92_P041395	EE026151	unknown [Zea mays] >gi|1142851003|gb|AQL09089.1| Membrane protein [Zea mays]	ACN34728	7.6474e-79	0.0017611335	3.6614962E-4	down	-3.2835405	-1.7152523	3.2835405	CAGCAGGGTGCGTAGTAGGGACCAGATCGCCCGGCTTGTGCTTAGTTTTGAATGCGAGAG
A_92_P038750	BG321020	photosystem II stability/assembly factor HCF136, chloroplastic [Zea mays] >gi|1142822585|gb|AQK80672.1| photosystem II1 [Zea mays]	XP_008648857	2.08546e-102	1.3056576E-4	1.1892499E-6	down	-3.2697814	-1.7091942	3.2697814	GCTACTACTACTGTAAAAGGCTGCTTACTGTGCTTGCGTTCTCTCTTCTGCAACCCAAAT
A_92_P009979	FL182130	unknown [Zea mays]	ACR36957	1.78604e-52	7.681835E-5	4.697344E-7	down	-3.258333	-1.704134	3.258333	GCCAAGGCACCGGAATCCAACCACGCTATCTTGACCGCAGGGAGTTCAAGGATGACGATT
A_92_P025934	CA828401	hypothetical protein ZEAMMB73_Zm00001d033107 [Zea mays]	ONM06762	4.57699e-54	0.002326467	5.8309926E-4	down	-3.2184577	-1.6863695	3.2184577	AAGAAACTGTTTTAGATCACCTGGACTTTGCCACGAATACCTTTTATCAGAAAATGGGGG
A_92_P018904	FL427746	RHM1 [Zea mays]	ACG33666	3.57992e-86	0.0010350064	1.5709313E-4	down	-3.1912827	-1.6741364	3.1912827	ACATCAGATAATGCTCCAGAACCGCATGCCTTCAAGTTCTTGATATATGGCAGGACAGGA
A_92_P029902	CO447068				0.0039939256	0.0013301456	down	-3.184943	-1.6712675	3.184943	CTTTCTCTGCGCTTGGTTTATCGTTATACATCGCTCGCTGCGAATTTCGGGTCGCTGTCT
A_92_P017500	BM379695	WRKY14 - superfamily of TFs having WRKY and zinc finger domains [Zea mays]	ACG45823	5.80575e-12	0.004597999	0.0016217009	down	-3.1622224	-1.6609389	3.1622224	AACTTGGCATTTTTGCGTTTGCACAGAGTTGATTCGGTGGACATCAGGGGTGGGTTTGAG
A_92_P026776	DY619174	probable sodium/metabolite cotransporter BASS4, chloroplastic [Zea mays]	XP_008650030	1.01592e-115	0.0010526172	1.61835E-4	down	-3.1272142	-1.644878	3.1272142	CTCCCGCTTGCTCTCGTTAGTGGGGTGATATTTGGTCTCCTAGATCCTACTCTTGGATGC
A_92_P021563	EB674660	peptidase S8 and S53, subtilisin, kexin, sedolisin [Zea mays] >gi|1162487111|ref|XP_020396075.1| peptidase S8 and S53, subtilisin, kexin, sedolisin isoform X1 [Zea mays] >gi|194699540|gb|ACF83854.1| unknown [Zea mays] >gi|195604202|gb|ACG23931.1| peptidase S8 and S53, subtilisin, kexin, sedolisin [Zea mays] >gi|1142858265|gb|ONM56749.1| Pentatricopeptide repeat-containing protein mitochondrial [Z…	NP_001146846	1.57303e-145	0.0032917145	9.870111E-4	down	-3.1114526	-1.6375883	3.1114526	CTACCTGGTGGACATGGTTGGTAAAGGGCTTGTGCCACATTTCTCGGTGTTTCATTCAGT
A_92_P025360	DR802475	SRS transcription factor, partial [Zea mays]	ADX60193	2.51555e-61	0.0033886028	0.0010330835	down	-3.1085734	-1.6362526	3.1085734	TCCATTCCTTGTTGCTCTTCATTTTCCACGCTATAGTAGCAGAGTTCAATTTTTTCAGCC
A_92_P032754	FL217629	mitochondrial import inner membrane translocase subunit TIM14 [Zea mays] >gi|195619352|gb|ACG31506.1| mitochondrial import inner membrane translocase subunit TIM14 [Zea mays] >gi|1142640840|gb|ONM09903.1| Mitochondrial import inner membrane translocase subunit TIM14 [Zea mays]	NP_001148450	2.13783e-81	0.0073567554	0.0031232873	down	-3.0178094	-1.5935017	3.0178094	TGGGAAAAGGGAAGTCCGGGTCTTCGATCTTTTAGCTGACACAAAGCTCATTCTGCTGTG
A_92_P023633	FL480796	hypothetical protein [Zea mays]	ACG36063	4.34323e-27	5.10201E-4	4.2539956E-5	down	-2.9760194	-1.5733839	2.9760194	TCCTTTTTCTTTTCGATCAAAGGCTTTAGCCCAATTTCATCCGAAATAGCTGTTGCCCTT
A_92_P012043	JZ970151	uncharacterized protein LOC109940957 [Zea mays]	XP_020396952	3.59215e-29	0.0031581603	9.248947E-4	down	-2.9691854	-1.5700672	2.9691854	TTCTGTGAGGAACAAGGAACGGGCACCACACGACCGAGACAACCTCCGACGAATCTTGGC
A_92_P011987	FL082125	uncharacterized protein LOC100272974 precursor [Zea mays] >gi|194701652|gb|ACF84910.1| unknown [Zea mays] >gi|1142654965|gb|ONM14287.1| Thylakoid lumenal 29 kDa protein chloroplastic [Zea mays]	NP_001140897	8.21898e-144	4.6378977E-4	3.46399E-5	down	-2.966065	-1.5685502	2.966065	TCCATCGTTGTTGACCATGGCACTGAATGATGCCATGACATACGACAAGACCACAAAAAC
A_92_P016167	FL454129	uncharacterized protein LOC100272955 precursor [Zea mays] >gi|194701558|gb|ACF84863.1| unknown [Zea mays] >gi|1142861660|gb|ONM60144.1| Peptide deformylase 1A chloroplastic/mitochondrial [Zea mays]	NP_001140879	4.03751e-74	1.3756873E-4	1.6222448E-6	down	-2.9646814	-1.567877	2.9646814	ATGCCCTCAACTAGGTGCAAGATAATGGGGATAGCTTTCCATTTTTCCTCGTCGAATAGA
A_92_P040224	CA405070	unknown [Zea mays]	ACF82647	4.40847e-27	0.0022955833	5.7051185E-4	down	-2.9257088	-1.5487862	2.9257088	GAAGCAGCCTCTCCGTGTTTATGGTATAGTGGCTGATATGCTGAGACCCGGTTACGATGA
A_92_P000699	CD950565				2.2118527E-4	8.404943E-6	down	-2.9214818	-1.5467004	2.9214818	CCAGGTACCCGTCACATCTGATTTTCATAGATGTTAGGCTCAAAAACGCTGTTCGTTTGA
A_92_P008375	FL044967	uncharacterized protein LOC100284474 isoform X1 [Zea mays]	XP_008678699	1.96487e-09	4.167461E-4	2.7758804E-5	down	-2.9198895	-1.5459137	2.9198895	TTCCATCCTGAAGATTTAGCGTTTAACCTAAGGGAACCTAAACAACAAACATGCTGGGCT
A_92_P030912	FL103107	peptidyl-prolyl cis-trans isomerase [Zea mays] >gi|195625904|gb|ACG34782.1| peptidyl-prolyl cis-trans isomerase [Zea mays] >gi|1142837668|gb|AQK95754.1| Photosynthetic NDH subunit of lumenal location 5 chloroplastic [Zea mays]	NP_001149265	2.40807e-54	5.89188E-4	5.6615576E-5	down	-2.9172573	-1.5446126	2.9172573	CTTCCAGTGGTCTAAGTGTTACTCATCTGTTGTCGGTCTTACCTAACCTCGGATGGATGG
A_92_P018620	EE039483	Mannose-1-phosphate guanylyltransferase 1 [Zea mays]	AQK99444	4.01005e-73	1.9371895E-4	5.683289E-6	down	-2.916545	-1.5442603	2.916545	TAAATGTTGTCCAATGTAACTTTCAGCAGTAATGTTTGTGTGCTAAATGCTCTCCCGGAG
A_92_P005972					4.965677E-4	4.0232935E-5	down	-2.8990335	-1.535572	2.8990335	TTTGGTGCATCGTGTGCTTCTGTTTCGTGCTGCTGTTATTACGTTTTTTCTCCCCTATAA
A_92_P041535	CF011117	AN17 [Zea mays]	ONM21682	1.34983e-12	7.262814E-5	9.267429E-8	down	-2.8964682	-1.5342948	2.8964682	TGCCAATTTGCCATACTGTCACGTTGCAGCCAGGTCACCAGTCACCACAGCGAAAGAAAC
A_92_P033060	CF046404	unknown [Zea mays]	ACF83167	1.10447e-20	7.214508E-4	8.2345636E-5	down	-2.891431	-1.5317837	2.891431	TTTTTTTCTCTCTATCACGTGAATTGTAATGGGTTTGGCCTGGTAGGCCTACATCTGCAG
A_92_P000326	FL439597	Kinesin-like protein KIN-7K chloroplastic [Zea mays] >gi|1142843159|gb|AQL01245.1| Kinesin-like protein KIN-7K chloroplastic [Zea mays]	AQL01242	2.58343e-65	1.9371895E-4	5.791749E-6	down	-2.8900893	-1.5311141	2.8900893	TGCTTCGGCATTGCACTTTCCTTGTCTGTGGTGGTTTGCACCAGTGTGAATCCGTGTATC
A_92_P001298	FL439205	uncharacterized protein LOC100274071 [Zea mays] >gi|194706462|gb|ACF87315.1| unknown [Zea mays] >gi|1142625256|gb|ONL94318.1| 15-cis-phytoene desaturase chloroplastic/chromoplastic [Zea mays] >gi|1142625259|gb|ONL94321.1| 15-cis-phytoene desaturase chloroplastic/chromoplastic [Zea mays] >gi|1142625260|gb|ONL94322.1| 15-cis-phytoene desaturase chloroplastic/chromoplastic [Zea mays]	NP_001141922	9.7032e-29	0.0044831145	0.0015704078	down	-2.886332	-1.5292373	2.886332	AAAAGGAGACTAAGCAGGGCTTTGCACTCCGGTGCTGAATGATCAAGTAAATTCGCAGGA
A_92_P014576	FL440866	uncharacterized protein LOC100382629 [Zea mays] >gi|223973203|gb|ACN30789.1| unknown [Zea mays]	NP_001168824	2.15683e-71	2.4893667E-4	1.1019119E-5	down	-2.8798923	-1.5260149	2.8798923	CCATCAGCCATGTATATGTTGAACTAGCAATGTGAATGTGACCCACGTAAAATCGCATGG
A_92_P020900	EE188911	unknown [Zea mays]	ACN34574	2.70335e-121	7.214508E-4	8.192603E-5	down	-2.8624747	-1.5172629	2.8624747	GGGAATTATGCAGTTTCTGGTGGTGTAAAAGGTATTGAAGTAGTCGAAGCCAAAGCAAAG
A_92_P031118	EG237581	RNA polymerase beta'' subunit, partial (213 AA), partial (chloroplast) [Zea mays]	CAA36511	2.50069e-16	3.6993987E-4	2.262135E-5	down	-2.8385096	-1.5051336	2.8385096	AAGCAAGTTTTCAAGAAACTGCTCGAGTTTTAGCAAAAGCTGCCCTACGAGGTCGTATTG
A_92_P037728	DV023319				0.004259026	0.0014581403	down	-2.8366299	-1.5041779	2.8366299	GGAGGATTCATGGGGACGAGCTATCACACTTCTGCCCCTTTTATACATGGGTGCTGGCTG
A_92_P041982	FK971119				0.0057471544	0.0022544302	down	-2.815599	-1.4934418	2.815599	GTTTCTTTTGTCTGTCTAGAATTGTATAGCTGCTGCTTGACGAGATTTTGGTGCCTGTTG
A_92_P001130	DR820682	Zinc finger CCCH domain-containing protein 12, partial [Zea mays]	AQK41446	3.60892e-67	9.519011E-4	1.3600645E-4	down	-2.8085647	-1.489833	2.8085647	CTCTCCCGTCCTCCCTATCCAGCTTATTTGGTTGCGGATTTCTTAGATGCGGTGTCCTAC
A_92_P039265	FL466796	systemin receptor SR160 precursor [Zea mays]	NP_001152233	6.17781e-88	1.8907785E-4	4.601186E-6	down	-2.8065147	-1.4887797	2.8065147	CCGCCTGTATACTGATCCGTGAACCGTGGTAACTCGCGATTGCTTCCCTTGCCTAGCTTG
A_92_P038029	FL481331	thylakoid lumenal 19 kDa protein [Zea mays] >gi|195619244|gb|ACG31452.1| thylakoid lumenal 19 kDa protein [Zea mays] >gi|1142633763|gb|ONM02826.1| Thylakoid lumenal 19 kDa protein [Zea mays]	NP_001148434	6.09873e-32	1.913801E-4	4.890035E-6	down	-2.7713313	-1.4705791	2.7713313	CTACTCTGCCTTTTTCCTCAGTTCCTCTGCCACGGAGCTTGGCCTATTCATTTTCAAGTG
A_92_P014353	CB251897	DEAD-box ATP-dependent RNA helicase 50 [Zea mays]	AQL10139	3.39587e-138	1.3261897E-4	1.3672586E-6	down	-2.7100275	-1.4383075	2.7100275	AACCGGAGGATTTCGACAAAAGACTCAGCTAGAGAGCCTTGACCAAGAGCTCGATGTAAT
A_92_P041289	FL449419	bentazon resistance1 [Zea mays]	AQK62718	1.94357e-47	8.669181E-4	1.1578724E-4	down	-2.6879056	-1.4264824	2.6879056	AACCTCATGGATCGAATTGCTGGCATCGTCTGAAGGGTGTATGACGTAGCTTCCGAGTTC
A_92_P040304	BM078839	uncharacterized protein LOC103647434 [Zea mays] >gi|1142662543|gb|ONM21865.1| Zinc finger protein 346 [Zea mays]	XP_008670199	2.45551e-07	9.5527427E-4	1.3821205E-4	down	-2.65705	-1.4098253	2.65705	AAGTTGCAGAAAACTCAGCACTTATTCTAGTTTTTGGTAGTTTATTTGGAGGCGCACTCC
A_92_P000336	FL431192	phenylalanine ammonia-lyase [Zea mays] >gi|223945919|gb|ACN27043.1| unknown [Zea mays] >gi|806069226|gb|AKB91763.1| Phenylalanine ammonia-lyase [Zea mays] >gi|1142708852|gb|AQK72776.1| phenylalanine ammonia lyase7 [Zea mays]	NP_001168086	9.42049e-116	0.0055330778	0.0021194625	down	-2.6523948	-1.4072955	2.6523948	CCCAATTTATTTATTGTCGTTGATATGCTACGGATTCTTGTCATACAGCTGCAAAACGCC
A_92_P012556	FL456676	unknown [Zea mays]	ACN34126	2.88871e-60	0.0053582783	0.0020334197	down	-2.6494334	-1.4056839	2.6494334	AATATATATTGGACCCTGGAGGTTGCACGTGTACAGAAGAGAGGATGCAGGAGCTAGCAG
A_92_P040361	EE190602	Malonyl CoA-acyl carrier protein transacylase [Zea mays]	ONL97046	8.5442e-117	5.101976E-4	4.213147E-5	down	-2.6362157	-1.3984684	2.6362157	CAGGATGCTTCAGATGCTGCCAATAGTGCGATGGTTAGTGTGATTGGTCTGGATTCAGAA
A_92_P009978	FL444825	ferredoxin-6 [Zea mays]	ACG28100	2.03498e-14	4.041258E-4	2.609017E-5	down	-2.6139848	-1.3862507	2.6139848	CTTCTTTCCTTCGGCTGTTAGCGTTTAGAGTGACAAGGACCCTTCCTGAGAGGAGGAATA
A_92_P015213	BM381341	photosystem II 11 kD protein [Zea mays] >gi|194701306|gb|ACF84737.1| unknown [Zea mays] >gi|195612648|gb|ACG28154.1| photosystem II 11 kD protein [Zea mays] >gi|1142848775|gb|AQL06861.1| Photosystem II repair protein PSB27-H1 chloroplastic [Zea mays]	NP_001147626	4.30372e-59	4.041258E-4	2.6138132E-5	down	-2.5952294	-1.3758621	2.5952294	TGCTTCTTTTTCGCGATGACAATGCGCGTTTTCTTGTGTTCTTTTACGCCAATCAAACAA
A_92_P025830	EC891517	unknown [Zea mays]	ACL53687	3.98408e-88	0.0014221766	2.6275637E-4	down	-2.591458	-1.373764	2.591458	TTTTGTTATGTTATACTGTGGCATATCGATGCAATACTGACAAGTAGCAACCCTTGTGGG
A_92_P014194	FK952179	Argininosuccinate synthase chloroplastic [Zea mays]	AQK40606	2.70483e-54	0.002173798	5.1891815E-4	down	-2.588869	-1.372322	2.588869	GGTGTTCCTGTTTCAATCAATGGCCGAGACCTCTCACCAGCATCCCTCCTCGCGGAGCTC
A_92_P023019	FL364571	signal recognition particle 54 kDa protein, chloroplastic isoform X2 [Zea mays]	XP_008679418	3.16133e-89	7.262814E-5	2.0294496E-7	down	-2.5875316	-1.3715764	2.5875316	GGAAAGGGAGAAGCCAGAGTTACTGGCTGAATCACGTGAGAGGAGGATAAGAGTGGCTGA
A_92_P038278	BI543196				4.923804E-4	3.9786144E-5	down	-2.5831447	-1.3691285	2.5831447	TTTGCTCATTTTACTGGGAGTTCTGACCCATTTTCAGTTTTGGGAATGGGTAGATAGGAT
A_92_P036816	FL443631	uncharacterized protein LOC100191814 [Zea mays] >gi|194689906|gb|ACF79037.1| unknown [Zea mays] >gi|1142850832|gb|AQL08918.1| mitochondrial ribosomal protein L51/S25/CI-B8 family protein [Zea mays] >gi|1142850833|gb|AQL08919.1| mitochondrial ribosomal protein L51/S25/CI-B8 family protein [Zea mays]	NP_001130710	1.9124e-40	0.0032650589	9.7046193E-4	down	-2.578496	-1.3665298	2.578496	AATGTCAGCTGTGTCAATAACTTCGGTAGAGAGCTGCCGTTATGCCAGCCTATTTCGATA
A_92_P005457	DR793711	alpha-amylase 3, chloroplastic [Zea mays] >gi|670389405|ref|XP_008675105.1| alpha-amylase 3, chloroplastic [Zea mays]	XP_008675104	1.00386e-134	2.4635124E-4	1.0491044E-5	down	-2.5772822	-1.3658504	2.5772822	AACATGGAAGAGAATGGGATCAGCCTCCTTCAGAAATGAGACCACCTGGTTCAGTTGCAA
A_92_P018510	FL475521	Metallopeptidase M24 family protein [Zea mays]	ONM52320	7.32927e-38	1.3261897E-4	1.3171812E-6	down	-2.562786	-1.3577131	2.562786	AAAGGTTTCCCCTTTGTTGAGTGGCCATTCTCGCGACTGGTTATGGAAGAACACTCGACC
A_92_P008038	FL453990	hypothetical protein [Zea mays]	ACG31793	2.18329e-109	3.23419E-4	1.7445838E-5	down	-2.5536299	-1.3525494	2.5536299	ATCATTTTTGGAGGCTTGATAGCCCCAGTACTTGAACTGAAACTAGGGCTGGGTGGCACA
A_92_P004462	DV494078	unknown [Zea mays] >gi|1142680284|gb|ONM38327.1| Tryptophan--tRNA ligase chloroplastic/mitochondrial [Zea mays]	ACN36389	1.76188e-119	5.8548024E-4	5.4860644E-5	down	-2.5480351	-1.3493851	2.5480351	TGTCTGATCCAGCTTACTTGGATAATGTCCTTTTAGAAGGAGCAGTAAAAGCTGCTGAGA
A_92_P028802	FL338023	hypothetical protein ZEAMMB73_Zm00001d034935 [Zea mays]	ONM11830	4.9341e-52	1.4919961E-4	1.9875904E-6	down	-2.5357347	-1.3424038	2.5357347	ATGGAAGTTCTGTTGAAGTTGAGGAGTGAGGTAGAGGAACAGCTGCAGAACGTACTGAGC
A_92_P034627	FL443624	HEC/Ndc80p family protein [Zea mays]	ONM04264	1.53595e-67	0.0036606654	0.0011647935	down	-2.5353696	-1.3421961	2.5353696	TGGACTTTGGTTTGCGTTCTGGTGAGGTAGTAGTTGGTATGTTCGGGCTTCAATCCTAGA
A_92_P007144	AI372215	respiratory burst oxidase4 [Zea mays]	AQK57576	8.99211e-13	0.001714082	3.4813196E-4	down	-2.510932	-1.328223	2.510932	ATGCATGCATGCAGAGTTGAGGGTTTGATGGCCTTAGTCAGATCAGATCAAAAGCGTCAA
A_92_P001502	BQ538578	thioredoxin H-type [Zea mays]	ACG31323	6.62668e-16	0.0038970052	0.001283399	down	-2.5096555	-1.3274893	2.5096555	TTCTCTTCCTGAACACTCAAGTTTCCAGAATTACGGTCTTGTCTGGTATTGAGAACCGAT
A_92_P020841	EE180032	uncharacterized protein LOC100273366 precursor [Zea mays] >gi|194703716|gb|ACF85942.1| unknown [Zea mays] >gi|1142626105|gb|ONL95167.1| 50S ribosomal protein L15 chloroplastic [Zea mays]	NP_001141277	2.78374e-140	3.1261344E-4	1.6658152E-5	down	-2.4903986	-1.3163767	2.4903986	GAAGCTTGAGGCAGCTGGTTGTTCCCTAACTCTGTTACCTAAACGAAAGAAATGGCTTCC
A_92_P010506	FK983823	hypothetical protein ZEAMMB73_Zm00001d025249 [Zea mays]	AQK43306	4.27273e-52	8.7027915E-4	1.1726627E-4	down	-2.489119	-1.3156352	2.489119	TGGTTGCTGTCTTGCGAATCCTGCAGACGATGGGACTGGGATTAAACAGCTTGAACATCT
A_92_P025466	EE190555	uncharacterized protein LOC100283777 [Zea mays] >gi|194703708|gb|ACF85938.1| unknown [Zea mays] >gi|195637122|gb|ACG38029.1| 30S ribosomal protein S1 [Zea mays] >gi|223948553|gb|ACN28360.1| unknown [Zea mays] >gi|1142848953|gb|AQL07039.1| 30S ribosomal protein S1 [Zea mays]	NP_001150148	4.01092e-153	1.7822137E-4	3.5116989E-6	down	-2.488748	-1.3154202	2.488748	ATGGGCTTAAGGGTTTCGTTCCATTTTCGCAAGTGTCATCGAAAACAACCGCCGAAGAGC
A_92_P019895	BG320182	mediator of RNA polymerase II transcription subunit 15-like isoform X2 [Zea mays]	XP_020408397	2.62916e-97	2.4893667E-4	1.1090431E-5	down	-2.4885118	-1.3152832	2.4885118	ACCAATATCTGACTGATGCGACTGTTTGGCTTGTTGGCTGCAGGCGATACGATTTTCTGG
A_92_P026801	EE163768	CAAX amino terminal protease family protein [Zea mays]	ONM04535	1.80631e-112	1.9207722E-4	5.111338E-6	down	-2.4761572	-1.308103	2.4761572	TCTTTTGACAGGGATAGCTGAGCAATCTATTTTGGAGCAACTAGGTTTTCGAGCTGGGGA
A_92_P007417	EE293305				2.436578E-4	1.03231305E-5	down	-2.462339	-1.3000294	2.462339	TAGCTGGTACTGTTGCAAGAAAGCAATGTGCAGTACCTCCGCTTATTGCTGTCCTCACAT
A_92_P028416	FL477760	uncharacterized protein LOC100276032 precursor [Zea mays] >gi|195619582|gb|ACG31621.1| hypothetical protein [Zea mays]	NP_001143394	6.46776e-91	5.8839907E-4	5.551177E-5	down	-2.4561691	-1.29641	2.4561691	TGCTAGGTGAACTTGGTGCAGAAGTTACCTTATTGGAGCGTGGTCAGCCTGTTGAACAGA
A_92_P013335	DR785865	unknown [Zea mays] >gi|223943631|gb|ACN25899.1| unknown [Zea mays] >gi|645165162|gb|AIB04403.1| bZIP transcription factor, partial [Zea mays] >gi|1142666300|gb|ONM25622.1| bZIP transcription factor 17 [Zea mays]	ACF85016	5.60465e-122	0.0010102253	1.5024316E-4	down	-2.4370708	-1.2851481	2.4370708	GTTTTGTGTGCTCCATGATGTATTTTGGCCTTGTGAACTTTGATGATGTCGCAGGGCTTT
A_92_P005397	CD994290	flower-specific gamma-thionin precursor [Zea mays] >gi|110618401|gb|ABG78829.1| defensin [Zea mays] >gi|195605890|gb|ACG24775.1| flower-specific gamma-thionin precursor [Zea mays] >gi|195605928|gb|ACG24794.1| flower-specific gamma-thionin precursor [Zea mays] >gi|195607274|gb|ACG25467.1| flower-specific gamma-thionin precursor [Zea mays] >gi|195607976|gb|ACG25818.1| flower-specific gamma-thionin …	NP_001146963	0.439011	0.00190028	4.199789E-4	down	-2.4365358	-1.2848314	2.4365358	GAGATCACATGGTATACAACCAAATGTCGCCTCTCGAGAGGATGGGTCGGTGGGTCCCGG
A_92_P001197	CN070668	FKBP-type peptidyl-prolyl cis-trans isomerase 4 [Zea mays] >gi|195616840|gb|ACG30250.1| FKBP-type peptidyl-prolyl cis-trans isomerase 4 [Zea mays] >gi|195616844|gb|ACG30252.1| FKBP-type peptidyl-prolyl cis-trans isomerase 4 [Zea mays] >gi|1142847138|gb|AQL05224.1| Peptidyl-prolyl cis-trans isomerase [Zea mays]	NP_001148233	1.08097e-96	0.0010501388	1.609953E-4	down	-2.4261377	-1.2786615	2.4261377	GTCGAGTACGTCGGCAGAGCCACCGGCTGAGGTCACAAGAAACTATAAAAGTCTGAATGC
A_92_P025947	CF052773				0.0014431784	2.6978832E-4	down	-2.4005394	-1.2633586	2.4005394	GCTTGCTATCTGTGTGATCGCAATTTGTGTGAGGTTGAGGTAAAAAAATATGAATGGACC
A_92_P003121	FL476876	hypothetical protein ZEAMMB73_Zm00001d030183 [Zea mays]	ONM00539	2.11199e-25	1.9207722E-4	5.16822E-6	down	-2.3853717	-1.254214	2.3853717	TGTATGTTGTACTATGAGCGTGACAGTGTGGCTAAGTCACTGTGGCGAGTTTTCTGCAGC
A_92_P015456	CF016519	potassium channel 1 [Zea mays]	ONM39841	8.92569	0.0028311168	7.926385E-4	down	-2.385143	-1.2540758	2.385143	GTCGAATGCTGCCAAGATTGTACTGATCATTGATGCCCTGTACGGATTAACCTGGCCTCC
A_92_P018556	CF623904	probable plastid-lipid-associated protein 10, chloroplastic isoform X1 [Zea mays] >gi|1142700746|gb|AQK64670.1| putative plastid-lipid-associated protein 10 chloroplastic [Zea mays]	XP_020393772	9.81298e-124	1.7822137E-4	3.713097E-6	down	-2.3706796	-1.2453007	2.3706796	TAGTGGTCCTGAAAGGTAATTTTTCCACACTGCTTAATGTTCCTCGTTCCATGTTCTCTG
A_92_P039472	FL331965	spindle and kinetochore-associated protein 1 homolog [Zea mays] >gi|229891665|sp|B4FGS2.1|SKA1_MAIZE RecName: Full=Spindle and kinetochore-associated protein 1 homolog >gi|194694462|gb|ACF81315.1| unknown [Zea mays] >gi|195644316|gb|ACG41626.1| hypothetical protein [Zea mays]	NP_001132466	2.05323e-88	2.6816566E-4	1.2357055E-5	down	-2.3689766	-1.2442639	2.3689766	TCATTTGATTTGAGTTGGTGCACTGTAATTCGGCAAAATCCGGTAGCCTCCAAACCGTGA
A_92_P027184	EC900496	uncharacterized protein LOC100383193 [Zea mays] >gi|224028705|gb|ACN33428.1| unknown [Zea mays] >gi|1142834815|gb|AQK92901.1| Protein plastid transcriptionally active 16 chloroplastic [Zea mays]	NP_001169327	3.82197e-78	7.262814E-5	1.4695591E-7	down	-2.3634815	-1.2409136	2.3634815	CGTCAGCAACAGCAAAGAACATAGCCGAGGCTTTCACAGCTATCCCTGAAGACAGAAGAA
A_92_P005738	FL473504	50S ribosomal protein L9 [Zea mays]	ACG28277	2.38443e-100	4.981291E-4	4.057702E-5	down	-2.3514283	-1.2335373	2.3514283	GTTACAGAACCTCGAGTAATGGACTTTGGCGAAGCCTGATGTTTGCCAGAGATTTTGCTG
A_92_P010290	CD951309	Growth-regulating factor [Zea mays]	AQK45893	1.00051e-12	0.006203789	0.002492896	down	-2.3499658	-1.2326398	2.3499658	GTAACGCTATTTCTCTCATTGTTACAACACCCTTTACCCTTTTGGAATCGTGTTGAAGTG
A_92_P027988	CF636846	uncharacterized protein LOC100382877 [Zea mays] >gi|223974623|gb|ACN31499.1| unknown [Zea mays] >gi|1142854307|gb|ONM52791.1| Serine/threonine protein phosphatase 2A 59 kDa regulatory subunit B' eta isoform [Zea mays]	NP_001169040	5.54368e-51	0.001163228	1.9331893E-4	down	-2.346914	-1.230765	2.346914	TGATCCAATTTGTCATGGTTGTGAATGCAAGCGAATCATATCAAATCCCTGAGAATGCTG
A_92_P014091	CO455110	50S ribosomal protein L19 [Zea mays]	ACG33454	1.06374e-104	4.6336243E-4	3.420321E-5	down	-2.3345764	-1.2231607	2.3345764	AGATATGCTGACAGACCAACTTTTTCCCACACCCTCTCGATGTCTCCTAAACCTTTTTTT
A_92_P026796					2.1473302E-4	7.4519767E-6	down	-2.3283186	-1.2192885	2.3283186	TGGAACATTTTGGTGTAATGTACCCGGGGTTTTTTCGGAAAACCATATGGTTCTTTATGG
A_92_P000773	BG319826	unknown [Zea mays]	ACR36354	1.04451e-17	7.013249E-4	7.780586E-5	down	-2.3227751	-1.2158495	2.3227751	CCTCTTCCTTTCTGACGGCCTCTTTTACCTTCTTGGGGAGACCCTCGATAAGGTCCTTTG
A_92_P021683	FL158991	phosphoglycerate kinase, chloroplastic [Zea mays]	XP_008656415	1.42006e-134	0.0011005147	1.7355704E-4	down	-2.3008356	-1.2021579	2.3008356	GGCGCCAAAGTCATCCTCTCAAGCCACTTGGGTCGCCCTAAGGGTTTTACACCCAAGTTT
A_92_P019880	FM193941	ribosomal protein L19 [Zea mays] >gi|194707132|gb|ACF87650.1| unknown [Zea mays] >gi|1142709256|gb|AQK73180.1| ribosomal protein L19 [Zea mays]	NP_001142106	7.782e-99	0.0010988922	1.722622E-4	down	-2.2961044	-1.1991882	2.2961044	AGAAGGTGAAGACTGTACCGGATCTGAGGCCTGGCGATATCATTGAGCTTAGGATGCAAC
A_92_P031588	FL446258	uncharacterized protein LOC100286220 [Zea mays] >gi|195657735|gb|ACG48335.1| ribosomal protein rpS20 [Zea mays]	NP_001152580	5.3438e-43	2.198774E-4	8.20836E-6	down	-2.2858965	-1.1927601	2.2858965	GAGGAAGAAGGCCATCGAGATACTCCGTGGTTGGTATGTCCCAAACGCTGAACCTGTCGC
A_92_P009830	EC876021	uncharacterized protein LOC100192013 [Zea mays] >gi|194690422|gb|ACF79295.1| unknown [Zea mays] >gi|194697556|gb|ACF82862.1| unknown [Zea mays] >gi|1142656461|gb|ONM15783.1| Protein STAY-GREEN LIKE chloroplastic [Zea mays]	NP_001130909	1.18454e-148	1.9630425E-4	6.1614373E-6	down	-2.281743	-1.1901363	2.281743	CAGGACAGCGGATGCCTACTGCTCCCTGGCCGCAAAGATTTTGGGACCTCCCACGACCTT
A_92_P019289	FL438553				5.97761E-4	5.7830996E-5	down	-2.274353	-1.1854563	2.274353	ACTCCATTGCATGGATCAAATGCTAAACAACAGCTGTTGAATCACTCCATTGTCTTACTG
A_92_P005836	FL355422	uncharacterized protein LOC100274541 isoform X2 [Zea mays]	XP_020408780	3.023e-60	1.8907785E-4	4.28224E-6	down	-2.251574	-1.170934	2.251574	ACTGACGGACAAGGTTCTTTTGGATGTTAGGCCCTCAAACGAGCGTCAAAAGGCTTGGGT
A_92_P019221	FL397555	uncharacterized protein LOC100285955 [Zea mays] >gi|195655019|gb|ACG46977.1| elongation factor P [Zea mays]	NP_001152316	5.83592e-59	1.3056576E-4	1.2542735E-6	down	-2.2407067	-1.1639538	2.2407067	CCTCCACGTCAAGCCTGGAAAAGGCGCTGCTTTCGTCAGGACAAAACTGCGTAACTATGT
A_92_P015699	DV494164	synaptonemal complex protein ZIPPER1 [Zea mays]	AQK43995	3.10925e-80	0.0019920853	4.4885147E-4	down	-2.235744	-1.160755	2.235744	CAATTACCACCACCGTGTTGGGTCAATCCTACGGTTTTTCCCTGGTCATCCGTCCATCAT
A_92_P012975	DY688687	regulator of chromosome condensation1 [Zea mays]	ONM36451	2.24903e-97	0.0011005147	1.7411179E-4	down	-2.230601	-1.1574326	2.230601	ATATGTGTATTCATTCTTTGGCGGTGCACTCTTCAACCTGTGCAACGTAGACAAAGCTTG
A_92_P004599	CD942706				0.002081546	4.8181284E-4	down	-2.228204	-1.1558813	2.228204	ATCGAAGGAGAAACACTAGTCTACTGATTACTGGCCAGGGTGATCTTCTGATCGCCATGA
A_92_P015383	BQ577534	unknown [Zea mays]	ACR36125	9.2813e-50	0.001034173	1.5674077E-4	down	-2.2186751	-1.1496985	2.2186751	CTGCTGTCATGCCTCCTGAAAATTGCTACCAAGCCGTGGATGGAGGTGTGCAAGGAATCG
A_92_P041504	CD936481	hypothetical protein ZEAMMB73_Zm00001d015629 [Zea mays]	AQK69226	4.4841	0.0044795703	0.0015652571	down	-2.2117589	-1.145194	2.2117589	GATCCTTGCGATCTCGTGGGCGTCGTACTTTGCATATGGTCTACGCCTATCTGATATGTC
A_92_P033516	DV494937	uncharacterized protein LOC103627916 isoform X2 [Zea mays] >gi|1160578168|sp|A0A1D6HQ92.1|YCED1_MAIZE RecName: Full=Large ribosomal RNA subunit accumulation protein YCED homolog 1, chloroplastic; AltName: Full=23S rRNA accumulation protein YCED; AltName: Full=Large ribosomal RNA subunit accumulation protein YCED; AltName: Full=Protein DUF177A; Flags: Precursor >gi|1142712518|gb|AQK76442.1| protei…	XP_008646451	1.00092e-101	5.3952687E-4	4.7293914E-5	down	-2.1950424	-1.1342487	2.1950424	CCACCAGCAGCTGCACATGCAAGCCCAGAAACGTCCAAGGACTTTCTCCTCTCAAAGGGG
A_92_P023784	CF055809	30S ribosomal protein S13 [Zea mays]	ACG36098	8.23358e-40	1.9426682E-4	5.897158E-6	down	-2.19456	-1.1339318	2.19456	CCTCTGTCCCAACCTATGCTCGATGCAAGGAGTCCAGACTGCTCCTGACGAATTACTATT
A_92_P011008	EE033412	uncharacterized protein LOC100279622 isoform X2 [Zea mays]	XP_020396051	5.66874e-88	0.0019559073	4.373988E-4	down	-2.1915612	-1.131959	2.1915612	CATTGGACTTTGCAGGAACTTATGGAGTTCTAGTGCTGTTTGGAGTTTTTCCTGCCGCTA
A_92_P028290	EE185045	hypothetical protein [Zea mays]	ACG35902	4.56668e-38	0.009161403	0.004175107	down	-2.1836245	-1.1267248	2.1836245	GCCGTGCAAATGTGGTAACATATTATGAAGAAAATTGCGATCAAATGGACGGTTAACTCG
A_92_P021135	CD058625	uncharacterized protein LOC100193482 isoform X1 [Zea mays] >gi|219885477|gb|ACL53113.1| unknown [Zea mays] >gi|1142828810|gb|AQK86897.1| Glutamate-1-semialdehyde 21-aminomutase 2 chloroplastic [Zea mays]	XP_008647403	2.86259e-130	4.4580703E-4	3.1293497E-5	down	-2.179097	-1.1237304	2.179097	GGTTTCATCCCCCCACAGCCTGGTTTCCTTAACGCTCTCCGCGACTTGACCAGACAGGAT
A_92_P041508	BM498395	probable indole-3-acetic acid-amido synthetase GH3.13 [Zea mays] >gi|670379923|ref|XP_008670760.1| probable indole-3-acetic acid-amido synthetase GH3.13 [Zea mays] >gi|1162457316|ref|XP_020404247.1| probable indole-3-acetic acid-amido synthetase GH3.13 [Zea mays] >gi|1162457320|ref|XP_020404248.1| probable indole-3-acetic acid-amido synthetase GH3.13 [Zea mays]	XP_008670758	1.58196e-30	1.2028319E-4	9.719323E-7	down	-2.1766107	-1.1220834	2.1766107	CCTCCTCGTCCCCGTGATGAACAAAGTACGTGGAAGGCCTGGACGAAGGGAGGTGCATGC
A_92_P037182	DN218738	Cwf15 / Cwc15 cell cycle control family protein [Zea mays]	ONM28433	2.78722e-29	0.0027765268	7.6825934E-4	down	-2.1679623	-1.1163397	2.1679623	GTGTGTTTGGTTGAGTGGAGAACGGTTGTACGAAAGAGGGGCGAACTCTATAAATTATTG
A_92_P018852	DN232466	putative alpha-mannosidase [Zea mays]	ONM00750	1.9276e-131	4.5312723E-4	3.285395E-5	down	-2.16324	-1.1131936	2.16324	ACATGAAGAAGCTCAGCTGGAGGGTCATTGGGAACACTGAAACTGGTCCTGCCGCAGTAA
A_92_P003839	CF051574	Dihydrolipoyllysine-residue succinyltransferase component of 2-oxoglutarate dehydrogenase complex [Zea mays]	AQK43320	1.15506e-15	8.9821505E-4	1.249537E-4	down	-2.1629565	-1.1130047	2.1629565	TTTTGTTTGTTGGTTCACAATTTCGCCTCCAGCTGGCCAGCCTGCAACTCGAGGAATCTG
A_92_P013707	FL192658	uncharacterized protein LOC100275244 precursor [Zea mays] >gi|195610492|gb|ACG27076.1| hypothetical protein [Zea mays] >gi|1142835145|gb|AQK93231.1| hypothetical protein ZEAMMB73_Zm00001d010010 [Zea mays]	NP_001142850	5.45806e-42	4.1057338E-4	2.6833084E-5	down	-2.158841	-1.1102569	2.158841	TAGCTAGCTAGTAGTCGTCTCTGTCTCTTTGAGAGTTCTCATGGCTAATTCCTCACACAA
A_92_P024603	CF629067	uncharacterized protein LOC100274121 precursor [Zea mays] >gi|194706630|gb|ACF87399.1| unknown [Zea mays] >gi|1142838295|gb|AQK96381.1| GDSL esterase/lipase [Zea mays]	NP_001141971	2.24725e-54	0.0013021537	2.3176573E-4	down	-2.1526537	-1.1061162	2.1526537	CCACCGAATCGGCCAGACCGGATTTGCAAATGTTATCAAATCTTATAATTTGAGTTCAAC
A_92_P000461	FL455703	uncharacterized protein LOC100285955 [Zea mays] >gi|195655019|gb|ACG46977.1| elongation factor P [Zea mays]	NP_001152316	1.19377e-89	2.1104305E-4	6.821221E-6	down	-2.1456287	-1.1014004	2.1456287	CATTGATTTCGACCTCCCAATCACTGTGAGGCTGACTGTAACTGATACTGACCCAGGGGC
A_92_P027626	BM078743	uncharacterized protein LOC100285451 [Zea mays] >gi|195649893|gb|ACG44414.1| elicitor-responsive protein 3 [Zea mays] >gi|1142656186|gb|ONM15508.1| Elicitor-responsive protein 3 [Zea mays]	NP_001151816	4.04378e-08	0.0069825347	0.0029247655	down	-2.1325076	-1.0925509	2.1325076	CCACTCTTTGATGTTCAGTTAACTTGTCGCGGTTTACAAGAGGCCGTGTGACTGCTGCAA
A_92_P001633	FL441753	unknown [Zea mays] >gi|1142659494|gb|ONM18816.1| Thylakoid lumenal 15.0 kDa protein 2 chloroplastic [Zea mays]	ACN31712	4.38899e-84	8.058367E-4	1.0059132E-4	down	-2.1208763	-1.0846605	2.1208763	AGAAAAGGGAGAGGACGCCTCAATCGAAGCTGCTGTGACGGCAATATCTCGATGTCTAAG
A_92_P031248	FL476920				0.00120413	2.0537793E-4	down	-2.118761	-1.083221	2.118761	TGGTGGCTCTGACTACAGCGATTCAAGCTTGTCTACGTGCTAGATGTCTGCAGTAGTACC
A_92_P034645	CF064218	unknown [Zea mays]	ACF80821	1.37735e-18	0.0047214557	0.0016837544	down	-2.0960608	-1.0676805	2.0960608	GCAAGAAAGTAACGGTAAGCAACAAGTATTCCGAACATATGAGCTGGAGCTGATTTTTCC
A_92_P033094	FL100872	26S proteasome non-ATPase regulatory subunit 14-like protein [Zea mays]	AQK89374	1.09125e-08	0.0018493694	4.006496E-4	down	-2.0938063	-1.066128	2.0938063	GGGATGTCATTGCCCTGGGAGAACTGTGTAATGTGATTATGACCTGTGGCAGATAACTTA
A_92_P004313	CD977361	myosin-11 [Zea mays]	XP_020403722	2.33974e-69	0.0034138064	0.0010452406	down	-2.077769	-1.0550352	2.077769	AAAAGCTTGCATTCTGCACAGGAGGCGAAGAGGGCTTCAGAACTTTATAAGATGGTGGAT
A_92_P034993	CF041650	26S proteasome non-ATPase regulatory subunit 14-like protein [Zea mays]	AQK89374	7.69483e-46	0.0012674242	2.209218E-4	down	-2.0589793	-1.0419292	2.0589793	GGGATGTCATTGCCCCTGGGAGAAATTGTGTAATGCGATTATGACTTGTTGCGTGGGCCG
A_92_P009967	CF636637	uncharacterized protein LOC103647116 isoform X2 [Zea mays]	XP_008669889	1.58661e-69	5.887618E-4	5.5935838E-5	down	-2.0562873	-1.0400419	2.0562873	AAGCTGCTTCTTGAGCGTGCATCTCAAGGGACAAGTACCTTCGTGATGATCAAGCCTTCT
A_92_P037033	DN559799				4.3890195E-4	3.019308E-5	down	-2.05316	-1.037846	2.05316	CTCTGTTTCTCTCTCGAACTCGCGGTTTGGTTATCAGTCGGTCCTGTGGAACCCTTGGCT
A_92_P014508	FL437053	unknown [Zea mays]	ACN28901	3.10056e-50	8.2741614E-4	1.04596606E-4	down	-2.0492642	-1.0351061	2.0492642	CTGCTGGTCATTGCGGTTTAGGAGCATTCTGACTGTACTGGGTTGTCGTGGTAGCAAATT
A_92_P004825	FL412399	uncharacterized protein LOC542205 [Zea mays] >gi|57164636|gb|AAW34261.1| DANA2 [Zea mays] >gi|223944649|gb|ACN26408.1| unknown [Zea mays] >gi|1142697578|gb|AQK61502.1| Outer envelope pore protein 24A chloroplastic [Zea mays]	NP_001338650	1.74047e-73	7.580383E-4	9.0388494E-5	down	-2.0459106	-1.0327431	2.0459106	ATGGAAGTGTCCTTCTCATATCATACATACTGCTTGATTGCTGTATCCTCCTGAACTATG
A_92_P019901	FL444478	splicing factor, arginine/serine-rich 7 [Zea mays] >gi|195629572|gb|ACG36427.1| splicing factor, arginine/serine-rich 7 [Zea mays]	NP_001149699	1.24027e-30	0.0053718975	0.002043644	down	-2.0374947	-1.0267962	2.0374947	AATGATTTCCCGTTCCCTTTTGTCATCGTTTATTCTGTGGGCATTCCAGGAAAACAGAAT
A_92_P012684	CO451834	uncharacterized protein LOC100501135 isoform X2 [Zea mays]	XP_020394629	1.03625e-111	0.0029515994	8.39907E-4	down	-2.0299454	-1.021441	2.0299454	ATTGCTTGTCTCTGCGCCTTACTGATGAATACTACTCAAATGCTCATGCAGGGAACAGGT
A_92_P015378	CO462015	ATP-dependent zinc metalloprotease FTSH 11 chloroplastic/mitochondrial [Zea mays]	ONM40425	1.71964e-152	2.7757455E-4	1.3421375E-5	down	-2.0291429	-1.0208704	2.0291429	TGTACAGTAAGTGGCATCTAGATGAGCCATCGAAAGTTGTTCACATGCCCCCCTTCTGCA
A_92_P040541	CV071681	Beta-glucosidase GBA2 type family protein [Zea mays]	ONM05933	1.22402e-25	0.0014141186	2.6062483E-4	down	-2.024791	-1.017773	2.024791	TCTTGGATCAGAGGGCATATCCAAACCACCACCAAACTCGTGACTCAAGAGAGTTCATGT
A_92_P019902	FL454131	uncharacterized protein LOC100275996 [Zea mays] >gi|195619020|gb|ACG31340.1| hypothetical protein [Zea mays] >gi|223947191|gb|ACN27679.1| unknown [Zea mays] >gi|1142825651|gb|AQK83738.1| hypothetical protein ZEAMMB73_Zm00001d037361 [Zea mays]	NP_001143366	6.77738e-43	0.002183408	5.2553084E-4	down	-2.0089626	-1.0064507	2.0089626	CCGACTTCATCTACAGGTATGAGTAGGTGGATGGCGAGCGTGTGGTGGCGCTGAGGTCTC
A_92_P019964	FL153201				1.2028319E-4	9.636987E-7	down	-2.0084403	-1.0060755	2.0084403	AGTCGTCCAATTTGTTCATCTCCTCTCTTTCCCTAGGCCCCCAACCTTGCAGAATGCAAT
A_92_P014538	DR790934	uncharacterized LOC100383285 [Zea mays] >gi|224029221|gb|ACN33686.1| unknown [Zea mays]	NP_001169416	7.03064e-97	3.568436E-4	2.1106016E-5	down	-2.007972	-1.0057392	2.007972	GACGTGGTTGCAATGATACCAGCTATTGAAGATGTTGTTGAAAGACCTTCTTCGCCACCA
A_92_P026449	FL379717	hypothetical protein [Zea mays]	ACG37880	1.48427e-62	8.669181E-4	1.1585774E-4	down	-2.0038898	-1.0028031	2.0038898	TGGAGATGGACCTGAAACCTCACCATGACCACGCAGCTGTTTAAGTCCACATCTGTTGGA
A_92_P025984	FL078975	unknown [Zea mays] >gi|194708378|gb|ACF88273.1| unknown [Zea mays] >gi|195617568|gb|ACG30614.1| photosystem II reaction center W protein [Zea mays] >gi|1142679427|gb|ONM37470.1| Photosystem II reaction center W protein chloroplastic [Zea mays]	ACF85777	1.4785e-25	1.9371895E-4	5.8144856E-6	down	-1.9799658	-0.98547554	1.9799658	ATTTTTTTTTAGCTTTGAGGCTTTGAGTAGAGTTGTGTGTGAGGCCAGTTCTCCCACTGC
A_92_P002020	CO525989	Stomatal closure-related actin-binding protein 1 [Zea mays]	ONL98332	5.12323e-119	3.0673624E-4	1.6077971E-5	down	-1.9763315	-0.9828249	1.9763315	GTCTATATCTATGGTGGAGATCCTTGCGGTTCAGCTCTCCAAAAGAGAAGCCGAGTTGCT
A_92_P022372	CF569034	unknown [Zea mays]	ACR35089	0.100582	2.0413862E-4	6.4643154E-6	down	-1.9630063	-0.9730648	1.9630063	AAAATTAAATTTTGCGCAATCAAATGCCTTTCTCTGTTGCCTAAGGACAGTCACGCTCTG
A_92_P009658	FL442235	ribulose bisphosphate carboxylase small subunit 2 [Zea mays] >gi|1673456|emb|CAA70416.1| ribulose-1,5-bisphosphate carboxylase/oxygenase small subunit [Zea mays] >gi|194702782|gb|ACF85475.1| unknown [Zea mays] >gi|194703224|gb|ACF85696.1| unknown [Zea mays] >gi|195636562|gb|ACG37749.1| ribulose bisphosphate carboxylase small chain C [Zea mays] >gi|1142660435|gb|ONM19757.1| ribulose bisphosphate c…	NP_001338725	3.30403e-43	0.002183408	5.256591E-4	down	-1.9536176	-0.9661481	1.9536176	TCTACAATTACGTACGTAGTGCAACGACTGTCGATTCGTTGGGTGAGGAACATATATGTG
A_92_P037152	FL466333	uncharacterized protein LOC103636270 [Zea mays]	XP_008656856	2.26009e-54	0.0014851684	2.834761E-4	down	-1.9409372	-0.95675343	1.9409372	TTCCTGGTCAGCTGGTATGTACACACACTATCATTATACTGCTGCAGAACTTCATTGTAT
A_92_P017107	AI947825	unknown [Zea mays]	ACN27363	2.6096e-21	0.007398822	0.0031492256	down	-1.9268334	-0.94623184	1.9268334	TGTGAACTGTGAACATGACCCGAGAACTGAAGCTAGGACTGCTTGGGCACCCAATACCCA
A_92_P038577	JZ165357	hypothetical protein ZEAMMB73_Zm00001d039613 [Zea mays]	ONM29489	3.34488e-13	7.7920116E-4	9.42733E-5	down	-1.9054776	-0.9301527	1.9054776	TAAATTGTTCATCCAATGATAAACTTCGTGAACAACTCCAGCACCGCCTGTAGTCCGATT
A_92_P001526	FL470392				4.8821006E-4	3.9235925E-5	down	-1.90065	-0.92649287	1.90065	TTGTATTCATCCTGAACTACAATTCCCCCTCATTTGTACTATTCACACTCCCATTACTGC
A_92_P035831	CF020739	putative plastid-lipid-associated protein 13 chloroplastic [Zea mays] >gi|1142652014|gb|AQK47000.1| putative plastid-lipid-associated protein 13 chloroplastic [Zea mays] >gi|1142652022|gb|AQK47008.1| putative plastid-lipid-associated protein 13 chloroplastic [Zea mays]	AQK46999	7.98492e-28	9.947263E-4	1.4554852E-4	down	-1.9000452	-0.9260337	1.9000452	GTTGTGACTTGTCAGTAAGTTAGCACCCGCTACCCAATCTTGTTTGGACGGTCATACATT
A_92_P035261	FL038172	Replication factor C subunit 3 [Zea mays]	AQK54578	2.93504	0.0019920853	4.4896963E-4	down	-1.8965449	-0.9233735	1.8965449	GGTGCTGAGCAGAGGACGGTCCATCCAACAGCGATGGAGTGCTTGTTTTTTTCCCTTTCT
A_92_P020108	EG124339				0.0014308754	2.6592595E-4	down	-1.8747897	-0.90672874	1.8747897	AAACACTCATCTATATAGCTGAGTGTGCACCTCTTCTCTCAATCGTATATACAAGCTGAG
A_92_P006916	CO459071	protein translocase subunit SECA1, chloroplastic isoform X2 [Zea mays]	XP_020405806	0	1.7822137E-4	3.1289462E-6	down	-1.8633217	-0.89787674	1.8633217	CTTTGGAGGTGACAGGATACAGGGTCTGATGCAAGCATTCCGAGTTGAAGATCTTCCTAT
A_92_P024445	FL049472	geranylgeranyl hydrogenase1, partial [Zea mays]	AQK74863	1.26635e-10	3.0673624E-4	1.6144013E-5	down	-1.8344923	-0.8753809	1.8344923	TTTCTGAACTCTGGCGAGAAAGCAAATGTACAGAGACTATTGGACTGCTCGTCCTCCAGG
A_92_P020095	DN212710				1.3756873E-4	1.5280325E-6	down	-1.8209727	-0.86470926	1.8209727	CATCCGTTTCATGTTTATTCTCCTGGTAATCTGTAGCTTTACCGACAGTGTGTACGCTGA
A_92_P036757	FL457318	uncharacterized protein LOC100217250 [Zea mays] >gi|194698252|gb|ACF83210.1| unknown [Zea mays] >gi|1142629759|gb|ONL98821.1| ATP-dependent protease La (LON) domain protein [Zea mays]	NP_001137077	1.35257e-32	1.7822137E-4	3.1037118E-6	down	-1.8173805	-0.8618606	1.8173805	CAAGTTCCCTGGTGAGGTCTGACCGTCTGTTAATACCTAAGGGTTTGATTAGTGAGTTGG
A_92_P017586	FL474745	protein ABC transporter 1, mitochondrial isoform X1 [Zea mays]	XP_020398159	1.4244e-43	0.0030098516	8.630564E-4	down	-1.8160948	-0.8608395	1.8160948	TATTCGAGAACGGACGGAATCCTTGTCGGCTGCAGTTCATTTTTCGGAGAGGTTGCCGGT
A_92_P005508	FL174428	unknown [Zea mays]	ACN35732	3.26692e-89	2.4243504E-4	1.0165435E-5	down	-1.8098166	-0.85584354	1.8098166	CAGCCATTATCCTCCCGGTTACAGACAAGAGAAGATCGTGGGGATGGGTATGAATGAAGA
A_92_P012052	EG155450				0.0019179897	4.2473062E-4	down	-1.7897419	-0.83975154	1.7897419	ATGAATGGAATGGTGTGGGAGATAAACTTCCCGTGTTAGTTTTATCCTAGGCGAGTCAAC
A_92_P032069	EG291500	Choline-phosphate cytidylyltransferase 2 [Zea mays]	AQK68776	8.03888	0.0048776413	0.0017607041	down	-1.7881647	-0.83847964	1.7881647	AGGCAGCAGGAGAATAGCCTGACAACAGGATACAGTGTAAAATTATACGTAGCTTCCTTC
A_92_P004632	EE046348	uncharacterized protein LOC100280431 [Zea mays] >gi|219888899|gb|ACL54824.1| unknown [Zea mays] >gi|1142862837|gb|ONM62309.1| Adenine/guanine permease AZG1 [Zea mays]	NP_001146825	3.10533e-139	8.2481385E-4	1.03754704E-4	down	-1.7858809	-0.8366359	1.7858809	CGTGGAAGAGCAGAGAAAGGATATGGAATCGGCATAACATTTCTTTCGCCTTTTTGTCCT
A_92_P026060	EE177444	uncharacterized protein LOC100284607 [Zea mays] >gi|195643322|gb|ACG41129.1| dihydrodipicolinate reductase [Zea mays] >gi|1142623869|gb|ONL92931.1| dihydrodipicolinate reductase1 [Zea mays]	NP_001150974	8.31311e-168	1.24561E-4	1.0881066E-6	down	-1.766867	-0.8211935	1.766867	GTGCTCCTTCAGCAAGCGGCTATACAGGCCTCGTTCCACTACAGCAACGTTGAGATTGTG
A_92_P013856	EE187903	preprotein translocase subunit SECY, chloroplastic isoform X1 [Zea mays]	XP_020401779	4.96442e-145	3.8253822E-4	2.3892975E-5	down	-1.7664033	-0.8208148	1.7664033	TGCTGGGACTTCAGTGCTTATCCTTGTTGGATGTGCAACAGACACAGCTCGAAAAGTTCA
A_92_P008556	BG320297	hypothetical protein [Zea mays]	XP_008677039	1.65942e-89	5.169702E-4	4.369239E-5	down	-1.7398179	-0.79893625	1.7398179	CAGCAGGAAAGCCAGATCCTTGCCCACTACACACAGCTTGGCTCAAGGAGATTAGGGTCA
A_92_P014028	FL318097	Glutamyl-tRNA(Gln) amidotransferase subunit B chloroplastic/mitochondrial [Zea mays] >gi|1142693608|gb|AQK57534.1| Glutamyl-tRNA(Gln) amidotransferase subunit B chloroplastic/mitochondrial [Zea mays]	AQK57533	3.82846e-147	5.7044503E-4	5.2447558E-5	down	-1.7301928	-0.79093283	1.7301928	AGCATGGTGCTGATGCAAAGCTGGCTGCCAACTGGATCATGGGTGACATCGCTGCTTATC
A_92_P009226	DY537563	sigma-like factor6 [Zea mays]	AQK61450	1.07329e-33	1.3756873E-4	1.652387E-6	down	-1.715044	-0.7782456	1.715044	CCCTGGACAAGCTCAGAAACAGCATCTCAGCACAGGGCTTCCACGTCTACTTTGATTTGC
A_92_P004169	CD979403	uncharacterized protein LOC100193996 [Zea mays] >gi|670362367|ref|XP_008651939.1| probable mitochondrial adenine nucleotide transporter BTL3 [Zea mays] >gi|194694656|gb|ACF81412.1| unknown [Zea mays]	NP_001132533	2.0797e-64	1.8907785E-4	4.774184E-6	down	-1.7079906	-0.77230006	1.7079906	AATGTCACGGACGTGTGAATCTTCTTGGTCTTCTTCTTTCCTGGCCCAGACTTCACAGCC
A_92_P041895	FL244390	sterol methyltransferase1 [Zea mays] >gi|1142853855|gb|ONM52339.1| sterol methyltransferase1 [Zea mays]	ONM52331	2.44102e-58	6.967984E-4	7.699934E-5	down	-1.6842344	-0.75209296	1.6842344	GGTTGTTTGGGATAAGGATCTTGCTGAAGATTCTCCCTTGCCTTGGTACTTGCCCTTGGA
A_92_P022074	DR784607	hypothetical protein ZEAMMB73_Zm00001d028203 [Zea mays]	ONL94996	0.548978	4.8491682E-4	3.8441758E-5	down	-1.6743426	-0.7435948	1.6743426	TCTGTTATTTTTCTGTAACACTCCCGTCGTTCCTATATACATACCTTACGTGTCAAAGCC
A_92_P015575	DY400573				8.9658285E-4	1.2453084E-4	down	-1.650269	-0.72270125	1.650269	CCTTTCTGATGTTAAATGTGAGCCTTTGCGAAAGCACTGGTTCCGTCACGCATGCGGACT
A_92_P031456	EB705587	uncharacterized protein LOC100217075 precursor [Zea mays] >gi|194697604|gb|ACF82886.1| unknown [Zea mays] >gi|1142673853|gb|ONM31896.1| GDSL esterase/lipase LIP-4 [Zea mays]	NP_001136917	6.21755e-148	1.9207722E-4	5.24358E-6	down	-1.6473613	-0.720157	1.6473613	GTACGAGTACGACCCAGCATAGCTAGCTGAGCGATTCAGCTGTTGCGAGAGAGAATCCAT
A_92_P038832	EE292322	Protein-tyrosine sulfotransferase [Zea mays] >gi|194690664|gb|ACF79416.1| unknown [Zea mays]	NP_001130998	1.33035e-102	5.891457E-4	5.6482848E-5	down	-1.6389254	-0.71275026	1.6389254	TACAGTCTGATGAATGCCCCTTAGCAATCTTTCGGGGCAGAGGTGCTAGCGTGCGCAGAA
A_92_P005420	EE015462				3.568436E-4	2.1119156E-5	down	-1.6294239	-0.7043619	1.6294239	AGCAACTGTTCTCCCCTAGACAAGTGTTGTATTACGAATATAATATCCCTGATTCCAGAG
A_92_P027185	EE294672	NAC domain-containing protein 2 [Zea mays]	ONM62557	1.01021e-64	7.500334E-4	8.8615E-5	down	-1.6195376	-0.6955819	1.6195376	AACAACGCGCTCAGGGTAATTCACTACACCATGACCTTTCTCAGGAGAACATATTTATCT
A_92_P016690	FL443065	unknown [Zea mays]	ACN36077	1.80241e-11	7.214508E-4	8.236113E-5	down	-1.6015354	-0.67945576	1.6015354	CAAACCCATTCGAGTAATGGTCCCGGTGTTGTAGTTTATAGAGCTGTGTTTCAGTGGACA
A_92_P024094	CF016721	uncharacterized protein LOC100278953 [Zea mays] >gi|195608248|gb|ACG25954.1| hypothetical protein [Zea mays] >gi|195609926|gb|ACG26793.1| hypothetical protein [Zea mays] >gi|195617546|gb|ACG30603.1| hypothetical protein [Zea mays] >gi|195617894|gb|ACG30777.1| hypothetical protein [Zea mays] >gi|195639708|gb|ACG39322.1| hypothetical protein [Zea mays] >gi|195657533|gb|ACG48234.1| hypothetical prot…	NP_001334265	4.76332e-23	0.0022145153	5.398542E-4	down	-1.600414	-0.67844516	1.600414	GCAGCTCTCCTGTTACAGCCGTCGTGGTTGGGACAAAATTGTGGGATGCCGTCATGTTTT
A_92_P037745	FL313211	fiber protein Fb2 [Zea mays] >gi|194692224|gb|ACF80196.1| unknown [Zea mays] >gi|195622806|gb|ACG33233.1| fiber protein Fb2 [Zea mays] >gi|195625342|gb|ACG34501.1| fiber protein Fb2 [Zea mays] >gi|1142681397|gb|ONM39440.1| drought-induced 19 [Zea mays]	NP_001131679	5.70929e-39	9.519011E-4	1.3629167E-4	down	-1.5951	-0.6736469	1.5951	ATCGTGTTCGTTACCAACATACATGGTAGCTGTGGCATCTGCTTACACAATGCAAGAAAA
A_92_P040989	FL190547	uncharacterized protein LOC100383346 isoform X1 [Zea mays] >gi|1142700359|gb|AQK64283.1| hypothetical protein ZEAMMB73_Zm00001d013745 [Zea mays] >gi|1142700360|gb|AQK64284.1| hypothetical protein ZEAMMB73_Zm00001d013745 [Zea mays]	XP_008644060	3.0265e-88	8.699497E-4	1.1703189E-4	down	-1.5842693	-0.6638175	1.5842693	ATGGACCCTCCAAGAAATCCATGCTCTGGAACTTGATCCAGGACATAGAGCCTCTGGACC
A_92_P025248	EE681870	Putative translation elongation factor family protein [Zea mays]	AQK60541	4.40158e-20	5.1275E-4	4.3034936E-5	down	-1.5694098	-0.6502222	1.5694098	TGTCCTTTCTGCACCATAGGAACCAGTCAAGCACAGATCACTCCCAGAACAAAAGCAGGA
A_92_P014092	DN208318	protein STABILIZED1-like [Zea mays] >gi|1142675475|gb|ONM33518.1| Protein STABILIZED1 [Zea mays]	XP_020405901	1.84167e-63	3.4068988E-4	1.9554995E-5	down	-1.5639608	-0.64520437	1.5639608	GTTTATTCTTCTCAACGGGTAATAAGCAGATTGTAATTCAATATGCCAGCAGCTTCTCCC
A_92_P016387	FL282514	P-loop containing nucleoside triphosphate hydrolase superfamily protein [Zea mays] >gi|1142706667|gb|AQK70591.1| P-loop containing nucleoside triphosphate hydrolase superfamily protein [Zea mays] >gi|1142706668|gb|AQK70592.1| P-loop containing nucleoside triphosphate hydrolase superfamily protein [Zea mays] >gi|1142706674|gb|AQK70598.1| P-loop containing nucleoside triphosphate hydrolase superfam…	AQK70589	1.60306	7.1528583E-4	8.0448175E-5	down	-1.5420709	-0.62486905	1.5420709	TTTTTTTTGTCACATGGCATTCGTGTTTCGTTTTGACCACACAAAGAACAACGTGCTCTG
A_92_P005693	EY956238				7.262814E-5	7.8749444E-8	down	-1.5021969	-0.587074	1.5021969	TGATGGGCAGCATCATGGTCTATGGTGTCCACATGCATGTACACTACTAGCGACGACGGC
A_92_P013314	DN205758	putative mitochondrial adenine nucleotide transporter BTL1 [Zea mays]	ONM60451	4.09552e-14	1.2288854E-4	1.0198219E-6	down	-1.4837762	-0.5692735	1.4837762	TCAGATACAGGGAGCTTCAGGTTGACAGATCGCACCAACTGAAGGACGAACCTGTTCTGC
A_92_P030974	CO530102	P-loop containing nucleoside triphosphate hydrolase superfamily protein [Zea mays] >gi|1142684780|gb|AQK48706.1| P-loop containing nucleoside triphosphate hydrolase superfamily protein [Zea mays]	AQK48699	3.08869e-46	4.8010855E-4	3.732663E-5	down	-1.4112018	-0.4969244	1.4112018	GGCAGTGGCACTTTCGTCCGGTGTGCCCAAGTTGAGGTGCTTGCCGGTCAACAAGTCCGA
A_92_P033754	CA400303	A-agglutinin anchorage subunit-like [Zea mays] >gi|1142678791|gb|ONM36834.1| proline-rich family protein [Zea mays] >gi|1142678792|gb|ONM36835.1| proline-rich family protein [Zea mays] >gi|1142678793|gb|ONM36836.1| proline-rich family protein [Zea mays] >gi|1142678795|gb|ONM36838.1| proline-rich family protein [Zea mays]	XP_020406020	3.79079e-78	1.7737571E-4	2.7949673E-6	down	-1.3752979	-0.45974416	1.3752979	CGATTTCGAGTGACCAATGCTGGAATCCAATGTACGGACCAACATATATACTAAATTCTC
A_92_P008026	EE187756	Plant UBX domain-containing protein 7 [Zea mays]	AQK47130	1.99734e-11	1.3056576E-4	1.2546176E-6	up	1.3603969	0.44402757	1.3603969	AGAGCAGAGAGAGAGGGACATCACAAGGTTACGTCCCTTTGATGAATCATCACTGCCCCT
A_92_P017376	FL471052	uncharacterized protein LOC100286359 [Zea mays] >gi|195659313|gb|ACG49124.1| dTDP-4-dehydrorhamnose reductase [Zea mays] >gi|238014050|gb|ACR38060.1| unknown [Zea mays] >gi|1142709606|gb|AQK73530.1| Bifunctional dTDP-4-dehydrorhamnose 35-epimerase/dTDP-4-dehydrorhamnose reductase [Zea mays] >gi|1142709607|gb|AQK73531.1| Bifunctional dTDP-4-dehydrorhamnose 35-epimerase/dTDP-4-dehydrorhamnose reduc…	NP_001152718	6.34843e-49	2.4893667E-4	1.1022728E-5	up	1.4105611	0.4962692	1.4105611	CTCTCCGGGAACTCTCAATAAGCACACCCCCTGTTTCGTGTGCAATGCATTTGAAACGGT
A_92_P015280	DW891271				3.062531E-4	1.5853759E-5	up	1.4156358	0.5014502	1.4156358	TCTCTGTTTCTAGTACCCGTATAATCACCCTGCAATTACCTGCAGCTGGTCATCGTTAGG
A_92_P025592	CF023929				8.2741614E-4	1.0467017E-4	up	1.432973	0.5190115	1.432973	TCTAGACAGCTCTGCCTGTCCATTCCCTCTATAAACGGGAGAGCAGTTCAGTCTCCTTTG
A_92_P019307	FL182027	uncharacterized protein LOC100273696 [Zea mays] >gi|194705146|gb|ACF86657.1| unknown [Zea mays] >gi|195645244|gb|ACG42090.1| hypothetical protein [Zea mays] >gi|407232588|gb|AFT82636.1| GBP12 GeBP type transcription factor, partial [Zea mays subsp. mays] >gi|645164873|gb|AIB04288.1| GeBP transcription factor, partial [Zea mays] >gi|1142861494|gb|ONM59978.1| putative transcription factor [Zea mays]	NP_001141580	5.69546e-29	1.8556677E-4	3.965472E-6	up	1.4383218	0.5243865	1.4383218	ATGTTCCTTTGTTTACTGTGGTAGCGGTATGCTTCCAGTGAACAGAAAGGTACCCTGTAG
A_92_P027806	DR965881	hypothetical protein ZEAMMB73_Zm00001d011168 [Zea mays]	AQK96085	2.75733e-66	2.729267E-4	1.2826425E-5	up	1.475088	0.560801	1.475088	TGTTTGGTTGCGGGATTGCTGGGGTCGACATACTTCTTTTAGTAGTAGTACAACAGGTTT
A_92_P010984	FM189672	RWD domain-containing protein 1 [Zea mays] >gi|1142683366|gb|ONM41409.1| Ubiquitin-conjugating enzyme family protein [Zea mays]	XP_008675504	2.71684e-56	9.5527427E-4	1.3831553E-4	up	1.488828	0.5741771	1.488828	GGAAGCCAAATGTGGCTATATATTGCAAGTGTAGAGCCCACTATTTTGTGATGCCTGTTA
A_92_P004889	FL248484	unknown [Zea mays]	ACN37065	1.81102e-54	2.198774E-4	8.259208E-6	up	1.5073774	0.59204066	1.5073774	TTCCTCTGTGTCTCTGCTTGTAGAATCCTTGCTTCTGTTCGGTTCCTTCTGTTCGCATGA
A_92_P001297	EG117046				2.677564E-4	1.2162772E-5	up	1.5115081	0.59598875	1.5115081	AGGCGTAGTGACAGAGGGTACCCCCTTACTGAATCTTTGGGCGAGAAAGCCTATGTAAAC
A_92_P009015	CF629789	fiber protein Fb19 [Zea mays] >gi|195637256|gb|ACG38096.1| fiber protein Fb19 [Zea mays] >gi|1142645197|gb|AQK40183.1| Fiber protein Fb19 [Zea mays]	NP_001150162	7.86721e-49	1.7822137E-4	3.5242338E-6	up	1.5163838	0.6006349	1.5163838	TGAAAGGGTGAATGCACGTGATGAACTCATCAGTCTGATACATGCTCCGAACTTGATTAC
A_92_P000548	EB709148	unknown [Zea mays]	ACR34669	8.51646e-16	3.5076484E-4	2.0376381E-5	up	1.5237333	0.6076104	1.5237333	AGAGGCTAAGCCTATATTTGGGTGCTTTTTCCTCCTATGATTGGCATACAGACATGCAGA
A_92_P034890	FL479638	Katanin p60 ATPase-containing subunit A1 [Zea mays]	ONM39196	4.99202e-71	0.0010988922	1.7230937E-4	up	1.5258461	0.6096094	1.5258461	TGCCTGAGACCTCGGTCATCTCCTTCAACATTGGTTTCTGTGGTTGACACGACAAGTGTA
A_92_P041683	FL466420	vacuolar protein sorting 26 [Zea mays] >gi|194693270|gb|ACF80719.1| unknown [Zea mays] >gi|1142667155|gb|ONM26477.1| Vacuolar protein sorting-associated protein 26A [Zea mays]	NP_001132039	1.03931e-97	0.0010229661	1.5281385E-4	up	1.5451717	0.6277672	1.5451717	TACTTTTGGTCCCGCCTTGTACATAACTCTCCCGATGGAGCAATGCAGTTCTTATGTAAG
A_92_P016891	FL479263	SPla/RYanodine receptor (SPRY) domain-containing protein [Zea mays]	AQK71739	1.36362e-41	1.7822137E-4	3.6114207E-6	up	1.5828458	0.6625207	1.5828458	TCTAGGCGCTCATAGGCATCGGGTTTGATGCGCATCTCAGAAGTAAACTCAGATGCTAGA
A_92_P006180	FL435516	hypothetical protein ZEAMMB73_Zm00001d044089 [Zea mays]	ONM39888	1.77262e-31	3.3175334E-4	1.8326557E-5	up	1.5831084	0.6627601	1.5831084	AAAACTGCTGCTTGGGAGTGGTGTGATTAGTCCCTTGTGTGGCTTTGAGCTGATGACAAT
A_92_P017661	DR796394	unknown [Zea mays]	ACN33397	1.44355e-150	6.4951926E-4	6.711634E-5	up	1.5872799	0.66655654	1.5872799	ATAAATTTGCAGGTATAGTGTTCAAGGACTCATTGTACTTTCCATTCGTGTAGAACCCCC
A_92_P022567	EB704958	uncharacterized protein LOC100384528 [Zea mays] >gi|238005808|gb|ACR33939.1| unknown [Zea mays] >gi|1142836103|gb|AQK94189.1| Vesicle-associated protein 2-2 [Zea mays]	NP_001170517	1.37432e-68	4.471891E-4	3.1923202E-5	up	1.5949692	0.67352855	1.5949692	AGTTCCTGAACCTGGGTTACTTTGTCAGAGTGAACCTACTGTCACGTCATGATTGTCACA
A_92_P029087	FL443623	uncharacterized protein LOC100277758 [Zea mays] >gi|195646198|gb|ACG42567.1| hypothetical protein [Zea mays]	NP_001144718	2.07353e-64	6.67538E-4	7.1433424E-5	up	1.5984062	0.67663413	1.5984062	CTTGCAGCTGGAACAGATGGCTGTCACAGGAAGTTCAGAGAAACCATCAGTAGTTGCTAG
A_92_P032510	EB702482	uncharacterized protein LOC100282335 [Zea mays] >gi|1162474977|ref|XP_020408937.1| uncharacterized protein LOC100282335 isoform X2 [Zea mays] >gi|194698310|gb|ACF83239.1| unknown [Zea mays] >gi|195621636|gb|ACG32648.1| uridylate kinase [Zea mays] >gi|1142711502|gb|AQK75426.1| UMP-CMP kinase 3 [Zea mays] >gi|1142711503|gb|AQK75427.1| UMP-CMP kinase 3 [Zea mays]	NP_001148719	8.66896e-54	1.3756873E-4	1.6478723E-6	up	1.5999184	0.67799824	1.5999184	TAGGGCTAGTTTGGACATGGAAATACAGGGGATCCATCAGGCCTGAGGCAGGAATCCCCT
A_92_P008210	FL028805	Nucleobase-ascorbate transporter 6 [Zea mays]	ONM54740	4.57682	4.4833033E-4	3.21658E-5	up	1.6095325	0.6866417	1.6095325	ACGGCCAGTCGAGAAAGTCAGTGTAATCCCCTGTTATGATCTCCTCTGTTGCAACTTAAT
A_92_P021955	FL453121	CCT motif family protein [Zea mays]	AQK92682	7.87319e-64	1.0548864E-4	7.9986944E-7	up	1.6152468	0.69175464	1.6152468	CCCCCTGTACTGTACAAAAGGCTTGAAGATGGTAATAAAACTCAGCTCCCCTCTTGCTTG
A_92_P014348	FL458970	Protein PHR1-LIKE 3 [Zea mays]	ONM54110	4.80425e-34	8.7768567E-4	1.192149E-4	up	1.6301382	0.7049942	1.6301382	GTAGCTGACTTTCTCTCCAGGTAGCAGGACGTGCTGTGTTTGTTGATCAATCCAAGTATC
A_92_P016787	EC864786	uncharacterized protein LOC100192813 [Zea mays] >gi|670420083|ref|XP_008650856.1| uncharacterized protein LOC100192813 isoform X1 [Zea mays] >gi|670420085|ref|XP_008650858.1| uncharacterized protein LOC100192813 isoform X1 [Zea mays] >gi|1162486444|ref|XP_020395888.1| uncharacterized protein LOC100192813 isoform X1 [Zea mays] >gi|194691636|gb|ACF79902.1| unknown [Zea mays] >gi|1142855542|gb|ONM54…	NP_001131478	3.3376e-27	4.5801353E-4	3.360443E-5	up	1.6384845	0.712362	1.6384845	TTGGTTTGCACTTCACTTTGTTCCCTGAAATGGGTTTGCGACCACTGAATTTGCATGTGT
A_92_P032707					2.234618E-4	8.686657E-6	up	1.641146	0.71470356	1.641146	ACAGGGGGAAACCTGTCGTCCCTTAAAAAAAGGAAACCTCCAGCGTTTTTTTGCTCCGAT
A_92_P017238	DV492946	Nuclear pore complex protein NUP214 [Zea mays]	ONM60930	4.61278e-12	7.500334E-4	8.846335E-5	up	1.6615596	0.73253804	1.6615596	GGTGTCAACAGCAGCATCGACGGTTGGTCTTGGATTCCCTACTGGTTTCTCTCCAGGGCG
A_92_P038452	CF637772	putative glutathione peroxidase [Zea mays] >gi|48374955|gb|AAT42154.1| putative glutathione peroxidase [Zea mays] >gi|194703274|gb|ACF85721.1| unknown [Zea mays] >gi|195622840|gb|ACG33250.1| phospholipid hydroperoxide glutathione peroxidase [Zea mays] >gi|223975959|gb|ACN32167.1| unknown [Zea mays] >gi|1142655809|gb|ONM15131.1| Glutathione peroxidase [Zea mays] >gi|1142655810|gb|ONM15132.1| Gluta…	NP_001141210	2.35093e-114	2.1384042E-4	7.255676E-6	up	1.6706378	0.74039906	1.6706378	CATTTTCGTGTGACTGACCTGATAATAGCATATTTGGGAGAAGAGGAATGGAGAGGCTAA
A_92_P012691	FL324932	zeaxanthin epoxidase, chloroplastic isoform X3 [Zea mays]	XP_020401308	2.52085e-06	0.0012966654	2.2979028E-4	up	1.6769997	0.7458824	1.6769997	CATGAATGGAGACACCAGTCACCATCCCATCATCAGCGACACTGTACTGTATAGCAATCG
A_92_P006379	FM193189	unknown [Zea mays]	ACR35856	1.19361e-19	2.1104916E-4	6.945298E-6	up	1.6794918	0.74802476	1.6794918	CTGTTAGACTGTCGGACTTCTTCTGGTTTGCTGTGTTCCTTCAGTTGGGTTTCATACCCC
A_92_P019611	FL188852	Sterol 14-demethylase [Zea mays]	ONM42237	1.15214e-90	0.0011005147	1.7448649E-4	up	1.6803404	0.74875355	1.6803404	TTGTCAGCATTTGTTCAGTGCAAGTTCTGCTGTACGCAAGCCAGCCTTGTTAGGGGTGTT
A_92_P009488	FL196766	uncharacterized protein LOC100272777 isoform X2 [Zea mays] >gi|223944823|gb|ACN26495.1| unknown [Zea mays]	XP_008658247	3.10541e-73	8.88788E-4	1.2215848E-4	up	1.6862777	0.7538422	1.6862777	TCTTGTGGAAAGCAGCTCTTCTCGTGCCTTCTCAGCAGGTATTCACAGTAGAGTACTCTT
A_92_P034464	EE286253	Sterol 14-demethylase [Zea mays]	AQK38919	6.8468e-88	7.262814E-5	2.7780948E-7	up	1.6911498	0.7580045	1.6911498	ATGATATGCAACATCCGCTTGTTAGCTAGCTTCCTAGCTCAGCATTCCCCTTAGTCAAAT
A_92_P029687	EE175156	GATA zinc finger family protein [Zea mays] >gi|195625042|gb|ACG34351.1| GATA zinc finger family protein [Zea mays]	NP_001149142	7.90085e-57	1.9371895E-4	5.7599946E-6	up	1.6928734	0.7594741	1.6928734	TTTAGACGTCGGATTCAATACAATCTCGATGTTGTCCTGAATTGTGCTATGGGTTTTCGG
A_92_P002127	DN206533	OSJNBa0089K21.9-like protein [Zea mays]	AQL05586	5.41626e-05	2.7757455E-4	1.3457426E-5	up	1.6935523	0.7600525	1.6935523	TCCAAAGAGAAAGCATGAGGAGGAAACATGATGCACTCCTGCCTGGCAACAGATCCTCCA
A_92_P017087	EB404999	unknown [Zea mays]	ACR37125	0.0418578	7.262814E-5	3.2601372E-7	up	1.7065548	0.7710867	1.7065548	CTGAAGAAATGGCACTATGGCAGCTGCTTTGCACTGAATTGTAAATAGCCTTTCTCGCCA
A_92_P033484	FL162163	uncharacterized protein LOC100281258 isoform X1 [Zea mays] >gi|224029757|gb|ACN33954.1| unknown [Zea mays]	XP_020399241	3.05767e-47	1.5156386E-4	2.052186E-6	up	1.7078804	0.77220696	1.7078804	ATCCTTGTTGTGCTATGCTTCCATTCGTTCCTGGATCAGATATGTTGTTGTGTAACCGAG
A_92_P021004	EE026828	uncharacterized protein LOC100384160 precursor [Zea mays] >gi|224033567|gb|ACN35859.1| unknown [Zea mays] >gi|224034329|gb|ACN36240.1| unknown [Zea mays] >gi|1142697917|gb|AQK61841.1| Non-specific phospholipase C1 [Zea mays]	NP_001170209	2.19653e-84	0.0024389515	6.269155E-4	up	1.7104311	0.77436	1.7104311	AGAGCTCTAGTAGATGGTTCCAGTCTGCCCACAAATTACACATCGCCATTCCCTCTGATT
A_92_P032749	EG106774				1.0548864E-4	8.063119E-7	up	1.712423	0.7760391	1.712423	CATCTGGTATTCTGGAAGAGGCAAAATCATGATCTGATACCCATATGCCGGGTTCTCTGT
A_92_P013955	EB408481	uncharacterized protein LOC100274603 [Zea mays] >gi|670435496|ref|XP_008658324.1| uncharacterized protein LOC100274603 isoform X1 [Zea mays] >gi|194708770|gb|ACF88469.1| unknown [Zea mays] >gi|1142846134|gb|AQL04220.1| hypothetical protein ZEAMMB73_Zm00001d046397 [Zea mays]	NP_001142427	3.82854e-32	8.9407334E-4	1.2383903E-4	up	1.7213283	0.78352225	1.7213283	ACCTGCCCAAGCAAGCAAACGGCACCCGGAATTTCCAACCTAGCGGCAAGCCAAGGAATG
A_92_P041494	FL449242	uncharacterized protein LOC100282125 [Zea mays] >gi|195619910|gb|ACG31785.1| negatively light-regulated protein [Zea mays] >gi|195639748|gb|ACG39342.1| negatively light-regulated protein [Zea mays] >gi|195642052|gb|ACG40494.1| negatively light-regulated protein [Zea mays] >gi|223974349|gb|ACN31362.1| unknown [Zea mays] >gi|238005846|gb|ACR33958.1| unknown [Zea mays] >gi|1142670077|gb|ONM28120.1| …	NP_001148510	2.62415	0.001825756	3.914899E-4	up	1.7256796	0.7871647	1.7256796	ATTTTTATTATCTGTGGATAAACATTTGATATGCATGAGGTGGCCGAGCTGTGAGTGACC
A_92_P035919	FL462395	catalase-1 [Zea mays]	CAA42720	2.9046e-27	0.0015611319	3.0615777E-4	up	1.7326026	0.7929408	1.7326026	TGTGGCCTGTGGTACAAACCCTGCTGTGTATGGGCCTGTCTATAAGAAACAGCGATGAGT
A_92_P006126	CO440101	dnaJ homolog subfamily B member 3 [Zea mays]	XP_008659172	5.61889e-51	2.8501346E-4	1.4316029E-5	up	1.7337328	0.7938816	1.7337328	TCTTGAATCTTGATTAGAGCACTCTTTATTCACTTACTGGCTCTCGTCAGTCGTAGTAGC
A_92_P021384	CF635426	uncharacterized protein LOC100280420 isoform 2 [Zea mays] >gi|219888861|gb|ACL54805.1| unknown [Zea mays]	NP_001146815	9.65462e-110	0.0017966516	3.7896723E-4	up	1.7463436	0.8043375	1.7463436	CTGCTGCTACTGTGCAGTTGCTTACGGATACAGCTCATTGCGTTGAACAGCTGAAGTGGT
A_92_P011954	FL363022	uncharacterized protein LOC100279864 isoform X1 [Zea mays] >gi|1142679420|gb|ONM37463.1| Myosin-binding protein 1 [Zea mays]	XP_008672723	1.14607e-51	1.9207722E-4	5.43951E-6	up	1.74701	0.8048879	1.74701	AAAGCTCGATGGAGAGCAAGGAAGCTGGCTCATCGACAACTAGTGGGGAGGTTGATCTAG
A_92_P017827	EE292085	Ribonuclease III family protein [Zea mays]	ONM28883	2.3614e-30	7.480752E-4	8.7893524E-5	up	1.7566706	0.8128437	1.7566706	TTTTCCTGTTCCCTGTGACTTCTGTTGAACAGCAAAAGCTATGAGCGCTAAGATGCTGTG
A_92_P028717	DN223630	wall-associated kinase [Zea mays]	AIY68214	2.65356	8.038505E-4	9.953772E-5	up	1.759303	0.815004	1.759303	ATATGGCGTGCTGGTGTGGACCTGTAGTATGGTATCCACTGCTGTGTTATTGTGTATGCT
A_92_P030284	FL463725	putative integrin-linked protein kinase family protein isoform X1 [Zea mays]	XP_008643956	1.97653e-93	0.0033937593	0.0010361379	up	1.759384	0.81507045	1.759384	AGATTTCGCCCCTTCCCTTCAGCAAGTGTGAGTAAACACGAGTCAAGAAACGTACAGAGT
A_92_P030650	FL454242	Beta-galactosidase 17 [Zea mays]	AQK88045	1.26151e-94	0.0032843563	9.79019E-4	up	1.7659557	0.8204492	1.7659557	AATCTTTGAACTGCATGCTCCAAATCATGAGCTCACTATCGATTTTACCACGGATCCGGA
A_92_P031304	FL474910	uncharacterized protein LOC100272320 [Zea mays] >gi|194698808|gb|ACF83488.1| unknown [Zea mays] >gi|1142705159|gb|AQK69083.1| Proteasome subunit beta type [Zea mays]	NP_001140276	4.35301e-106	8.669181E-4	1.14532624E-4	up	1.7676995	0.82187307	1.7676995	ATTCTAGGAGAGATTGTTTCTTCATTCGCCCTGACATACTCGCCCCTGTCCTACGGCGTA
A_92_P016119	FL136081	uncharacterized protein LOC100278545 [Zea mays] >gi|1142677780|gb|ONM35823.1| glycine-rich protein [Zea mays]	NP_001145257	6.95032e-32	0.0013689022	2.4888906E-4	up	1.7751406	0.8279333	1.7751406	GTTCTCCAGAGTACGAAGCCAAAAGTTGTCGAGGCACTCTACACGTGCTTCTTCTGTGTG
A_92_P038567	CD952230				0.0012030108	2.049243E-4	up	1.7777919	0.8300864	1.7777919	GTTGGTGTTTTGAGTGTTTGCAGGTTTCAATCAAAATGAATGTTCATCGTGTTGCAAGCC
A_92_P027755	CF056462				4.471891E-4	3.184028E-5	up	1.7780355	0.8302841	1.7780355	ACTCGGAACCTGAATTGCCCGCTCGCTATTTCGGGTTGTAAGTATATGGATGGATCTGAT
A_92_P003826	CK347793	F-box protein At4g22280 [Zea mays] >gi|1142683492|gb|ONM41535.1| hypothetical protein ZEAMMB73_Zm00001d044542 [Zea mays]	XP_008675520	1.56025e-115	0.0011869598	2.013904E-4	up	1.7842648	0.8353297	1.7842648	GGGCTACAAGAGATGGTCGGCGGATTGTTTGATCCGGATGTCACTGTCAAATGCAATGTT
A_92_P027149	EG274609	uncharacterized protein LOC103642519 [Zea mays]	XP_020400977	3.35477e-09	7.262814E-5	2.0871417E-7	up	1.7846092	0.8356082	1.7846092	CTGCTGCTGCTGAATTCAAGCACTTAGATGGAGGTTCAATCGATCATTCAGCTGTTCAAA
A_92_P037734	FL443878	uncharacterized protein LOC100273334 [Zea mays] >gi|194703520|gb|ACF85844.1| unknown [Zea mays] >gi|1142632094|gb|ONM01157.1| alpha/beta-Hydrolases superfamily protein [Zea mays]	NP_001141247	2.37099e-53	0.0048776413	0.0017650691	up	1.7890698	0.8392097	1.7890698	GCCAAAGAGGAACATTGAGCAGCTGGATTGTGGCCGGAAGAGTGTCGACAGATTGGACAG
A_92_P011075	FM188954	unknown [Zea mays] >gi|238012082|gb|ACR37076.1| unknown [Zea mays]	ACR33975	7.17092e-34	0.0010282272	1.5485747E-4	up	1.7912683	0.8409815	1.7912683	CAAGTGGCAGAAGAGGTCAACACTATAGGCAGTTAGGCCACTAGCAAAACAGTTCAAGCA
A_92_P018782	EE042899	pyrroline 5-carboxylate reductase [Zea mays] >gi|66356280|gb|AAY45745.1| pyrroline 5-carboxylate reductase [Zea mays] >gi|194695882|gb|ACF82025.1| unknown [Zea mays] >gi|195642784|gb|ACG40860.1| pyrroline-5-carboxylate reductase [Zea mays] >gi|1142676527|gb|ONM34570.1| Pyrroline-5-carboxylate reductase [Zea mays]	NP_001105787	3.4012e-114	1.4051225E-4	1.7324727E-6	up	1.7999454	0.84795314	1.7999454	AGTACATGCTCCCTTCTAAAGCTTGGTGTCACCATTATATGGTCAAACGGCAAGCCTTAA
A_92_P005353	FL438223	BR-signaling kinase 3 [Zea mays]	AQK47405	3.15017e-06	6.4951926E-4	6.780486E-5	up	1.8034497	0.8507592	1.8034497	AAGGAGAGGGCAAAGACATCCGAGGTGAATAAGTGCAGTAGACAGGAAATTAATGGGGTG
A_92_P002140	FL223980	NAD(P)-binding Rossmann-fold superfamily protein [Zea mays]	AQL04896	1.25713e-125	0.0013830432	2.531099E-4	up	1.8057237	0.85257715	1.8057237	CGCTGCTCAAGGACTGGTACCCTGCCTACAGTCATGCTGCCACCAAGTTCGTGCAGGTGA
A_92_P028136	FL467357	Acyl-coenzyme A oxidase 4 peroxisomal [Zea mays]	AQK84201	7.34731e-112	1.7822137E-4	3.5729688E-6	up	1.8203901	0.8642477	1.8203901	GGATCGCGAGCTTCAAGCCTGCTGTGTCAGCAAAATCACGCCTGTGAAAGTTGTTTTTTT
A_92_P019567	AW562714	unknown [Zea mays]	ACF87753	8.63225e-75	1.7737571E-4	2.8665215E-6	up	1.8270605	0.86952436	1.8270605	TTGGAACCCTTTTTTGGTTTGATCCTGGCTGGACCTGACAAGGAAATTATATTGCTGCTG
A_92_P025628	DN211102	Structural maintenance of chromosomes (SMC) family protein, partial [Zea mays]	ONM03768	6.22939e-150	4.7877885E-4	3.6520018E-5	up	1.8292477	0.87125045	1.8292477	GGCAGAGAAGCATCTACGCCTTCAACAGGACCTGAAACTGTTGAAGACAGAGCATTACCT
A_92_P012922	FL453064	12-oxo-phytodienoic acid reductase7 [Zea mays] >gi|1142635235|gb|ONM04298.1| 12-oxo-phytodienoic acid reductase7 [Zea mays]	ONM04294	2.35214e-111	3.3531274E-4	1.8673236E-5	up	1.8410789	0.8805514	1.8410789	TGTATGTTGTGACTTGAGAAAACAAGCAAACATCTGGGTAATGCCGCGATTGTTACGTAT
A_92_P023054	CD992043	thioredoxin-like 3-3 [Zea mays] >gi|1142655765|gb|ONM15087.1| Thioredoxin-like 3-3 [Zea mays]	XP_008669029	0.307016	0.001825756	3.8905436E-4	up	1.8533542	0.8901386	1.8533542	CAGAGAACCTTGTCTACCAGCCTTTGTGTTAGTCATAATTATTTACTGTTTGAGTGACGG
A_92_P003797	FM181712	uncharacterized protein At2g39910 isoform X1 [Zea mays]	XP_008644993	3.36179e-06	8.570309E-4	1.1248648E-4	up	1.8543158	0.8908869	1.8543158	ATTTCACTACTGCCTATTCTGCCACTCTCATCTGCTGAAGGAAATCAGCCTTGATTCTTG
A_92_P031095	FL481399	uncharacterized protein LOC100276065 [Zea mays] >gi|670435561|ref|XP_008658362.1| uncharacterized protein LOC100276065 isoform X4 [Zea mays] >gi|670435563|ref|XP_008658363.1| uncharacterized protein LOC100276065 isoform X4 [Zea mays] >gi|670435565|ref|XP_008658365.1| uncharacterized protein LOC100276065 isoform X4 [Zea mays] >gi|670435567|ref|XP_008658366.1| uncharacterized protein LOC100276065 i…	NP_001143418	5.44906e-65	0.0015556443	3.0379274E-4	up	1.8602816	0.895521	1.8602816	CTTCTATGATCCTGGTTAGCTTACAGTTGTCTAAACTTCAGCTTGTCATCTGGTCATTGA
A_92_P040922	FL257952	uncharacterized protein LOC103630775 isoform X3 [Zea mays]	XP_020395257	3.07554e-36	0.0022794628	5.6451425E-4	up	1.8664207	0.9002743	1.8664207	AGAGGTACATGGAGTTCAGAGGACCAAAGAGAGGGAGAACATGACAACAGCAGATAGTGC
A_92_P018117	DW751904	palmitoyltransferase PFA4 isoform X1 [Zea mays]	XP_008647866	2.11624	4.4863607E-4	3.2332366E-5	up	1.8665838	0.9004003	1.8665838	TTTGTTGGGTTTGTCCAGTTAGTTGATAATTTAGCTTCTATAACATCCTGCGCTGGGTTG
A_92_P036557	BG833330	Protein ENHANCED DOWNY MILDEW 2 [Zea mays]	ONM53990	1.82235e-79	0.0032849037	9.799473E-4	up	1.868126	0.9015918	1.868126	AGGCAGACGTTGGATACGTCTCATTAGGCCCTTGAACAGCTACGATGAAATGATCAGGAC
A_92_P015032	FL252197	Tripeptidyl-peptidase 2 [Zea mays]	AQK73347	2.35923e-151	0.0022604794	5.5656134E-4	up	1.8734393	0.90568924	1.8734393	AACAAGATCAGGATACCTTATCGACCCGTGGAGTGTAATCTTTCTTCACTTCCCACTGAC
A_92_P020765	EY952759				0.0023976543	6.095846E-4	up	1.8808696	0.91139984	1.8808696	CCTGGGTCAAGCTTCGTTCCGTAAAATAAATAAATCCGAAGCACTTCAAAGCTCTACATA
A_92_P002633	EB705927	Beta-glucosidase 42 [Zea mays]	ONM35604	4.83546e-53	8.18786E-4	1.02460006E-4	up	1.8810304	0.91152316	1.8810304	CGCCAATAAGCTAGCCTCAGATGTGTGCTGCCTGCCTATACCTCTAGTGACTGCCATTGA
A_92_P032792	FL470005	unknown [Zea mays]	ACN34956	2.21969e-54	4.7877885E-4	3.6805013E-5	up	1.8851694	0.9146942	1.8851694	AGTGGAAGACCCAAGCTAAATCCTGCGTGTTGTGTACATAGCGCTGATCGTTTGCTGAAA
A_92_P009048	CA989128	uncharacterized protein LOC100276267 [Zea mays] >gi|195622650|gb|ACG33155.1| hypothetical protein [Zea mays] >gi|1142637695|gb|ONM06758.1| 40S ribosomal protein S19 mitochondrial [Zea mays] >gi|1142637696|gb|ONM06759.1| 40S ribosomal protein S19 mitochondrial [Zea mays]	NP_001143570	1.27464e-58	0.0021481595	5.099475E-4	up	1.8886207	0.917333	1.8886207	ATTTATGTGTTTGAAAAGTGTATTAGGAGCTGTGCTTCATGTCAGGGCTAATCTTTGCCG
A_92_P033810	FL307484	uncharacterized protein LOC100277625 [Zea mays] >gi|195644552|gb|ACG41744.1| hypothetical protein [Zea mays] >gi|1142628868|gb|ONL97930.1| hypothetical protein ZEAMMB73_Zm00001d029107 [Zea mays]	NP_001144609	2.95479e-15	0.0011901096	2.0246679E-4	up	1.8924756	0.92027473	1.8924756	GGCGACGACGAGTAGGATAGGAGAGCTGGCGGTTGCGATCTCTGGCTGTCTGTTGGGTTG
A_92_P040179	CF001197				4.6348662E-4	3.4402678E-5	up	1.8925424	0.9203256	1.8925424	GCGTTCAAGATGTTAAATTGAGAACCAGCTGAGTTCTGGTCCTAGCAAGGAGAAATCGGT
A_92_P017833	DR784347	putative RING zinc finger domain superfamily protein isoform X1 [Zea mays]	XP_020405507	4.92267e-93	0.002398178	6.1067386E-4	up	1.8965757	0.92339694	1.8965757	GGCGGCCATGGAAGTGTTGGCTCGATGGCTTGCAGTATAGGTGAATTTGATGGCTTGGAA
A_92_P028617	DV490674	6-phosphofructo-2-kinase/fructose-26-bisphosphatase [Zea mays]	ONL96977	1.90813e-70	0.0012068192	2.0611723E-4	up	1.8971382	0.9238248	1.8971382	TCCGTGTTCTGAGCAAGTTTATTCAGGCCAAAGCTCGCGCCAAAGACAGTTTTTCCAGTA
A_92_P005212	DN232788	hypothetical protein ZEAMMB73_Zm00001d023281 [Zea mays]	AQK38837	1.82846e-56	1.7822137E-4	3.7364603E-6	up	1.9062207	0.93071514	1.9062207	AGTCTTTCTGAATGTAAGAGAATACGAGTGTGGTGTTCCTGCACATTTGGGCTAACAGGG
A_92_P014524	FL477950	putative pol protein [Zea mays]	AAL75483	9.75507e-11	0.006883864	0.0028593817	up	1.9173188	0.93909025	1.9173188	GGATGGATTGTGTTGCATATATTATAAAAGGAGCTACATGGTTGTATGTTGTCGCAGCGC
A_92_P032270	FL456994	OSJNBa0008M17.14-like protein [Zea mays]	ONM13899	1.03685e-54	0.0012966654	2.2993935E-4	up	1.9252865	0.9450731	1.9252865	TCTGCTGTAAAGGTATTCATTGAAAAACTGAAAAGGGGTTCAGCGTACATTGTGCAAAGC
A_92_P029555	DR968858	uncharacterized protein LOC100193647 isoform X3 [Zea mays]	XP_020398946	1.10638e-94	5.887618E-4	5.6105586E-5	up	1.9260472	0.94564307	1.9260472	CAACATGAAGGAAGCTCTACCCGAGATATGGGACGGCCAGGATCGGTCTGAGTCTGATGC
A_92_P016863	FK947919	uncharacterized protein LOC100501306 [Zea mays] >gi|195618236|gb|ACG30948.1| histone H2B.1 [Zea mays] >gi|195626102|gb|ACG34881.1| histone H2B.1 [Zea mays] >gi|238008632|gb|ACR35351.1| unknown [Zea mays] >gi|1142671933|gb|ONM29976.1| Histone H2B [Zea mays]	NP_001182987	1.45833e-29	0.0055927355	0.0021557498	up	1.9313145	0.94958305	1.9313145	GAATTAAAGAATTGTGCTGATCTTTCTACAACACTGTTCCACATCACTCGTTGCCCGCCA
A_92_P027669	AW216347	12-oxo-phytodienoic acid reductase7 [Zea mays] >gi|1142635235|gb|ONM04298.1| 12-oxo-phytodienoic acid reductase7 [Zea mays]	ONM04294	2.28801e-27	0.0018326439	3.95025E-4	up	1.9395738	0.9557396	1.9395738	TGTGATTATTAGTAGGTTCCCGTAATTATAAAAGGCGGAGTGTTGTTTGTGTGTTGTGCC
A_92_P001847	DW960399	CW-type Zinc Finger [Zea mays]	ONM26058	7.42863	6.9786294E-4	7.726938E-5	up	1.9499921	0.96346825	1.9499921	CTGAAGGAAGCAGGAACACGGTTACCGGAGCACGCAGATCTGGGAGATCGGGATTCAGAT
A_92_P012568	CO443293	Boron transporter-like protein 2 [Zea mays]	ONM29574	6.95855e-146	2.2636236E-4	8.935926E-6	up	1.9693297	0.9777047	1.9693297	TACTACTAGTGTTGTACTTGGGGGTTTGACCCAAACGCGTCTGTGGGTAAAGGGGTGATT
A_92_P039094	DV621156	unknown [Zea mays]	ACR35234	3.78324e-17	7.943619E-4	9.753762E-5	up	1.9738395	0.9810047	1.9738395	TGATGCGTGTGAGTCCGATCGATCTGAAGGCTGCTGTAAAGAGGAAGATGGAAGGGGAAG
A_92_P014287	AI902138	hypothetical protein ZEAMMB73_Zm00001d041669 [Zea mays]	ONM33456	4.42209e-17	6.0005725E-4	5.826013E-5	up	1.9796387	0.9852371	1.9796387	GAGATCGACAAGCAGATGTCCACCAATCTTAATATTTTCAGATGTCCACCAAGCCTTTAG
A_92_P005281	FL456622	cell division control protein 50 [Zea mays] >gi|670358101|ref|XP_008647010.1| cell division control protein 50 isoform X2 [Zea mays] >gi|194692302|gb|ACF80235.1| unknown [Zea mays] >gi|195620700|gb|ACG32180.1| cell division control protein 50 [Zea mays] >gi|1142623983|gb|ONL93045.1| ALA-interacting subunit 1 [Zea mays] >gi|1142623986|gb|ONL93048.1| ALA-interacting subunit 1 [Zea mays] >gi|1142623…	NP_001131710	1.84951e-32	4.4580703E-4	3.1073887E-5	up	1.9800788	0.98555785	1.9800788	GCACTGCAGAGTCTCATGCATTGCTCACCTCAAAGAATGACACTGCAAACAAAGGTGGAA
A_92_P035064	CD986318	Tripeptidyl-peptidase 2 [Zea mays]	AQK73357	1.18824e-18	0.0011639005	1.9444941E-4	up	1.9839005	0.9883397	1.9839005	CATGTCTCAACCTACTTAAAAACAAGGGATGCAAGTCCGATTTTCCCCATGTCTTGACAC
A_92_P026330	DR959822	DNA (cytosine-5)-methyltransferase DRM2 [Zea mays]	AQL10068	1.28315e-132	3.6229423E-4	2.174583E-5	up	1.9881879	0.9914541	1.9881879	ATCTTGGTGCAGTTCTGTGGCACTGTTGGGTATTCAAATGCAGATTGATCCGAGAGGCTG
A_92_P007288	FL460808	putative sugar transporter protein [Zea mays]	AAN40021	2.18888e-09	1.8907785E-4	4.213437E-6	up	1.9903871	0.993049	1.9903871	TTGCTGTCCACAGGTTGCTGGCAGTGTTTGTAGTGTTTTGTCTTAGGGGGAATTCCTGTA
A_92_P001451	BM339895	unknown [Zea mays]	ACN27777	5.96731	0.0032199041	9.528216E-4	up	1.9945877	0.99609053	1.9945877	AGTGATGTTGTAACCACTTCAAAAGATCCAGGTAACTTGTCTATTTTGTGGTCGGATCGA
A_92_P033899	FL015856	Putative CRAL/TRIO domain containing, Sec14p-like phosphatidylinositol transfer family protein [Zea mays]	AQK91899	1.29949e-97	8.3162467E-4	1.0660923E-4	up	2.0073519	1.0052936	2.0073519	AAGGAAAGAGAGCAGATCTGATGCAGACAACTCAGAAGGAGATAAGAAGACTAAGATCGG
A_92_P007826	EE011064	uncharacterized protein LOC100383094 precursor [Zea mays] >gi|223975719|gb|ACN32047.1| unknown [Zea mays] >gi|1142657641|gb|ONM16963.1| Galactose mutarotase-like superfamily protein [Zea mays]	NP_001169236	1.03444e-146	3.356714E-4	1.8822531E-5	up	2.007822	1.0056314	2.007822	TGGTTTGATGTACAACGTTCGTTATTGGTGTTTGAGACGTACCTAGGCGAATACTGAGGG
A_92_P012809	DW404493	Structural maintenance of chromosomes (SMC) family protein [Zea mays] >gi|1142634704|gb|ONM03767.1| Structural maintenance of chromosomes (SMC) family protein [Zea mays]	ONM03765	1.63679e-92	0.0019276706	4.2771638E-4	up	2.0219855	1.0157727	2.0219855	GCAGGATATACGACCTTCTGAACGTGACAAACATGAGGCAGAGTTCAAAAAAAGAACTGG
A_92_P007100	DV508117	acyl-coenzyme A thioesterase 13 [Zea mays] >gi|195609384|gb|ACG26522.1| thioesterase superfamily member 2 [Zea mays] >gi|1142657986|gb|ONM17308.1| Thioesterase superfamily protein [Zea mays]	XP_008669391	1.15185e-78	8.88788E-4	1.2228357E-4	up	2.0241573	1.0173213	2.0241573	TTGTGGCATCAAGCAAACTGTGAGGCGCTCCCCTTTTGTTAACAAGATATCAACATCAAT
A_92_P015247	DN209716	Polyadenylate-binding protein 3 [Zea mays]	AQK83269	7.37405e-39	0.0031697534	9.303666E-4	up	2.0243025	1.017425	2.0243025	TTCTATATTTCCTTCTTTGTGTTGATTGAGCAATGACAATGGTCGCAGGTTAGTCTGCTG
A_92_P028192	FM183031	putative bifunctional nuclease precursor [Zea mays] >gi|194701406|gb|ACF84787.1| unknown [Zea mays] >gi|194703784|gb|ACF85976.1| unknown [Zea mays] >gi|1142832043|gb|AQK90129.1| Endonuclease 2 [Zea mays]	NP_001123591	6.61231e-48	0.0015691681	3.094472E-4	up	2.029494	1.0211201	2.029494	GATGATTATTTTTTCAGTAGGTACCCGATTGTGGAGAAGAGGTTAGCGCAGGCTGGAATC
A_92_P004893	EH210694	copper chaperone [Zea mays] >gi|195609940|gb|ACG26800.1| copper chaperone [Zea mays] >gi|195612560|gb|ACG28110.1| copper chaperone [Zea mays] >gi|195625726|gb|ACG34693.1| copper chaperone [Zea mays] >gi|238008962|gb|ACR35516.1| unknown [Zea mays] >gi|1142633171|gb|ONM02234.1| Copper transport protein ATX1 [Zea mays]	NP_001149242	2.36138e-53	0.0012444351	2.160572E-4	up	2.0314336	1.0224981	2.0314336	TCACCAGGCTACTTCAACTCGGTTACCCCATTCCCATGGCTCCATGCCTGGTATGATGGT
A_92_P039613	FL029074				5.279032E-4	4.5973055E-5	up	2.0338933	1.0242441	2.0338933	CCCCTCTGAACTCTCAAGACCACTCAGACGAGTCAGATCACCTTCTGTCTTGGTTTGGAA
A_92_P012875	DY620234	Synaptotagmin-5 [Zea mays]	ONM25593	5.45871e-87	0.0023041293	5.7313894E-4	up	2.036874	1.0263567	2.036874	ATAATTGTTCCCATTGTACCTGGAGACTATAGTGACTTGGAGTTGAAACCTACTGGGGTA
A_92_P036015	CO441976				0.0011287959	1.821752E-4	up	2.0369499	1.0264105	2.0369499	CAGCTTTTCTAGCATGAAGCAACGCGTGGCTAGCTCGAAGATCACAGGTAAACTAAGACA
A_92_P022124	DY397102	uncharacterized protein LOC100216654 [Zea mays] >gi|194696062|gb|ACF82115.1| unknown [Zea mays]	NP_001136537	2.50737e-104	0.0012720968	2.2224884E-4	up	2.0437589	1.031225	2.0437589	ACCTCAAGTTCTACGTCGGGTACTCTGCGTGGGACCATGACCAGCTGCTGAGCGAGATCG
A_92_P012249	FL310086	uncharacterized protein LOC100193080 [Zea mays] >gi|194692322|gb|ACF80245.1| unknown [Zea mays] >gi|195625142|gb|ACG34401.1| peptidyl-prolyl isomerase [Zea mays] >gi|1142660494|gb|ONM19816.1| Peptidyl-prolyl cis-trans isomerase FKBP42 [Zea mays]	NP_001131717	1.10428e-41	0.004300953	0.0014821803	up	2.0455437	1.0324844	2.0455437	AGGAAACCGCTGAAGTTCGCGACGTGCTTTGTGCACTATAGAGCATGGGTTCAAGGATCA
A_92_P001903	FL460963	uncharacterized protein LOC100285628 isoform X2 [Zea mays] >gi|219888887|gb|ACL54818.1| unknown [Zea mays]	XP_008651574	2.23583e-36	1.5193215E-4	2.0903528E-6	up	2.0559292	1.0397905	2.0559292	TACTTTCTAGTCTTGAGGATACAGAAGGGGGTCACCGATTCTCTCAGTAGATGGACTATT
A_92_P022268	EE190348	SEC14 cytosolic factor family protein / phosphoglyceride transfer family protein [Zea mays] >gi|1142829165|gb|AQK87252.1| SEC14 cytosolic factor family protein / phosphoglyceride transfer family protein [Zea mays] >gi|1142829218|gb|AQK87305.1| SEC14 cytosolic factor family protein / phosphoglyceride transfer family protein [Zea mays] >gi|1142829222|gb|AQK87309.1| SEC14 cytosolic factor family pro…	AQK87237	1.26448e-23	0.002158988	5.13461E-4	up	2.0652223	1.0462971	2.0652223	TGATGCGTGTGAGTCGTAAATTTCGATATATGAAAGTCTGTTCTTGCATCCGATCAGGAA
A_92_P020155	FL468433	unknown [Zea mays]	ACR38020	1.72204e-92	0.0017279085	3.5433634E-4	up	2.072577	1.0514257	2.072577	TCGGCTCTGCCGCCTAGGCATGGCTGCAAAGGTTTCAATCAGAGCCCAGCCGCAATAATT
A_92_P019119	DR959295	3-ketodihydrosphingosine reductase precursor [Zea mays] >gi|670402511|ref|XP_008681137.1| 3-ketodihydrosphingosine reductase isoform X1 [Zea mays] >gi|194693030|gb|ACF80599.1| unknown [Zea mays] >gi|1142709991|gb|AQK73915.1| 3-dehydrosphinganine reductase TSC10B [Zea mays]	NP_001131956	1.99687e-167	2.1107218E-4	7.0065457E-6	up	2.0760202	1.0538205	2.0760202	CAAGAAGAGCCAGTGATAACACAAACCATACCTGGACCTTAGGTCAGTCACTCAGTTGCA
A_92_P029617	FL128521	unknown [Zea mays] >gi|1142829489|gb|AQK87576.1| Proline iminopeptidase [Zea mays]	ACF78312	4.36794e-10	0.0036803293	0.0011774803	up	2.0902588	1.0636816	2.0902588	TTGTTTGCTCGCTGGAGTGTATGAGGAATTGAAGTTTCAAGACGGGACCAGAATGGGTGG
A_92_P041955	FL189147	hypothetical protein ZEAMMB73_Zm00001d014739 [Zea mays]	AQK67072	2.04439e-50	0.0034972876	0.0010830212	up	2.104773	1.0736647	2.104773	GCTTCCTTGCTCATCGCCATTATCGAAGATTAGCTCCATGTTCCGAAGGCTCTCTAGGTC
A_92_P013902	FL422415	Auxin-responsive protein IAA14 [Zea mays]	ONM32954	3.99591e-18	0.0022794628	5.643856E-4	up	2.1054952	1.0741596	2.1054952	TCTCTCTTTTTTTGGCACAAGATGCAAAGGCACCCTGCTCCTGATCAAAGGGCCTTTTGC
A_92_P008313	FL467521				0.0017674281	3.6823028E-4	up	2.109996	1.0772403	2.109996	CCATGTATGCACAGCGATTCATGTTGGGAGTTGGGACTGGGACATGTTAACACCAGATGT
A_92_P003395	FL444332	Monocopper oxidase-like protein SKU5 [Zea mays]	AQK89701	0.00304171	7.214508E-4	8.240064E-5	up	2.1121173	1.0786899	2.1121173	AGCAACAGGGTTCAAAGACGTGTGTTTGAAAGGGCAGTTGCTGATGATCAGCATGATGGA
A_92_P040428	FL475508	uncharacterized protein LOC100281711 [Zea mays] >gi|195615826|gb|ACG29743.1| protein kinase G11A [Zea mays]	NP_001148103	3.18832e-57	0.0044823177	0.0015681431	up	2.1134152	1.0795763	2.1134152	CTGCTGCTGACGATGCCTCCGTTGGTGCACCCCAGAAAGGTGTCGACGGCTACTTGGAGT
A_92_P034727	FL461962	alpha/beta-Hydrolases superfamily protein [Zea mays]	AQK97615	8.44885e-62	6.694892E-4	7.218459E-5	up	2.1139	1.0799071	2.1139	GACTGAAAACTGGTAGTTCCTCAGTTAATTTAGCACTTACACCGACAACATGTTTTGCAG
A_92_P038344	EE177982	receptor-like serine/threonine-protein kinase At3g01300 isoform X1 [Zea mays]	XP_020399656	3.37866e-100	7.303744E-4	8.501628E-5	up	2.1207306	1.0845613	2.1207306	CAAAATTAGGTGTTGCCTGCCGATACCTGGAGATGTGACACCGCCTGATGTGTCGCTCAG
A_92_P026305	AW202498	uncharacterized protein LOC100275960 isoform X2 [Zea mays] >gi|670442708|ref|XP_008661720.1| uncharacterized protein LOC100275960 isoform X2 [Zea mays]	XP_008661719	4.77187e-05	7.262814E-5	2.4980213E-7	up	2.1230948	1.0861688	2.1230948	GGAGAAGGAGATGCAATGCAATACCTTTCAAATCCTTGCATGGTATCTGGTAGGATTTTG
A_92_P025849	FM183727	histone H4 [Zea mays]	ACG30677	2.20151e-22	0.0017264619	3.521545E-4	up	2.124394	1.0870514	2.124394	GTCGTGGATGCCTGTTTGTTGTTAGGGTTACTTCGTTTAGTTCCTTGTCTGTGACGTGTT
A_92_P008366	FL452515	vacuolar processing enzyme precursor [Zea mays]	ACG34144	2.97809e-83	2.1473302E-4	7.597019E-6	up	2.1311786	1.0916516	2.1311786	GTGAAGCAGACTTATGTATACCCTGCCACATTGCGTACCTATGGCCAGTTTCCGGTGTAC
A_92_P017020	FL473959	unknown [Zea mays]	ACN28058	4.17528e-29	0.0037943318	0.0012363273	up	2.1320968	1.092273	2.1320968	GATGAGCACAAAAAGCAAGAGCCGGCTGAAGCATCATCGTGTTCTTAGCTTCGTTATCTT
A_92_P012792	EE679241	probable LRR receptor-like serine/threonine-protein kinase At1g53420 isoform X2 [Zea mays]	XP_020399503	1.34631e-82	6.7294174E-4	7.304041E-5	up	2.151218	1.1051537	2.151218	CTTTTGCAAAAGAGGAATTGTAGTTTGATTTGACGATTGATTTTACCTTCTGGCGGCCAC
A_92_P011012	EB815929	unknown [Zea mays] >gi|224031497|gb|ACN34824.1| unknown [Zea mays]	ACL54596	3.6223e-121	2.6123328E-4	1.169531E-5	up	2.1622994	1.1125664	2.1622994	ATCAAAGTGCAAGTGGATGGAGGGAGAGGTGGTTTTCTCGGAGCAACTCTTTACTGGATC
A_92_P038396	FM193381	Cathepsin B-like cysteine proteinase 3 [Zea mays] >gi|1142859191|gb|ONM57675.1| Cathepsin B-like cysteine proteinase 3 [Zea mays] >gi|1142859192|gb|ONM57676.1| Cathepsin B-like cysteine proteinase 3 [Zea mays]	ONM57674	3.8646e-70	2.2132757E-4	8.458686E-6	up	2.1662824	1.1152213	2.1662824	ATGCAATTGTTAAAGGGCCACGATGGTGTATGTATTTTGTACACTAGCTCATTCCAAAGG
A_92_P037923	FL270946	hypothetical protein [Zea mays] >gi|1142836531|gb|AQK94617.1| hypothetical protein ZEAMMB73_Zm00001d010702 [Zea mays]	NP_001340433	2.25073e-110	0.0036265587	0.0011428023	up	2.1890454	1.1303018	2.1890454	CGGTGCATTTTTCTTCTTTGCAGGACAAGATATACTGCAGGGCGATTGTCCGAACTGTGG
A_92_P008542	CD996031	unknown [Zea mays]	ACF81112	0.313219	0.009944251	0.0046307356	up	2.1896954	1.1307302	2.1896954	TGTAGTTGTCTTGTCTGGCGTAAAAGAGGCCTTGGTCTCCCTTTCTTCCTGTACTGTCAA
A_92_P034219	CA399928	myb-like DNA-binding domain, SHAQKYF class family protein [Zea mays] >gi|195635985|gb|ACG37461.1| myb-like DNA-binding domain, SHAQKYF class family protein [Zea mays] >gi|1142668751|gb|ONM28073.1| Myb-like DNA-binding domain, SHAQKYF class family protein [Zea mays]	NP_001150001	5.67065e-34	0.0037949928	0.0012380951	up	2.1907215	1.1314061	2.1907215	AAGAGATGAGATGATACAGTTTTGCGGCTAATCCATGTTTCGGGCTTTGGTTGTCACCAA
A_92_P011543	FM183569	unknown [Zea mays]	ACF82330	3.77926e-95	0.0050640013	0.0018554847	up	2.1927612	1.1327487	2.1927612	CGGTGATGTAAACAATGAGGATCCAGAAACCAAGTTGCCAGCCCCTTGAATTTACCATAT
A_92_P006765	CO452204	Tripeptidyl-peptidase 2 [Zea mays]	AQK73345	4.69087e-172	7.262814E-5	1.5353899E-7	up	2.1999881	1.1374958	2.1999881	ACTGAGGAGGACAAGTCTGCCTGGTCAGAACTTGTGGTTTCTCTGAAGTCAGAATATCCG
A_92_P023227	DW777388				0.0014726905	2.785215E-4	up	2.2004309	1.137786	2.2004309	ACATTGGTTCTTCTGTGTACAGACTACGGACAGAGTCCCGGTCAGTAACGTGTGTGTACT
A_92_P016269	DV942836	RNA-binding protein 25 isoform X1 [Zea mays] >gi|1142635786|gb|ONM04849.1| splicing factor PWI domain-containing protein / RNA recognition motif (RRM)-containing protein [Zea mays]	XP_008664701	1.94302e-82	0.0021340814	5.005467E-4	up	2.2065995	1.1418247	2.2065995	TTCTCTGGTGAACGAAGAATGTCAATGCTGGCAGTAGCCACAAGTGATCCCTAATCATAC
A_92_P004484	FL119098	Calcium-dependent protein kinase, isoform 2 [Zea mays]	AQK96751	6.90937e-40	0.0043091825	0.0014887807	up	2.2157598	1.1478015	2.2157598	TCTGCCCTTAGACATAATCTTTGTCCCATTTTCTTTTTGGAACAGCCGTTAAGAAGACTC
A_92_P001362	FL473701	retinol dehydrogenase 11 [Zea mays] >gi|1162461882|ref|XP_020405555.1| retinol dehydrogenase 11 isoform X1 [Zea mays] >gi|194700700|gb|ACF84434.1| unknown [Zea mays] >gi|194703196|gb|ACF85682.1| unknown [Zea mays] >gi|219888251|gb|ACL54500.1| unknown [Zea mays] >gi|1142671960|gb|ONM30003.1| NAD(P)-binding Rossmann-fold superfamily protein [Zea mays] >gi|1142671961|gb|ONM30004.1| NAD(P)-binding Ro…	NP_001182780	3.20773e-54	0.0071033174	0.002993973	up	2.217051	1.148642	2.217051	AGCTCAGTTCTGACTTGAAAAATGCAGAGTCGTGTTTGCCTGAAACATGTCGTTTCAACC
A_92_P011191	FK973007	uncharacterized protein LOC100273621 [Zea mays] >gi|194704870|gb|ACF86519.1| unknown [Zea mays]	NP_001141509	1.49578e-83	9.1692264E-4	1.2955863E-4	up	2.217245	1.1487683	2.217245	GAGGGTCGAATGCTTCAATGGTTCCAGAAAGCTTCAAGCACAATAGTGTCAAATGTTTCC
A_92_P033666	DN222751	Tripeptidyl-peptidase 2 [Zea mays]	AQK73345	3.8371e-133	0.0018765646	4.0940993E-4	up	2.219571	1.150281	2.219571	CATGAAAAAGAGGTTATTGCTGCAGCCGATGAGGTTGTGGGCAGTATTGATAAAGAGGAA
A_92_P027361	FL471366	uncharacterized protein LOC100279371 [Zea mays] >gi|219884729|gb|ACL52739.1| unknown [Zea mays] >gi|1142857919|gb|ONM56403.1| UDP-glycosyltransferase 74B1 [Zea mays]	NP_001145859	7.70169	7.225781E-4	8.284636E-5	up	2.2354753	1.1605816	2.2354753	GTGAAAAAAAGGAACGAAGAAACCTGCAGTGTACGTATCTCAACTGTACGTGGCATGCCA
A_92_P026338	CF624029				0.0038970052	0.0012823382	up	2.2515702	1.1709315	2.2515702	GCCAAAATTTTGCACCATAGGTTGTACCCCCACCCCTATATTTTAATATGGAACCACAAG
A_92_P000892	FL430578	xyloglucan endotransglycosylase/hydrolase protein 8 precursor [Zea mays]	ACG38167	4.1274e-45	0.0012756253	2.2370105E-4	up	2.2543993	1.1727431	2.2543993	TTCTACGGGTATATGATTCTTGCTCTTCTTTGTGGATTTGTGATTAAAAAGCAGCCCTGC
A_92_P014437	FM184911	unknown [Zea mays]	ACR37520	6.98485e-58	0.0023133324	5.77449E-4	up	2.2574768	1.1747112	2.2574768	TTTCCAGGACATGGTCGTATCATGGAATGAATGACTGTGGAGGCAAACAAGCTCCGCAGC
A_92_P040778	EG267613				2.1104916E-4	6.959691E-6	up	2.257865	1.1749592	2.257865	AGATAGAAAGATTCATAGACATATCATGCATTGTTTCCTGTCCAGCATTCGCATGGAGAG
A_92_P018875	DW751513				0.001825756	3.9174288E-4	up	2.2586594	1.1754668	2.2586594	TTTTTTTTGGTATGGCTTGTCAGTTTCCCGGCCTTATTTGCAGCTAGCTAGCACTACGTA
A_92_P003446	EB165639	uncharacterized protein LOC100216733 [Zea mays] >gi|194696358|gb|ACF82263.1| unknown [Zea mays]	NP_001136610	2.90878e-102	0.0033245569	0.0010018259	up	2.2754261	1.1861367	2.2754261	GGCCACAGCCACAGGTCGAGAGAGTAAACCCAAGGAGGATACTACAGACAAGGATAGCAG
A_92_P011451	EG220852				0.0016302615	3.2462802E-4	up	2.278059	1.1878052	2.278059	TTAGGCCCCATGTTTCATTCATCTGCTAAGTCGTATGGAGCTAGTGGTCCTTATTTGAAT
A_92_P000273	DV550922	uncharacterized protein LOC109943443 [Zea mays]	XP_020402060	2.28133	0.001107867	1.7694948E-4	up	2.2808707	1.1895846	2.2808707	TATTCGCGATGGCAATCTCTCAATATAATCTACTGCTAAGCAATCAAATTGCTTGGACGG
A_92_P010177	EC869974				7.943619E-4	9.7668875E-5	up	2.2813096	1.1898623	2.2813096	TGGGTTGTCTTTGTGCCTGTGGTCTCTGCCAGGAGGGTGTTCTTCGAAGTTTGAAGTACA
A_92_P016127	FM180967	aquaporin PIP1-2 [Zea mays] >gi|75315056|sp|Q9XF59.1|PIP12_MAIZE RecName: Full=Aquaporin PIP1-2; AltName: Full=Plasma membrane intrinsic protein 1-2; AltName: Full=ZmPIP1-2; AltName: Full=ZmPIP1;2; AltName: Full=ZmPIP1b >gi|4768911|gb|AAD29676.1|AF131201_1 plasma membrane MIP protein [Zea mays]	NP_001104934	7.04453e-72	0.001484799	2.82057E-4	up	2.3100975	1.2079537	2.3100975	GTGCCGAGACATGCCAGTCCGAAGAACGGGCGTCTTCCTGTGATGTCTTCTTGTCTGCCC
A_92_P013333	CO440983	hypothetical protein ZEAMMB73_Zm00001d040561 [Zea mays]	ONM31532	4.50473e-13	1.3261897E-4	1.419159E-6	up	2.3117485	1.2089845	2.3117485	TTCAATTTGATTGAGGGTTGCAAAATTCATGGCGTTGTGAGGGAATTGATTCCAGTGAAG
A_92_P002646	FL442650				0.0038259376	0.00125331	up	2.315376	1.2112465	2.315376	GAACAACAGCTTGGCAAGTGACAATGTGCAATATTGCCAGAAGTTCTTATTGAAGCGCCA
A_92_P038800	DV491865				0.0014851684	2.8282174E-4	up	2.3331902	1.222304	2.3331902	TGTTGGCAGGTGGTGTACAAAATGCTCTAGGAATGTTGTGGTCTGGGAATGTCCTTGTTC
A_92_P034630	DR955906	E3 ubiquitin ligase PQT3-like [Zea mays] >gi|1142700127|gb|AQK64051.1| DWNN domain a CCHC-type zinc finger [Zea mays] >gi|1142700128|gb|AQK64052.1| DWNN domain a CCHC-type zinc finger [Zea mays]	XP_008644629	6.63365e-109	0.002057286	4.7265014E-4	up	2.3338919	1.2227378	2.3338919	AAGTGGTTTTCATATACTCCATTTGTATGTGCCTTCGAAGTTTGTGTTTTGGTGTCAGGG
A_92_P031930	EE295346	SET domain-containing protein [Zea mays] >gi|1142822044|gb|AQK80131.1| SET domain-containing protein [Zea mays] >gi|1142822050|gb|AQK80137.1| SET domain-containing protein [Zea mays]	AQK80120	4.5718e-42	4.6575334E-4	3.488827E-5	up	2.339656	1.2262964	2.339656	GGTTTTTATGTTTTACTAGCCTGTTGTTTATTTACGATCATGACATTGACAGGCCCTGCC
A_92_P014530	CB278282				0.006482409	0.0026345847	up	2.341157	1.2272216	2.341157	TTGCGATCTTGGGGATTTCAGGTTTTAGATTGGCGATTGGTCAGTGGTGTGTTGTGTGCA
A_92_P039071	EE048110	Serine decarboxylase [Zea mays]	AQK71545	4.36656e-160	5.3952687E-4	4.7366193E-5	up	2.3540387	1.235138	2.3540387	ATTCTTGTTGGGAGGGAGGTGTTCCCTGATGGAATATTGTATGCGTCTCGTGAGTCCCAT
A_92_P032942	DT535568	Basic endochitinase B [Zea mays]	AQK50714	4.42303	5.5104453E-4	4.9214945E-5	up	2.3591225	1.2382504	2.3591225	GGGTGGAGAAGTACCCAAGCGCAACACCTGTTACGTGTGTTGTTTGCTCCTTTTTGAGGT
A_92_P039948	FL467173	uncharacterized protein LOC100273790 [Zea mays] >gi|194705470|gb|ACF86819.1| unknown [Zea mays]	NP_001141664	6.80429e-27	1.8907785E-4	4.4738267E-6	up	2.379599	1.2507185	2.379599	GGTTGGACCAAGGTCATCAGGTTTGTATTTACTTAACATTGGGATTATCAATAGGGGTTC
A_92_P011250	DV942374	unknown [Zea mays] >gi|1142659879|gb|ONM19201.1| Aconitate hydratase 3 mitochondrial [Zea mays] >gi|1142659881|gb|ONM19203.1| Aconitate hydratase 3 mitochondrial [Zea mays] >gi|1142659884|gb|ONM19206.1| Aconitate hydratase 3 mitochondrial [Zea mays] >gi|1142659885|gb|ONM19207.1| Aconitate hydratase 3 mitochondrial [Zea mays] >gi|1142659887|gb|ONM19209.1| Aconitate hydratase 3 mitochondrial [Zea m…	ACR36825	2.0125e-47	0.0019617842	4.3914147E-4	up	2.3883488	1.2560135	2.3883488	TCTTCAATTGTATTATTCGCTCTGGCATTGAGGTGGGTCGTAGCTGCATTATACTTTCTC
A_92_P029528	CF638116	unknown [Zea mays]	ACR37476	3.31563	7.262814E-5	3.8009912E-7	up	2.4079192	1.267787	2.4079192	GGTCTGTCTGTTTGTATCCCGTGAGCGCGATGGTTGCAATAATCTCTACTCCTACATGCA
A_92_P021921	FL277780	uncharacterized LOC100276234 [Zea mays] >gi|195622202|gb|ACG32931.1| hypothetical protein [Zea mays]	NP_001143544	2.54951e-82	0.0037789592	0.0012223672	up	2.4156024	1.2723831	2.4156024	GAGAGGTGATTGATGTGGCTAGTGGTGAAGGAACTGAGCTACCTGGAGGCTCCACTGGTC
A_92_P033617	DR968962	uncharacterized protein LOC100383021 [Zea mays] >gi|223975295|gb|ACN31835.1| unknown [Zea mays]	NP_001169171	1.74948e-64	9.1337826E-4	1.2841937E-4	up	2.420673	1.2754081	2.420673	CAGATCACTGAACCATACAGATAATTGAGAGGTTCCCTTATTGCTGCATCCATGCCTAGG
A_92_P015611	EB706611	uncharacterized protein LOC100383923 [Zea mays] >gi|224032907|gb|ACN35529.1| unknown [Zea mays] >gi|1142651088|gb|AQK46074.1| methyl binding domain123 [Zea mays]	NP_001170014	1.95648e-65	6.7026226E-4	7.260321E-5	up	2.4242702	1.2775505	2.4242702	TTGGTAGACTTTCAACGTGCATCGTGGCATCGGACTAAGTTGTACCAATGTGTTTGTTTC
A_92_P007308	DW958199	hypothetical protein ZEAMMB73_Zm00001d045117 [Zea mays]	AQL01598	2.97071	5.5104453E-4	4.9219743E-5	up	2.4387484	1.2861409	2.4387484	ACATTCTTTTTTCTGTCAGGCCTGTGCTCCTGCAGTGCCCATTTTTAAGGGGTTGTACAC
A_92_P005252	FM195766	GroES-like zinc-binding alcohol dehydrogenase family protein [Zea mays]	AQK78130	7.05647e-114	8.669181E-4	1.1533172E-4	up	2.4415476	1.2877959	2.4415476	CAACACTTGGAGCAACCCACACTGTAAATGCAGCAAAAGATGATGCAGTTGAAAGGATAA
A_92_P001503	FM194494				4.114865E-4	2.7049013E-5	up	2.4624245	1.3000795	2.4624245	GTGAAGTGGACTGCTAGTAGTACACTCTAGCTGTAAACTCCGGTGTTTACCTGAAGCAAA
A_92_P005312	FL448522				1.9207722E-4	5.233393E-6	up	2.4679546	1.3033159	2.4679546	GTCTTGCTCTGCTCCAAATCATCGTAGCGGAGCAGTATAGCTAGCTTTTGTGATGCTTTT
A_92_P024525	DV173533	Serine carboxypeptidase-like 20 [Zea mays]	AQK43186	1.11059e-113	0.0037559203	0.0012115078	up	2.4710665	1.3051338	2.4710665	TGGACGACGAAGATGTTAGAGCTGCGATTCATGCCAAACCAAAAAGCTTAATTGGATCAT
A_92_P015592	FL460281	KH domain-containing protein [Zea mays] >gi|1142695750|gb|AQK59676.1| KH domain-containing protein [Zea mays]	AQK59670	3.39408e-34	5.253366E-4	4.520258E-5	up	2.4723673	1.3058931	2.4723673	GTTATGTTTGCTCTACCGTCGGAGGTTTCTATGCCCACTTCAGCTGGTGATGGTTATGTA
A_92_P036168	FL441811	Nucleotide-diphospho-sugar transferase superfamily protein [Zea mays]	AQK98856	1.59939e-41	0.007993123	0.0035156815	up	2.4781256	1.3092493	2.4781256	TTGGAGGGAAGCATCTATACGGCAAGAGGACATACCCTCCTAACAAATCGTTGCTCGGTT
A_92_P001330	EG203083				3.3810167E-4	1.9265926E-5	up	2.4794903	1.3100436	2.4794903	ATGTAATGGATGTGATCTGCTCTATCTACATGTTTTCTGTCTTTGTCCTGGAATCCCATG
A_92_P002262	DV528747	probable ADP,ATP carrier protein At5g56450 [Zea mays] >gi|1142829965|gb|AQK88052.1| putative ADPATP carrier protein [Zea mays]	NP_001340246	6.55421e-133	0.002334752	5.8840436E-4	up	2.4828472	1.3119955	2.4828472	AAGAAGTTCATGGACAGGGGTAGGTTGTAACAGCTATAGAGGGGTTTCTTTCACAGAATT
A_92_P024648	CD980257	trehalose-6-phosphate synthase12 [Zea mays]	AQK87666	6.63419e-104	0.0011415515	1.8549425E-4	up	2.4898238	1.3160436	2.4898238	CTGTTGATGTTGTTCAAGGGAGTCGATCAGTTGAAGTTCGGTCTGTTGGAGTTACCAAGG
A_92_P021979	FL440672	uncharacterized protein LOC100276051 [Zea mays] >gi|195616446|gb|ACG30053.1| hypothetical protein [Zea mays] >gi|195619904|gb|ACG31782.1| hypothetical protein [Zea mays] >gi|1142637803|gb|ONM06866.1| hypothetical protein ZEAMMB73_Zm00001d033156 [Zea mays] >gi|1142637807|gb|ONM06870.1| hypothetical protein ZEAMMB73_Zm00001d033156 [Zea mays]	NP_001143407	5.82101e-65	8.7808854E-5	6.017558E-7	up	2.4992309	1.3214842	2.4992309	CTAAAAAAATGTTCCAATGCCCTATAAACTTCTGTTAACCACTTGGTGTTGCTCTCGCAG
A_92_P034577	FM184509	AMP-binding protein [Zea mays] >gi|1142693406|gb|AQK57332.1| AMP-binding protein [Zea mays] >gi|1142693407|gb|AQK57333.1| AMP-binding protein [Zea mays]	AQK57323	6.20782e-102	5.7044503E-4	5.238894E-5	up	2.5045404	1.3245459	2.5045404	TCAACCGTATCCTCGTGGAGAGATTTGTGTTAGGGGACCTATAATATTCTGTGGTTACTA
A_92_P035289	EB819147	drought-induced 19 [Zea mays]	AQK88433	2.61209e-60	4.18526E-4	2.7968761E-5	up	2.5131955	1.3295228	2.5131955	TTGGTTTGTTGTACCAACATAATGAGTCACAACGGCGGATGGCTGGCTATACGTACACTG
A_92_P015215	FL453482	uncharacterized protein LOC103626680 [Zea mays] >gi|1142704885|gb|AQK68809.1| DUF581 domain containing protein expressed [Zea mays]	XP_008645296	2.70255e-39	0.0012826786	2.2633855E-4	up	2.5491045	1.3499905	2.5491045	AACTATGACATGAATAAGAGCGAGGAAGACAGTTTTGTGTGACTATGCAGTAACAGCAAG
A_92_P031736	FL438527	tripeptidyl-peptidase 2 isoform X3 [Zea mays]	XP_008646039	1.33989e-41	0.0018354275	3.9608657E-4	up	2.5503333	1.3506857	2.5503333	TGCTATTGTTGGTGCTTCAGGTGCCCGTTTGGTTATAAACCCCTCATGGAAAAACCCTTC
A_92_P019620	FL405827				1.44894E-4	1.8985892E-6	up	2.5603976	1.3563678	2.5603976	TTGAGCCAGCAACTGGAGTTCGTGTTTAAGCCAGAACTAGTTAGCAGCCTACCATGGCGA
A_92_P016599	DR967171	uncharacterized protein LOC100193599 [Zea mays] >gi|194693660|gb|ACF80914.1| unknown [Zea mays] >gi|1142661919|gb|ONM21241.1| vesicle-associated membrane protein 724 [Zea mays]	NP_001132174	3.26336e-68	0.0026219608	7.0430484E-4	up	2.6195304	1.3893082	2.6195304	GGTGAGGTCAAGTGTGTACCCACATATGCTTTGGCTCTCAAGTTCGATTCCCCCAGACAA
A_92_P024283	CO449563	CASP-like protein 4B4 [Zea mays] >gi|1142827370|gb|AQK85457.1| CASP-like protein 4B1 [Zea mays]	XP_008649553	1.43724e-115	0.003018949	8.669836E-4	up	2.6394928	1.4002607	2.6394928	ATATACTTTACATATTTATTTGCTTCGCTGTGTACAGTCTGAATTGCGTGCGTTGTGCCG
A_92_P030301	DY620195	hypothetical protein [Zea mays] >gi|670427966|ref|XP_008654734.1| hypothetical protein [Zea mays] >gi|1162492360|ref|XP_020397602.1| hypothetical protein [Zea mays] >gi|194694276|gb|ACF81222.1| unknown [Zea mays] >gi|194705438|gb|ACF86803.1| unknown [Zea mays] >gi|223945771|gb|ACN26969.1| unknown [Zea mays] >gi|223948211|gb|ACN28189.1| unknown [Zea mays] >gi|1142839758|gb|AQK97844.1| hypothetical…	XP_008654732	7.984e-39	7.334693E-4	8.56969E-5	up	2.6400156	1.4005464	2.6400156	TGGTGGATGATGAGGTGCACCCTGATTTCATCTGATCTCATGTTGGTTTGAAATGCCAAA
A_92_P023694	CD970886	actin-depolymerizing factor 3 [Zea mays] >gi|17366520|sp|Q41764.1|ADF3_MAIZE RecName: Full=Actin-depolymerizing factor 3; Short=ADF-3; Short=ZmADF3; AltName: Full=ZmABP3 >gi|1419370|emb|CAA66311.1| actin depolymerizing factor [Zea mays] >gi|194692910|gb|ACF80539.1| unknown [Zea mays] >gi|195605882|gb|ACG24771.1| actin-depolymerizing factor 3 [Zea mays] >gi|195618220|gb|ACG30940.1| actin-depolymer…	NP_001105474	6.8001e-97	7.7920116E-4	9.4207506E-5	up	2.6777043	1.4209967	2.6777043	TTGGAAGTGTGCTTTCTCTTGCATCTCGTCATGGGAGCATGGTGAACCAGAGTGTACAAC
A_92_P031942	FL105242	Auxin response factor 18 [Zea mays]	AQK66066	4.67096e-26	0.0076741185	0.0033145323	up	2.7163277	1.4416575	2.7163277	CAGCAGCAGCAGGTTACGCATCCTCAGCCTCAGGGTAGGTAGGGGACTGAAGGGTTGGTC
A_92_P018447	BM382668				6.748957E-4	7.339988E-5	up	2.7293274	1.4485455	2.7293274	TGTTCCTTTCTGTCTATTGGTATCGATTGAAGCGTGGCTTGTATGAAAGACGATGAGGAA
A_92_P001832	DY398054	unknown [Zea mays]	ACR34229	0.00954117	0.0017412463	3.5859254E-4	up	2.7559373	1.4625431	2.7559373	ATGTGCAGGAGCATGTGAAAATAACCATGCAGGTGTTGTTTATGAAAGAGTGAATTAGCC
A_92_P009860	FL073075	APO2 [Zea mays]	ACG31531	1.61502e-84	0.0051895757	0.0019313574	up	2.7981706	1.484484	2.7981706	GATGAAGGCAGCACAAGGGAAACCGAAACAACCAATGCCTCCACCAAAAAACGGAATGTT
A_92_P029926	FL000885				0.005105115	0.0018819467	up	2.8009777	1.4859304	2.8009777	ATCAGTGTGCTGGACGTATAAGCTGTTAAAACCTTTTCTGTTCCCGTCCTTGAGTTTTGC
A_92_P012744	DY538799	hypothetical protein ZEAMMB73_Zm00001d030587 [Zea mays]	ONM01138	3.62829e-35	4.8821006E-4	3.9051956E-5	up	2.8022141	1.4865673	2.8022141	AAGCCATGGATATAAGCTAAGCAAGAACGACCACATACGCAGATGCCCATCTCCACCAGA
A_92_P033273	AW400172	hypothetical protein [Zea mays]	ACG43925	2.97288e-57	1.8907785E-4	4.789917E-6	up	2.8032856	1.4871187	2.8032856	AAAATTGCAAGATACGGAGACACAGAGATGGAGCGAACTAGATAGAGATCGTCGCAGCAT
A_92_P025868	FL450796	CLE family OsCLE403 protein [Zea mays]	ONM15507	0.0211236	3.7859924E-4	2.3444474E-5	up	2.829673	1.5006354	2.829673	TAGATAGACAGATAGATGCTGAGCACCGACCGAGTTGAGGTCCCTCTTGAGAGTTCAGTT
A_92_P001373	FM189122	probable proline transporter 2 isoform X2 [Zea mays] >gi|670421939|ref|XP_008651900.1| probable proline transporter 2 isoform X2 [Zea mays] >gi|1142852356|gb|ONM50840.1| Proline transporter 2 [Zea mays] >gi|1142852357|gb|ONM50841.1| Proline transporter 2 [Zea mays]	XP_008651899	1.56919e-110	0.0022490218	5.52555E-4	up	2.837239	1.5044878	2.837239	TGCAAATCTGTCGGCATTTTTTCAGACAGTCATAGCGCTGCACATCTTTGCTAGCCCCAT
A_92_P034527	FL473322	4-coumarate--CoA ligase-like 9 [Zea mays]	ONM54000	1.596e-106	0.0036606654	0.0011644616	up	2.8398237	1.5058014	2.8398237	TTTACTTGATTGTGTGATGCGTGCAAGAGACACAGAATGACGCGACGATGGGTTAGAACG
A_92_P040888	DV509284	uncharacterized protein LOC100192836 isoform X2 [Zea mays]	XP_008658073	7.03325e-133	4.8010855E-4	3.728212E-5	up	2.8634229	1.5177407	2.8634229	AACTGTTTTCCTTGGCGACCCAGTTTACCTCGGAAGCGTTATTGGGGGAGTCTCTATAAT
A_92_P006675	EG077252	unknown [Zea mays]	ACN36538	1.44158e-17	2.0440765E-4	6.517475E-6	up	2.8741443	1.5231326	2.8741443	GGAAAAGAGAGGGAGCGATATAGAGATATCAGTGCACTCGAGGGGAGCATTTGACAAGTG
A_92_P010556	EE187151	uncharacterized protein LOC100279553 [Zea mays] >gi|219885349|gb|ACL53049.1| unknown [Zea mays]	NP_001146022	2.11315e-123	3.9750355E-4	2.5174935E-5	up	2.8864622	1.5293024	2.8864622	TAGGCTTTGCTGGGTCCAGGCGTGTTATCTGTTATAGATTCCCACTCGCCTCCATGAACG
A_92_P010512	CO444583	remorin [Zea mays] >gi|194708138|gb|ACF88153.1| unknown [Zea mays] >gi|195628632|gb|ACG36146.1| remorin [Zea mays] >gi|1142656166|gb|ONM15488.1| Remorin family protein [Zea mays]	NP_001159012	2.492e-50	1.7822137E-4	3.5286855E-6	up	2.898171	1.5351427	2.898171	AATGCTTGACGAGAACTTTCTGTGTGTAGTTAAAAGGTCACGCTGTGTGTGTCGTTGTGT
A_92_P028391	EE331879	uncharacterized protein LOC100282545 [Zea mays] >gi|195623342|gb|ACG33501.1| phosphoethanolamine N-methyltransferase [Zea mays]	NP_001148925	4.14291e-29	7.580383E-4	9.031595E-5	up	2.900433	1.5362684	2.900433	TGGTGCTGGAATAGGTTGTTTCACTGGAGAACTCGCTAAAACAGTTAGGAACGTTTTTGC
A_92_P007454	FL368848	unknown [Zea mays] >gi|1142653409|gb|ONM12731.1| lipoxygenase6 [Zea mays] >gi|1142653412|gb|ONM12734.1| lipoxygenase6 [Zea mays] >gi|1142653413|gb|ONM12735.1| lipoxygenase6 [Zea mays]	ACF83955	4.95514e-114	0.007885053	0.0034560603	up	2.969704	1.570319	2.969704	CCCAGCAAGTACAACATGGAGATGTCCTCCAAGGCGTACAAAGCCTGGAACTTCACGGAC
A_92_P022636	EE681444	unknown [Zea mays]	ACR35567	2.12629e-103	0.0011869598	2.0141248E-4	up	2.9955285	1.5828105	2.9955285	TTCGGATCATGCCAGGGTCAATCCAAAATTCATTTAATTGTAGGATTCCAAAGCAAAGGG
A_92_P035684	FL024791	Long chain acyl-CoA synthetase 6 peroxisomal [Zea mays]	AQK38693	1.15879e-97	0.0022617285	5.576527E-4	up	3.0657759	1.6162522	3.0657759	AGATGTCATGGAATTCCTGAGGATATGCTTTGGTGGTGAAGTTCTTGAAGGCTATGGAAT
A_92_P016297	DV535265	uncharacterized protein LOC100281428 isoform X7 [Zea mays]	XP_008643617	1.00583e-50	0.00112331	1.8055386E-4	up	3.1120157	1.6378493	3.1120157	CCGTATCAAGCTACTCAAAATCCTCGGCGTTCCTTGCTTCGCTTGGATTCAACCTGCTTG
A_92_P007988	FL214030	putative cinnamyl-alcohol dehydrogenase family protein [Zea mays] >gi|194703096|gb|ACF85632.1| unknown [Zea mays]	NP_001141177	2.33302e-33	5.631846E-4	5.1042065E-5	up	3.1214242	1.6422044	3.1214242	CAGTCGTCCCGGGGTAACCGATCCAATTTCGCTAGCCTAGACGCCCCGGATGCTGTTGCA
A_92_P021522	EB400206	putative CBL-interacting protein kinase family protein isoform X1 [Zea mays]	XP_020401802	4.39054e-14	4.8244826E-4	3.800698E-5	up	3.1239421	1.6433678	3.1239421	AACAACTTTTAATGTCAGGTATAATCGGTTTGCATCCAGGAAGCATCTCCAACAGTGTCT
A_92_P029993	FL447978	ADP-ribosylation factor GTPase-activating protein AGD12 [Zea mays] >gi|1142705642|gb|AQK69566.1| ADP-ribosylation factor GTPase-activating protein AGD12 [Zea mays]	AQK69559	1.55855e-80	4.4149096E-4	3.0564017E-5	up	3.1383471	1.650005	3.1383471	AGTTGGAGATGGAGTGGATGCCGCTTAACGTGTAGAAATCTGCTCAAGTTGCCACCTTTA
A_92_P040865	FL477943	CBL-interacting kinase [Zea mays]	ONM42111	4.8085e-30	7.262814E-5	2.8868808E-7	up	3.1864097	1.6719317	3.1864097	CTATGATCCGTGAAGTGTAGAAGCAGCCAAGTATGTTCTTTCTATGCTGCCCCATTTCCC
A_92_P021449	DV522209	unknown [Zea mays] >gi|1142661663|gb|ONM20985.1| Cysteine proteinases superfamily protein [Zea mays]	ACF84958	2.99053e-106	0.002752664	7.5444276E-4	up	3.201242	1.6786318	3.201242	CCATGGCATCTCGCGTGTAAACTTTATTTTGGTGCGAAAACGACTTCTGCAAATGAAGGT
A_92_P028057	CF012084	Putative snRK/SAPK family protein kinase [Zea mays] >gi|1142841147|gb|AQK99233.1| Putative snRK/SAPK family protein kinase [Zea mays] >gi|1142841149|gb|AQK99235.1| Putative snRK/SAPK family protein kinase [Zea mays]	AQK99231	5.6045e-102	4.251606E-4	2.893258E-5	up	3.219427	1.6868039	3.219427	AATTTAATACACTGAGGCAGACTACCATGTCCTTGTGTTGGTAAATATGAAAAGCCCCTC
A_92_P015753	CK827342				0.0034573753	0.0010616007	up	3.2197683	1.6869569	3.2197683	TTTGGATATGGATATGGGTCAGCCACGCTGACTGTTATGTCTAGGCCTTATCTTCCTAGA
A_92_P030840	AI977965	cytochrome P450 709B2 [Zea mays] >gi|1142629347|gb|ONL98409.1| Cytochrome P450 CYP709H1 [Zea mays]	XP_008656174	0.000270786	0.0010187649	1.5195816E-4	up	3.2729363	1.7105856	3.2729363	CTGTCCTTGTACACCCAAGCTTGGGATGCCTCTCATCGTCAGGAATGTGGATGGCTGAGA
A_92_P037026	FL442124	CIPK-like protein 1 [Zea mays] >gi|195611800|gb|ACG27730.1| CIPK-like protein 1 [Zea mays] >gi|195653881|gb|ACG46408.1| CIPK-like protein 1 [Zea mays]	NP_001152211	1.88015e-44	2.6741187E-4	1.20887225E-5	up	3.2867556	1.7166642	3.2867556	GTACAGGAAGAGAACAAGTGCAAAACTGAAGAGAGGTTTCTGTCGACACGAGAGCCGAAT
A_92_P020328	EB674313	uncharacterized protein LOC100276749 [Zea mays] >gi|1039673919|ref|NP_001143945.2| uncharacterized protein LOC100276749 [Zea mays] >gi|670393159|ref|XP_008676975.1| uncharacterized protein LOC100276749 isoform X1 [Zea mays] >gi|195629784|gb|ACG36533.1| hypothetical protein [Zea mays] >gi|223946637|gb|ACN27402.1| unknown [Zea mays] >gi|223973825|gb|ACN31100.1| unknown [Zea mays] >gi|224033771|gb|A…	NP_001232810	2.65513e-95	2.379974E-4	9.568665E-6	up	3.4584134	1.7901103	3.4584134	ATTTAGTTGGAGGCTGGACATAGCCGGAGGAACTAACTAATCGAGCGGTGTACTGGCAAA
A_92_P033976	DN217958	Insulin-degrading enzyme-like 1 peroxisomal [Zea mays]	ONM37346	1.76984e-81	7.262814E-5	4.1103695E-7	up	3.5481753	1.8270773	3.5481753	AAGTCATGTATGTTCACATGTTTGTTTGCGTTTCTTCTCACAGCTACGCAGTTTGTACAG
A_92_P038150	FL431171	uncharacterized protein LOC100276833 [Zea mays] >gi|195612566|gb|ACG28113.1| hypothetical protein [Zea mays] >gi|1142647050|gb|AQK42036.1| hypothetical protein ZEAMMB73_Zm00001d024800 [Zea mays]	NP_001278460	1.38567e-64	2.8421817E-4	1.4027802E-5	up	3.560568	1.8321074	3.560568	TCTACGACTACGACCTAGTCACCAGACCCTGGGTGTTCGGCAACCCGAGAGTGGTGACGG
A_92_P034432	EE678928	Sucrose transport protein SUC3 [Zea mays]	AQL09362	1.91231e-92	9.19996E-4	1.301938E-4	up	3.6065757	1.8506297	3.6065757	CATGCATGTGTGCTTCTGTAGTTCTGTTAGTTGTTTGTGGTCGTCTGGTCGATCGATAGG
A_92_P016674	FL052077	unknown [Zea mays] >gi|195657807|gb|ACG48371.1| O-methyltransferase ZRP4 [Zea mays] >gi|1142685453|gb|AQK49379.1| O-methyltransferase ZRP4 [Zea mays]	ACF82933	1.29326e-63	0.0055384864	0.0021259538	up	3.6101563	1.8520613	3.6101563	AAAGGTGATAATAATAAACATGGTAGTTGGAGCTGGGCCATCTGACATGAAGCACAAAGA
A_92_P028234	FK964808	16.9 kDa class I heat shock protein 1 [Zea mays] >gi|194708112|gb|ACF88140.1| unknown [Zea mays] >gi|195655919|gb|ACG47427.1| 16.9 kDa class I heat shock protein 1 [Zea mays] >gi|1142672155|gb|ONM30198.1| 17.4 kDa class I heat shock protein [Zea mays]	NP_001307766	4.46817e-86	0.002439723	6.301156E-4	up	3.6491253	1.8675507	3.6491253	GCGGAGGAGAAGAAGCCTGAGGTGAAGGCTATTGAGATCTCTGGTTGAGCATCCAATCCA
A_92_P011566	FL448979	ADP-ribosylation factor GTPase-activating protein AGD3-like isoform X2 [Zea mays]	XP_020408127	6.79454	2.198774E-4	8.121871E-6	up	3.710811	1.8917345	3.710811	ATTAAATCCACCAATTGGCGCGCGTTTGTATACACATTGCTATATATTGTTGCTACGCTC
A_92_P019648	CK368439	remorin [Zea mays] >gi|194708138|gb|ACF88153.1| unknown [Zea mays] >gi|195628632|gb|ACG36146.1| remorin [Zea mays] >gi|1142656166|gb|ONM15488.1| Remorin family protein [Zea mays]	NP_001159012	5.03197e-25	1.7822137E-4	3.6100776E-6	up	3.7545536	1.9086413	3.7545536	TTTTCTTCTGGTGTTATTGTTTTTGTGCCCGTCTCTTTGTTCCTTGCTGCGGATTTAAGT
A_92_P008589	DN231450	glutaredoxin-C10-like [Zea mays]	XP_008677913	6.34852e-27	7.262814E-5	3.9476024E-7	up	4.079061	2.028237	4.079061	AGAGTACGTGATGAATGCGAGGTTTTTGTCGTTGTGTCCTCCTTGGAATAAATGTCACCT
A_92_P032560	FL472569	uncharacterized protein LOC100381862 [Zea mays] >gi|223946135|gb|ACN27151.1| unknown [Zea mays]	NP_001168119	2.35871e-67	7.262814E-5	1.8730402E-7	up	4.126636	2.0449662	4.126636	CAGGATGTGCTAGTCTGTCGTTGATGCGACGCTGGCTGAGATGTGTTCTCCAAGAACAAG
A_92_P009286	CN844277	hypothetical protein [Zea mays]	ACG27261	6.27969e-19	0.0010033645	1.4834631E-4	up	4.216768	2.0761375	4.216768	GGGGAGAGAGGGCAGTGAGATCTGTCGTGGGCTAGATGAGAGCCATGTCGGTGATAGGCC
A_92_P032767	FL433277	PLASMODESMATA CALLOSE-BINDING PROTEIN 2 isoform X2 [Zea mays] >gi|1142834352|gb|AQK92438.1| Carbohydrate-binding X8 domain superfamily protein [Zea mays]	XP_008656072	2.19039e-09	2.2318478E-4	8.578406E-6	up	4.369424	2.127443	4.369424	GAGCAGGATGGTGATGGAGACCAGTGACGCCGTGTCACTGTCAGTCACTCTGTCAGTAGT
A_92_P019747	EG120257	Subtilisin-like protease SBT5.3 [Zea mays]	ONM55741	0.00022978	0.0013165714	2.3519444E-4	up	4.414162	2.1421397	4.414162	AACACCAAGAAGAAGCACATTTCCATAGCTTGACGAACTCGCTTAGGATCTCATGCATGG
A_92_P029164	FL448210	unknown [Zea mays]	ACR37168	1.37932e-36	4.2763233E-4	2.9231038E-5	up	4.4267263	2.1462402	4.4267263	ATGAACGCTGTTTTTACCATCTCAGGTTCGCTGCAAAATTTCCAGCGTGTTCTCTGTAAA
A_92_P016816	FL006397	uncharacterized protein LOC103651357 [Zea mays] >gi|1142681291|gb|ONM39334.1| hypothetical protein ZEAMMB73_Zm00001d043870 [Zea mays]	XP_008675196	8.02192	1.8774219E-4	4.059069E-6	up	4.4389796	2.150228	4.4389796	TGTGACCGTGTGAGCTAGTTACCCGTGCACAGCTACTTGTACTCGAGCATTGAGACGATA
A_92_P027292	EG283302	unknown [Zea mays]	ACR37082	1.33589e-11	2.2690892E-4	9.068428E-6	up	4.832143	2.272663	4.832143	GAACCCAGGTAGCCTGGGTCAGTACCTACTACCCTGTTTATCATAGGACGTGGAGAGAAC
A_92_P019259	DY234623	kaurene synthase, partial [Zea mays]	AAD34319	6.80024e-43	7.262814E-5	5.7799603E-8	up	5.3543434	2.4207096	5.3543434	AAGTGGATGCGGTGATCAATGAGCCACTAAAGCTACAAGGAAGTCATACGCTGGTGTCTG
A_92_P034541	FL432568	hypothetical protein [Zea mays]	ACG40775	0.00100319	0.0030275262	8.707152E-4	up	5.4103246	2.4357152	5.4103246	AATTGTACTCCTAGTCCCAATCCCCATTAATCCATCGATGCTCTGCATCCACCGTATATG
A_92_P033181	DR822367				1.3261897E-4	1.4074973E-6	up	5.920645	2.5657544	5.920645	TTGCTTGTCTCTGGGCGTGTTCTATTTGTAGCTCTGTTCTTTCACAACTTGTGCCGTGTA
A_92_P023165	DV490238	vacuolar amino acid transporter 1 [Zea mays] >gi|1142825270|gb|AQK83357.1| Transmembrane amino acid transporter family protein [Zea mays]	XP_008649256	1.86781e-44	2.4893667E-4	1.1048596E-5	up	5.9386396	2.5701325	5.9386396	TTTGCTACCATGTGTTTGCTACCTGAAGATCAGCTCACGGACCTCCAGGAATCTGAGGTT
A_92_P037649	FL186277	BTB/POZ domain-containing protein [Zea mays]	AQK98330	0.0301137	4.4580703E-4	3.1249216E-5	up	6.6244683	2.7278047	6.6244683	TGATGATATGTCATAATGTGTGCCTTAATTGTCTTGCGGCCAATAATGTGTGTCCATGTG
A_92_P011062	CO464674	putative MYB DNA-binding domain superfamily protein [Zea mays] >gi|1142838366|gb|AQK96452.1| Putative MYB DNA-binding domain superfamily protein [Zea mays]	NP_001297447	4.72266e-87	0.003960069	0.0013119512	up	6.8090835	2.7674606	6.8090835	TCATTCACGATACGGTGGCTTAATGATCCATGAGTAACTTTTCTTCCTTCATCGCGACTT
A_92_P030031	EG131963				3.506727E-4	2.0217862E-5	up	7.383487	2.8843024	7.383487	AAAGTAGAAGTATGCTAGGGTTGTTGGGTTGTATCGGATGCTGACAATTTCCAAATGAAG
A_92_P029731	FL472376	putative mediator of RNA polymerase II transcription subunit 37c [Zea mays]	AQK94245	6.63442e-56	7.262814E-5	4.1382737E-7	up	7.5311823	2.9128764	7.5311823	GAGGTCGACTAAGTGCTTCCACCTGTGGTCGTGTTATCGTGGTAGAAGTTGAATTGCTTC
A_92_P006688	FL315513	hypothetical protein [Zea mays]	ACG46157	2.12486e-29	0.0013222301	2.3736038E-4	up	7.590084	2.924116	7.590084	TTGTTCTTGGTCCAGCAGTAACAGTGATAGTGTCGTGAATGAGCTAGCACACTGTCGAGT
A_92_P006065	EE169800	unknown [Zea mays] >gi|194700566|gb|ACF84367.1| unknown [Zea mays]	ACF78340	8.96389e-94	0.0018131927	3.8410065E-4	up	7.602741	2.9265196	7.602741	TACTGCTAGTGCTAGATGCGTGCATGACTCTTCGGATAAACGTACGGAATGGGACATCCC
A_92_P031920	DR957490	uncharacterized protein LOC100501694 [Zea mays] >gi|238010592|gb|ACR36331.1| unknown [Zea mays]	NP_001183298	8.93277e-163	8.7768567E-4	1.1869031E-4	up	8.18452	3.0328977	8.18452	ACATGTTTCCTTAATTTTGCGTTTCTGCAATGACTCTGCAACACACTTAGATGAGTTGGG
A_92_P007284	FL431908	universal stress protein [Zea mays] >gi|194694704|gb|ACF81436.1| unknown [Zea mays] >gi|195605076|gb|ACG24368.1| universal stress protein [Zea mays] >gi|195608858|gb|ACG26259.1| universal stress protein [Zea mays] >gi|1142833261|gb|AQK91347.1| Adenine nucleotide alpha hydrolase-like superfamily protein [Zea mays]	NP_001132550	1.46719e-23	1.8907785E-4	4.777539E-6	up	9.292549	3.2160745	9.292549	CCTCATTGTCAAGAGGCCCAAGGAGTAGAAGGTTCCTCGCATGTAACGCTGCAGCTTAGC
A_92_P004230	EE181378	glycerophosphodiester phosphodiesterase [Zea mays] >gi|194688306|gb|ACF78237.1| unknown [Zea mays] >gi|223948853|gb|ACN28510.1| unknown [Zea mays] >gi|1142707294|gb|AQK71218.1| Glycerophosphodiester phosphodiesterase GDPD2 [Zea mays]	NP_001130108	2.52285e-146	0.005554408	0.002137337	up	12.360993	3.6277227	12.360993	TGAAGGATGGCAGGATGGTGAACTGGAACGTGCAATCAGAGGACGCTCTTTGCACACTCG
A_92_P009246	CA452524				5.10201E-4	4.2674594E-5	up	12.708659	3.6677399	12.708659	TTGTTGTCGTGGGTTGATTTGTCTGTCCTGAAGCTTGTCCTGCTCCCAGTTTTACTTTTT
A_92_P004242	DV531701	WAT1-related protein [Zea mays] >gi|1142631901|gb|ONM00964.1| WAT1-related protein [Zea mays] >gi|1142833699|gb|AQK91785.1| WAT1-related protein [Zea mays]	ONM00962	2.72259e-153	4.251606E-4	2.8817922E-5	up	17.503447	4.129567	17.503447	CTCTTCACGGCCATATACTCGGGAATAATGTGCTCTGGAGTAGCTTACTACGTGCAAGGG
A_92_P016372	EE163259	unknown [Zea mays]	ACR37658	0.04707	2.3898485E-4	9.812001E-6	up	20.016777	4.3231378	20.016777	ACCACAGTCTACTTTTAGAACGATTTAAACGGCCCTGAATCTTACTTGCAACTTTAGAGG
A_92_P001835	AI964491	isoflavone reductase homolog IRL-like [Zea mays] >gi|1142833128|gb|AQK91214.1| NmrA-like negative transcriptional regulator family protein [Zea mays]	XP_008655809	3.00666e-101	0.0037897879	0.001229881	up	25.194084	4.655013	25.194084	ATCTATTTGTGTCGTCTTACGTTGCTATACGTGCGTGAATAAAATTCTCTACGGCTACAG

## Sheet: Control_vsLL4_p0,01 2xfold
ProbeName	EST	Hit_definition	Hit _Accession	Hit_evalue	Corrected p-value	p-value	Regulation(Control vs LL4)	Fold change(Control vs LL4)	Log Fold change(Control vs LL4)	Absolute Fold change(Control vs LL4)	Sequence
A_92_P011367	CF028536				1.7620589E-5	3.8481303E-9	down	-1017.61383	-9.990974	1017.61383	TATCTGCACCGTAATAATTTTCCATAGAGGACGGAGTGTTAGATCACGGCCTCTTTTTCG
A_92_P012600	DN224256	uncharacterized protein LOC109943078 isoform X2 [Zea mays]	XP_020401480	5.63194e-109	1.7822137E-4	3.60621E-6	down	-170.32986	-7.4121876	170.32986	CTCCAGTAGACAAAAGTGTACTGTGGCTTTGCGGATGTTGGCTTATGGAGGTCCAGCAGA
A_92_P033677	FL457387	uncharacterized protein LOC100194054 [Zea mays] >gi|194694818|gb|ACF81493.1| unknown [Zea mays] >gi|1142700884|gb|AQK64808.1| Thylakoid lumenal 17.4 kDa protein chloroplastic [Zea mays]	NP_001132583	4.49997e-77	1.7822137E-4	3.3554063E-6	down	-106.74609	-6.7380395	106.74609	TCAAAGGAACCGACTTCACAAATGCAGTGATAGACCGCGTCAATTTTGAGAAGGCCGATC
A_92_P019362	DN209892	transcription factor [Zea mays]	AQK66928	0.497585	1.24561E-4	1.0637328E-6	down	-105.186134	-6.7168007	105.186134	GTTTGTGTTTGTGTGAGCATCGAGTGTTGGGTGAGTCTCTAATGCTCGCCATGCCTTACG
A_92_P023748	EE185826	ferredoxin-3 [Zea mays] >gi|194706446|gb|ACF87307.1| unknown [Zea mays] >gi|195636084|gb|ACG37510.1| ferredoxin-3 [Zea mays] >gi|1142648585|gb|AQK43571.1| Ferredoxin-3 chloroplastic [Zea mays]	NP_001150016	6.16877e-110	0.0025059427	6.6055317E-4	down	-93.21147	-6.5424356	93.21147	GGCACACGCTGTTGCGGTTGCAGCTTGCTAGAACTAATCGTCGTCCAGATAATTTGGCAT
A_92_P033798	FL466576	cortical cell-delineating protein precursor [Zea mays] >gi|195653685|gb|ACG46310.1| cortical cell-delineating protein precursor [Zea mays] >gi|223974079|gb|ACN31227.1| unknown [Zea mays] >gi|1142623543|gb|ONL92605.1| extensin-like protein [Zea mays]	NP_001152193	1.55516e-48	8.353253E-4	1.0751402E-4	down	-90.48702	-6.499639	90.48702	TCTAGTTCACCACTGTATGTACGTGCCTCCTCCGGATGTTTTCTTTGGTATTGCCTTCTC
A_92_P020561	FL110797	uncharacterized LOC100303807 [Zea mays] >gi|194703666|gb|ACF85917.1| unknown [Zea mays] >gi|1142653613|gb|ONM12935.1| DNA topoisomerase 2 [Zea mays]	NP_001314852	2.111e-29	3.3333458E-4	1.8490278E-5	down	-61.82817	-5.9501925	61.82817	GGCCGTTGCTGGATCCGGCATCTTCCTCGATCGGCAAGACGATAGGATGGGGTTCCACCT
A_92_P016400	FL073247	putative cyclin-dependent protein kinase family protein [Zea mays] >gi|195621418|gb|ACG32539.1| cell division control protein 2 [Zea mays] >gi|219884403|gb|ACL52576.1| unknown [Zea mays] >gi|1142633879|gb|ONM02942.1| hypothetical protein ZEAMMB73_Zm00001d031485 [Zea mays]	NP_001145781	1.32549e-45	2.6816566E-4	1.22687725E-5	down	-54.409157	-5.7657776	54.409157	GTGTCGTCGTGTCGAGCATGATTGCCCTGAAGCAATTCTTTTGCTACCAGGGCACAGCCT
A_92_P010120	FL461655	Glutamine synthetase3 isoform 1 [Zea mays]	AQL08576	1.08675e-86	1.8907785E-4	4.509877E-6	down	-51.85414	-5.6963873	51.85414	AATTTCGATTCCCGTCCTAAAGTTTGTTAGCACTTATTATTACGGTCTCCAGTGTACTGC
A_92_P026004	BM335111	uncharacterized protein LOC100502267 [Zea mays] >gi|1162498769|ref|XP_020399391.1| uncharacterized protein LOC100502267 isoform X1 [Zea mays] >gi|1162500345|ref|XP_020399800.1| proline-rich protein 36-like [Zea mays] >gi|1162500347|ref|XP_020399801.1| proline-rich protein 36-like [Zea mays] >gi|1162500349|ref|XP_020399802.1| proline-rich protein 36-like [Zea mays] >gi|1162500351|ref|XP_020399803.…	NP_001183673	8.79937e-21	1.411561E-4	1.7879566E-6	down	-49.58858	-5.631936	49.58858	GTGTCCAAATCCATGGCATCAATGTCTGCATCCCTAGCATCGTCGTCATTTCAGCAGCTT
A_92_P002808	FL085794	unknown [Zea mays]	ACR36124	1.65333e-16	6.2971906E-4	6.3810796E-5	down	-38.21383	-5.256023	38.21383	GTGGGCTTGCTTTGCGACCGCTGGGAGTGAGTATCCGATCCAATTGGTACGGTAGCTACT
A_92_P024279	FL115887	uncharacterized protein LOC100383971 [Zea mays] >gi|224033159|gb|ACN35655.1| unknown [Zea mays] >gi|1142692262|gb|AQK56188.1| chaperonin10 [Zea mays]	NP_001170055	3.8249e-97	1.63381E-4	2.3549128E-6	down	-35.754154	-5.160039	35.754154	GACAACTGGTGGAATCTTGCTCCCTACGACTGCTCAGTCCAGACCTCAAGGTGGCGAGGT
A_92_P014593	FL437290	proline-rich protein [Zea mays]	ACG37996	2.35435e-61	0.0016566524	3.3212642E-4	down	-35.094036	-5.133154	35.094036	GACTGTATTCTGTCGTGCAATAATTGTTGGGAGGCCTGAGTTTGTTAGTCGTTCCATTCT
A_92_P006261	FM194956	S-like RNase [Zea mays]	AAB37265	4.20059e-09	0.004869552	0.0017546976	down	-30.672873	-4.9388914	30.672873	TGTCAAGTGTGCATGGAATAATACTGTAACTGTGTTTCCTGCCGGGCAATGCACTGTGAT
A_92_P008589	DN231450	glutaredoxin-C10-like [Zea mays]	XP_008677913	6.34852e-27	7.262814E-5	3.9476024E-7	down	-30.607058	-4.9357924	30.607058	AGAGTACGTGATGAATGCGAGGTTTTTGTCGTTGTGTCCTCCTTGGAATAAATGTCACCT
A_92_P030485	FL436100	FIP1 [Zea mays]	AQK44976	1.33949e-12	0.008074456	0.0035725806	down	-28.183002	-4.8167534	28.183002	TGAACTGAACTCTGTTCCCATCTTTTACATCGAGGCAACCGCGCGTACTGATGAATGCTA
A_92_P016703	FL469312	hypothetical protein [Zea mays]	ACG31285	0.409081	5.184103E-4	4.3940225E-5	down	-28.05343	-4.8101053	28.05343	CAGGAATACTGACATTTCTGATGGCGAACGCTGCTCGTTGCAGAGAGGAACGAGAGGGAG
A_92_P016612	BM378479	uncharacterized protein LOC100272548 [Zea mays] >gi|194699692|gb|ACF83930.1| unknown [Zea mays] >gi|1142648741|gb|AQK43727.1| PsbP domain-containing protein 2 chloroplastic [Zea mays]	NP_001140488	2.05372e-05	6.4690923E-4	6.6259105E-5	down	-26.144949	-4.7084603	26.144949	CACCCAGGAGAGAGCCCTTGGACAGGGAGACAAGAACCGTCCTGAGAAAAGTTCTCCATT
A_92_P006903	CK368100	uncharacterized protein LOC103650854 [Zea mays] >gi|1142677152|gb|ONM35195.1| DUF506 family protein [Zea mays]	XP_008674671	1.19549e-39	0.0010077759	1.4943871E-4	down	-25.918554	-4.6959133	25.918554	ATGAAAAAAAAACGCTTGTTTCAGTGTAGAGAGAGAGGTTCCTAGTGCGATCGAGAGTTT
A_92_P026811	FL026401	50S ribosomal protein L18 [Zea mays] >gi|195639976|gb|ACG39456.1| 50S ribosomal protein L18 [Zea mays]	ACG30572	1.48539e-65	7.262814E-5	4.2825067E-7	down	-25.49255	-4.6720037	25.49255	CCTCCGCAAGAAGGTAAGTGGCACCACTGAGAGGCCGAGGTTGAGTGTTTTCCGCTCAAA
A_92_P030876	CB351290	uncharacterized protein LOC100502162 [Zea mays] >gi|238013138|gb|ACR37604.1| unknown [Zea mays]	NP_001183569	1.19065e-39	5.184103E-4	4.4406643E-5	down	-25.432737	-4.668615	25.432737	TTCATCCGTTCGAAGGTGAGGCCTCCCAGCTTCGATCTTCAGGAGTGCAGCAGCTTTTAT
A_92_P000287	DW937893	unknown [Zea mays] >gi|238012038|gb|ACR37054.1| unknown [Zea mays]	ACR34550	0.00239539	7.262814E-5	1.02850585E-7	down	-24.252794	-4.600079	24.252794	TGATCGAGGGTGCTACTTCCCCTCGGCATTCCTAGTGTTGGTTAAAAGTCGTTCGACAGC
A_92_P000326	FL439597	Kinesin-like protein KIN-7K chloroplastic [Zea mays] >gi|1142843159|gb|AQL01245.1| Kinesin-like protein KIN-7K chloroplastic [Zea mays]	AQL01242	2.58343e-65	1.9371895E-4	5.791749E-6	down	-22.903893	-4.517521	22.903893	TGCTTCGGCATTGCACTTTCCTTGTCTGTGGTGGTTTGCACCAGTGTGAATCCGTGTATC
A_92_P038029	FL481331	thylakoid lumenal 19 kDa protein [Zea mays] >gi|195619244|gb|ACG31452.1| thylakoid lumenal 19 kDa protein [Zea mays] >gi|1142633763|gb|ONM02826.1| Thylakoid lumenal 19 kDa protein [Zea mays]	NP_001148434	6.09873e-32	1.913801E-4	4.890035E-6	down	-21.40032	-4.4195604	21.40032	CTACTCTGCCTTTTTCCTCAGTTCCTCTGCCACGGAGCTTGGCCTATTCATTTTCAAGTG
A_92_P026409	EE024263	unknown [Zea mays]	ACN25504	4.7795	0.001107867	1.7689863E-4	down	-20.143387	-4.3322344	20.143387	GCCTGCCGCTAGGAAACTCCGGGTTCTCTGTTCTCTCTTTCCTTCCGACTTTCCCACTGC
A_92_P034164					3.947853E-4	2.483035E-5	down	-20.11032	-4.329864	20.11032	ACACCAAGAAAACACGTGTTATGTGCTCTCCAAGTCACAGTGAAGCTCACCGAAGAAAGA
A_92_P019403	FL430608	thylakoid lumenal 15 kDa protein 1, chloroplastic [Zea mays] >gi|645167518|gb|AIB05391.1| HB transcription factor, partial [Zea mays] >gi|1142832187|gb|AQK90273.1| Putative homeobox DNA-binding domain superfamily protein [Zea mays]	XP_008655630	3.30998e-67	1.8907785E-4	4.7218373E-6	down	-19.978262	-4.320359	19.978262	AACACTTCTTTCAAAGGTGCCGACATAACTGGGGCAGATTTTACCGATGTGCCGCTGCGA
A_92_P026910	CF919859	LOW QUALITY PROTEIN: protein PIN-LIKES 7 [Zea mays]	XP_020401006	1.02352e-14	6.2044256E-4	6.151581E-5	down	-19.947924	-4.3181667	19.947924	GTAATGGCACCTTGAGTGCTGGCGTATGTTCATTGTGGCTGTCAGGGCCTAAACATTTAT
A_92_P035180	FL401542	unknown [Zea mays]	ACF84611	1.23405e-84	1.8907785E-4	4.7339386E-6	down	-19.789131	-4.3066363	19.789131	TAACAAACTCAACGACGTTGTGGCAATGATCGCTGAGGTGAGAAGCATTGCGCAAGCAAT
A_92_P007657	CF063790				0.006412769	0.00260208	down	-19.746487	-4.303524	19.746487	GCTCTTGGTGAGTTTGAACCTGAGGTACCGCGAAGTCTTCTCTTCCGTTAGAGCGTCGAC
A_92_P031181	BU049248	uncharacterized protein LOC100382137 precursor [Zea mays] >gi|223947797|gb|ACN27982.1| unknown [Zea mays] >gi|1142856140|gb|ONM54624.1| Cupredoxin superfamily protein [Zea mays]	NP_001168369	1.23726e-73	2.3882385E-4	9.701078E-6	down	-19.12733	-4.2575636	19.12733	TTGCTGTCGGCCTCTGCACACGCGCTCAGTAAGGCACATCAGTGCATCCCCATAAGTCAT
A_92_P015897	FL439782	30S ribosomal protein S9 [Zea mays]	ACG39309	1.13106e-96	7.262814E-5	1.3917149E-7	down	-17.95993	-4.16671	17.95993	CAGCAATGCCAACAGGGTTCCTCTGAAGTCGGAAGGTTTGCTGACAAGGGACACCCGTAT
A_92_P032879	EC896343	O-methyltransferase ZRP4 [Zea mays]	AQK87595	2.6238e-124	0.001137111	1.8426214E-4	down	-17.615126	-4.138743	17.615126	TTTTCTGAATAAGTTGTTTGGTTAACTAGCATGGGACGAGTGTCCATGAGATCATGTGTG
A_92_P036795	DV549909	male sterile protein homolog 1 [Zea mays] >gi|194700724|gb|ACF84446.1| unknown [Zea mays]	NP_001140715	2.7561e-91	6.962759E-4	7.677981E-5	down	-17.153086	-4.100396	17.153086	CCAGGTTCCACCTCTACATGACTCTCATCTACAAGGTGCCATTAGAGATTCTGCACCTTG
A_92_P023568	FL460101	uncharacterized protein LOC100277526 [Zea mays] >gi|195643508|gb|ACG41222.1| hypothetical protein [Zea mays] >gi|223946937|gb|ACN27552.1| unknown [Zea mays] >gi|1142859319|gb|ONM57803.1| Protein LHCP TRANSLOCATION DEFECT [Zea mays]	NP_001144531	4.95167e-17	7.7975175E-4	9.45102E-5	down	-17.120438	-4.0976477	17.120438	TCGTTTTCTGGAATCGGTGGAGTGTTCAACCGGGGGTGAACAAGCTGTTTGCAGAGGTAG
A_92_P020053	DV509106	Rhodanese-like domain-containing protein 4A chloroplastic [Zea mays]	AQK99038	5.88685e-64	1.5994304E-4	2.2355E-6	down	-16.688301	-4.0607653	16.688301	GGCTCCTCCAAGCAGGTTTGTAGTCAACACAAGCGCTGAATCCAAAGATGTTTATGAAAA
A_92_P003541	FL407511	Natterin-4 [Zea mays]	ONM18752	5.58619e-138	0.0024437464	6.3443655E-4	down	-16.385622	-4.0343585	16.385622	GGAGTCAAGGATGAGGACCAACTGGATTTGCCCAAGTACGTGTGTTTCAAGGGAGATAAC
A_92_P016887	CF004943	unknown [Zea mays]	ACF83586	3.06363e-14	2.4893667E-4	1.10231995E-5	down	-16.056717	-4.005105	16.056717	AGTTCTGATAGTCCATTACACTGTCGGTGTGTAACTCTGTTGCTGGACTGTAAGAATAAC
A_92_P041858	FL479102	lichenase-2 precursor [Zea mays] >gi|195638586|gb|ACG38761.1| lichenase-2 precursor [Zea mays] >gi|1142827439|gb|AQK85526.1| Lichenase-2 [Zea mays]	NP_001150348	2.15673e-25	0.0015623812	3.0674398E-4	down	-16.050732	-4.004567	16.050732	AGGAGGCTACTCTCAGATGAGTATGCCATGAGGATTCTTATACGTCGAGTCGTCGAGAAC
A_92_P003695	BU036531	Alanine--tRNA ligase [Zea mays]	ONM02485	0.506157	0.005911325	0.0023547187	down	-15.74307	-3.976645	15.74307	CAAAGAAAAGTAAAAGGGGGATATGGCGAAATCGGTAGACGCTACGGACTTGATTGTATT
A_92_P042032	FL186942	Glyoxylate/succinic semialdehyde reductase 2 chloroplastic [Zea mays]	ONM40591	1.58117e-88	0.0021981336	5.328518E-4	down	-15.575128	-3.961172	15.575128	TCCAAGCTGATTGGTGAACGCATTACAAGTACTGGAGCATCTTTCCTTGAGGCTCCAGTT
A_92_P024541	DV493221	hypothetical protein 133 [Saccharum hybrid cultivar SP-80-3280] >gi|48478742|ref|YP_024349.1| hypothetical protein 133 [Saccharum hybrid cultivar SP-80-3280] >gi|50812586|ref|YP_054687.1| hypothetical protein SaofCp081 (chloroplast) [Saccharum hybrid cultivar NCo 310] >gi|50812605|ref|YP_054706.1| hypothetical protein SaofCp100 (chloroplast) [Saccharum hybrid cultivar NCo 310] >gi|94502706|ref|YP…	YP_588376	1.05748e-27	0.005611246	0.002175374	down	-15.51955	-3.9560149	15.51955	CTACGAGATCACCCCTTTCATTCTGGGGTGACGGAGGGATCGTACCATTCGAGCCTTTTT
A_92_P010170	FL461489				0.0014634791	2.7582058E-4	down	-15.473285	-3.9517076	15.473285	GTGGAAGTGGATTGGTTCGTTTCTGTGCTTTGCTGCTATAGAGATTTCATTCTTTCATCT
A_92_P036057	DR825633	DEAD-box ATP-dependent RNA helicase 50 [Zea mays]	AQL10142	4.02643e-172	1.00599565E-4	7.2500234E-7	down	-15.005388	-3.9074087	15.005388	TTTTATTTGGTGAAGAAGGTTTCGAGGAAGTGGTTCATCAGTTGATCACCGTGGCACCAG
A_92_P004977	EC865724				0.00224078	5.4955145E-4	down	-14.944818	-3.9015734	14.944818	GATTGTGTGAATAATAGCTTCCCATGTAAAATCACATCTTCACCTTCGCTTTTCTGCTCG
A_92_P021240	BM332346	hypothetical protein [Zea mays]	ACG30545	0.633895	0.0034824573	0.001077668	down	-14.651387	-3.8729653	14.651387	GGGTTTGCTTGAAAATGAAAGCTCTATCACGTCGATTACTAGGTGTTCGGTGAAAAGGAT
A_92_P017012	CD989456	carboxyl-terminal-processing peptidase 2, chloroplastic isoform X2 [Zea mays]	XP_020394331	1.31624e-131	2.4893667E-4	1.0708014E-5	down	-14.577859	-3.865707	14.577859	CTTTGTGCTGGATCTGCGGAATAACAGTGGTGGCCTTTTTCCTGAAGGAATTCAAATTGC
A_92_P010636	FL175745	alpha/beta-Hydrolases superfamily protein [Zea mays]	ONM00923	1.76342e-59	0.001825756	3.9113776E-4	down	-14.340358	-3.842009	14.340358	AAGGGGAAAAATCCCTCCACCTGACTGCGCCCTAGAGCCTACGGGCTGGTTTGGTATGGA
A_92_P028665	BG360606	plastid-specific 30S ribosomal protein 2 [Zea mays] >gi|195613392|gb|ACG28526.1| plastid-specific 30S ribosomal protein 2 [Zea mays] >gi|1142655215|gb|ONM14537.1| Plastid-specific 30S ribosomal protein 2 [Zea mays]	NP_001147738	4.20386e-59	3.6229423E-4	2.1780043E-5	down	-14.193779	-3.8271868	14.193779	CCTGGTGAGTGAGTGCATGATCATTGTGCCTATAAGTGCACTTACTACTCATGGTTGGTA
A_92_P023633	FL480796	hypothetical protein [Zea mays]	ACG36063	4.34323e-27	5.10201E-4	4.2539956E-5	down	-13.938105	-3.8009624	13.938105	TCCTTTTTCTTTTCGATCAAAGGCTTTAGCCCAATTTCATCCGAAATAGCTGTTGCCCTT
A_92_P016659	FK963892	uncharacterized protein LOC100285173 [Zea mays] >gi|195647514|gb|ACG43225.1| 50S ribosomal protein L11 [Zea mays] >gi|238014774|gb|ACR38422.1| unknown [Zea mays] >gi|1142624063|gb|ONL93125.1| 50S ribosomal protein L11 chloroplastic [Zea mays]	NP_001151539	1.29034e-100	2.1473302E-4	7.566547E-6	down	-13.728173	-3.7790678	13.728173	TTCGTCTTGAAGACCCCTCCGGCTTCAGTCCTGCTACTCAAGGCTGCAGGTGTCGAAAAA
A_92_P035728	EB165629	porphobilinogen deaminase [Zea mays] >gi|194707246|gb|ACF87707.1| unknown [Zea mays] >gi|223947939|gb|ACN28053.1| unknown [Zea mays]	NP_001130048	1.74839e-80	0.0010480739	1.6022094E-4	down	-13.678793	-3.773869	13.678793	GCCCCATTCAGCTTTTGTTGTTTCTCATGTTCTTTTAGCACTCTGGGTTAGAGAGAGCCG
A_92_P032693	FL182093	MTA/SAH nucleosidase isoform X1 [Zea mays]	XP_020407197	1.76107e-55	4.8244826E-4	3.81407E-5	down	-13.612751	-3.7668867	13.612751	GAAGAGATGCGGAGAGACTGGTTGTAGGTGTCTATGTTGACGATCTGGTGATCACAGGCA
A_92_P027553	EE184805	unknown [Zea mays]	ACN26618	1.32158e-90	3.356714E-4	1.891313E-5	down	-13.542005	-3.7593694	13.542005	TAAGTCACATAACCGTTATTCCAGTCGCATGCATGGCCACAGAATTGGCTTGTGGGCTCT
A_92_P038519	BI359190				0.003458129	0.0010633426	down	-13.39555	-3.743682	13.39555	CTCGTGCCCTTGATAATCCTACAGTGTTTTGACTAGTTTTATGCCCCTGGTAGAAAAGTG
A_92_P010062	EB676173	uncharacterized protein LOC100272548 [Zea mays] >gi|194699692|gb|ACF83930.1| unknown [Zea mays] >gi|1142648741|gb|AQK43727.1| PsbP domain-containing protein 2 chloroplastic [Zea mays]	NP_001140488	1.04316e-51	0.0017086867	3.4628986E-4	down	-13.360402	-3.7398915	13.360402	AAGGAGAGAGCGGAGCTTCTGAGGGGTTAGCATTGGAGCGTTACACCGACCAGGAGCAGG
A_92_P009291	FL481554	hypothetical protein ZEAMMB73_Zm00001d024101 [Zea mays]	AQK40666	7.21411e-37	7.1528583E-4	8.044587E-5	down	-13.3440075	-3.73812	13.3440075	TACTGGTTGAGAAACCTGTTAGTTTTGGACTGCAGGGAAATCTTTTACTTGTATCAGACG
A_92_P009979	FL182130	unknown [Zea mays]	ACR36957	1.78604e-52	7.681835E-5	4.697344E-7	down	-13.066815	-3.7078357	13.066815	GCCAAGGCACCGGAATCCAACCACGCTATCTTGACCGCAGGGAGTTCAAGGATGACGATT
A_92_P032282	BM267564	uncharacterized protein LOC103648814 [Zea mays]	XP_008671435	1.72473e-12	0.0024476117	6.3761446E-4	down	-12.831193	-3.6815834	12.831193	CGCCGCCAGTGAGAGCCGTTGTTCGTACTCTGTTTGTTCCCTACCCAACATATGTATTGT
A_92_P014353	CB251897	DEAD-box ATP-dependent RNA helicase 50 [Zea mays]	AQL10139	3.39587e-138	1.3261897E-4	1.3672586E-6	down	-12.763876	-3.6739945	12.763876	AACCGGAGGATTTCGACAAAAGACTCAGCTAGAGAGCCTTGACCAAGAGCTCGATGTAAT
A_92_P011987	FL082125	uncharacterized protein LOC100272974 precursor [Zea mays] >gi|194701652|gb|ACF84910.1| unknown [Zea mays] >gi|1142654965|gb|ONM14287.1| Thylakoid lumenal 29 kDa protein chloroplastic [Zea mays]	NP_001140897	8.21898e-144	4.6378977E-4	3.46399E-5	down	-12.741041	-3.6714113	12.741041	TCCATCGTTGTTGACCATGGCACTGAATGATGCCATGACATACGACAAGACCACAAAAAC
A_92_P031612	DV550213	DEAD-box ATP-dependent RNA helicase 13 [Zea mays]	ONM15916	4.99487e-69	0.0017234783	3.5116952E-4	down	-12.68712	-3.6652927	12.68712	GCTGCTATTGTTGCTTGCGTTTCTCTTGGCCAACTCTTCTAGTTGCTTCTGAAGTAATGG
A_92_P034180	EE162992	hypothetical protein [Zea mays] >gi|194689124|gb|ACF78646.1| unknown [Zea mays] >gi|1142847118|gb|AQL05204.1| hypothetical protein ZEAMMB73_Zm00001d046934 [Zea mays] >gi|1142847119|gb|AQL05205.1| hypothetical protein ZEAMMB73_Zm00001d046934 [Zea mays]	NP_001130441	4.84571e-97	0.002775541	7.6711446E-4	down	-12.672892	-3.6636739	12.672892	TTGGAAACACTGATGGAAACCTGCCAAAACACAGAAAGCAGAGATGTAGCGATCAGGTGT
A_92_P037268	FL476314	uncharacterized protein LOC100282052 [Zea mays] >gi|1142846756|gb|AQL04842.1| Peroxiredoxin-5 [Zea mays]	NP_001148437	1.06094e-28	5.6962593E-4	5.2123447E-5	down	-12.424863	-3.635158	12.424863	CAGAGATGCAAGTTTCTTGCGAACATGGCTTTATAGGTCTAGCTTCATGCAATTGTTGAC
A_92_P023933	DV489547	Ferredoxin--nitrite reductase chloroplastic [Zea mays]	AQK75175	2.39982e-88	9.6095714E-4	1.3955809E-4	down	-12.281011	-3.6183574	12.281011	CTTCCCGGTGACCATCCACGGTTTGTTGTAAAGTAGACGCGCTGCCTTCTTCCATGGCAC
A_92_P023550	DR971435	hypothetical protein [Zea mays]	ACG28826	2.705e-12	0.0011845294	1.9970664E-4	down	-12.273232	-3.6174433	12.273232	CGAGCCAGATTCAGTTATGACGAGTAATTTCGTTTTTCCAGTCAATTAGCTGAATTGGTG
A_92_P009734	CO523688	uncharacterized protein LOC103634323 [Zea mays]	XP_008654101	3.47709e-149	0.001716288	3.4895484E-4	down	-12.189452	-3.6075613	12.189452	GCTTACGGTATTCCAGCTGATGCCGTTGACGAATACGTACGCATTGGCGAATCTACTGCT
A_92_P018531	DR962608	uncharacterized protein LOC100193473 [Zea mays] >gi|194693324|gb|ACF80746.1| unknown [Zea mays]	NP_001132061	8.66976e-166	0.0010050014	1.488078E-4	down	-12.161771	-3.6042814	12.161771	TCGCAGTGCATTGGCACTGTTCTCATCATTCCTCGAAGGGAAGCTCCCTCCACACTGATC
A_92_P007498	FL382376	superoxide dismutase [Zea mays]	ACG30925	5.59851e-48	0.003102174	9.0240134E-4	down	-12.136863	-3.6013236	12.136863	GCTCACGCAGGACGACGATGGACCTACAACTGTGAATGTCCGTATCACTGGACTTACCCC
A_92_P021021	CD960174	uncharacterized protein LOC100272729 [Zea mays] >gi|194700410|gb|ACF84289.1| unknown [Zea mays] >gi|1142847856|gb|AQL05942.1| putative inactive heme oxygenase 2 chloroplastic [Zea mays]	NP_001140654	1.0845e-40	8.669181E-4	1.16056086E-4	down	-11.909862	-3.5740848	11.909862	GTTCTACAAGTGGGATACTGATGCTGAACTTCTACTAAAGGATGCCAGGGAGAAGCTGAA
A_92_P041889	FL461915	protochlorophyllide reductase A [Zea mays]	ACG35520	6.63952e-34	0.001163228	1.93829E-4	down	-11.80229	-3.5609949	11.80229	GGCGACGGCGACATGATGACTCTGTCGAGCAGAGGAGCTTTCGCTTCGTTGTATTATGTG
A_92_P009157	FL428993	hypothetical protein [Zea mays]	ACG46526	1.27114e-56	0.0011093462	1.775826E-4	down	-11.755981	-3.5553231	11.755981	GTGCTGCACAAGATGCATGTTAGGATCGGGGACACGGTACAGGTTATTGCAGGCCGTGAG
A_92_P005563	BM338082	50S ribosomal protein L6 [Zea mays] >gi|195655131|gb|ACG47033.1| 50S ribosomal protein L6 [Zea mays] >gi|1142629107|gb|ONL98169.1| 50S ribosomal protein L6 [Zea mays]	NP_001152325	1.20729e-80	0.0036606654	0.0011633199	down	-11.495386	-3.522983	11.495386	CTGTGCTGATCATGGCATATAGATGTATACTTTGAGCACCCCATGTTTCATATTTCATGG
A_92_P010794	AW076409	skin secretory protein xP2-like [Zea mays]	XP_020400943	1.28762e-16	0.0032843563	9.790667E-4	down	-11.479641	-3.5210056	11.479641	TTCAGGGTGTTACACTGGGGTAGTCTCTCCTCCGGCAAATCGAACAAGTTTGCTTTCAGC
A_92_P034945	FL472454	uroporphyrinogen decarboxylase, chloroplastic [Zea mays] >gi|194695764|gb|ACF81966.1| unknown [Zea mays] >gi|1142628765|gb|ONL97827.1| Uroporphyrinogen decarboxylase 2 chloroplastic [Zea mays]	NP_001105610	1.09945e-53	4.4833033E-4	3.221242E-5	down	-11.377642	-3.5081296	11.377642	ATGGCATCAAGGTTGGAACTCCGGAGGAAAATGTTGCTCACTTCTTCGAGGTCGCAAAAG
A_92_P028950	FL473480	xyloglucan endo-transglycosylase homolog; similar to Triticum aestivum endo-xyloglucan transferase, PIR Accession Number E49539 [Zea mays] >gi|563927|gb|AAC49011.1| xyloglucan endo-transglycosylase homolog [Zea mays] >gi|194702892|gb|ACF85530.1| unknown [Zea mays] >gi|195613028|gb|ACG28344.1| xyloglucan endotransglucosylase/hydrolase protein 23 precursor [Zea mays] >gi|1097378|prf||2113418A xylog…	AAC49012	2.18999e-93	0.0028928956	8.1688445E-4	down	-11.253912	-3.4923546	11.253912	GAATTGATCGGATACAGAGAGCAATCAATTAATTAAATCGACCCGTCGCTTGGTTTTTGG
A_92_P017389	FL325280	60S ribosomal protein L27 [Zea mays] >gi|670446838|ref|XP_008663616.1| 60S ribosomal protein L27-3-like [Zea mays] >gi|194692804|gb|ACF80486.1| unknown [Zea mays] >gi|195606040|gb|ACG24850.1| 60S ribosomal protein L27 [Zea mays] >gi|195617436|gb|ACG30548.1| 60S ribosomal protein L27 [Zea mays] >gi|195624172|gb|ACG33916.1| 60S ribosomal protein L27 [Zea mays] >gi|195628330|gb|ACG35995.1| 60S ribos…	NP_001288625	6.83596e-96	2.170062E-4	7.773423E-6	down	-11.161279	-3.4804304	11.161279	GGTACAAGAAATTGACAACTAAATCAGACACTATGAGGGACGCCCGACGTCTAGAAGCGG
A_92_P019736	EC904413	uncharacterized protein LOC100383543 [Zea mays] >gi|224030695|gb|ACN34423.1| unknown [Zea mays] >gi|1142635942|gb|ONM05005.1| Pentatricopeptide repeat-containing protein chloroplastic [Zea mays]	NP_001169662	1.9367e-125	8.8804774E-4	1.2104808E-4	down	-11.0631075	-3.4676847	11.0631075	TTGATTTCTTGGTGGAGATGGTGAATAAGGGTTTCATGCCTGAGTTTTCATCCTTTCGAA
A_92_P040865	FL477943	CBL-interacting kinase [Zea mays]	ONM42111	4.8085e-30	7.262814E-5	2.8868808E-7	down	-10.970065	-3.4555001	10.970065	CTATGATCCGTGAAGTGTAGAAGCAGCCAAGTATGTTCTTTCTATGCTGCCCCATTTCCC
A_92_P002114	BM341488	40S ribosomal protein S4-3 [Zea mays]	AQK95927	0.000443853	3.5543548E-4	2.0880572E-5	down	-10.941316	-3.4517143	10.941316	GGTGTTCGACGAAATAGAACCAAGGAACTGTCGCCGTTCTTACATATATCGAGTCGATTC
A_92_P019908	DT944197	uncharacterized protein LOC100384746 [Zea mays] >gi|238006874|gb|ACR34472.1| unknown [Zea mays]	NP_001170681	1.47425e-13	6.890525E-4	7.569195E-5	down	-10.825536	-3.4363666	10.825536	GTAGTGTTATTCCAGAAGGCGAGAATCCAGATGTGACGTGCGAGTGAATACCAGTCAGCG
A_92_P005523	FL124334	uncharacterized protein LOC100277516 [Zea mays] >gi|195643424|gb|ACG41180.1| hypothetical protein [Zea mays] >gi|223947477|gb|ACN27822.1| unknown [Zea mays] >gi|1142631340|gb|ONM00403.1| plastid transcriptionally active 18 [Zea mays]	NP_001144522	2.66316e-72	7.236411E-4	8.3188635E-5	down	-10.775563	-3.4296913	10.775563	TCTACTTCGACGGCCCGTACGAGGAGCGCTACCGGTTTCTCGCCTACGGAGACGACAACT
A_92_P032015	BM499165	Succinate--CoA ligase [ADP-forming] subunit beta mitochondrial [Zea mays]	AQK84671	3.43981	0.004636915	0.0016394771	down	-10.765695	-3.4283695	10.765695	GTGTTTTCCTCCGTGCAGATTCGCATGTTCCTTTCACTCCATCCGCTAGTCGTGTGGTAG
A_92_P028285	CF634363	2-cys peroxiredoxin BAS1 [Zea mays]	ACG35092	9.286e-16	0.003465433	0.0010701293	down	-10.625198	-3.4094179	10.625198	AGGTTCATTTTACACGTGATTGAGAGATCTCACCTCTAGTCTTGTGGCGTAGTTTGTCGG
A_92_P032155	EE154540	uncharacterized protein LOC100383152 isoform X1 [Zea mays] >gi|1142854000|gb|ONM52484.1| Glycerol-3-phosphate dehydrogenase [NAD(+)] 2 chloroplastic [Zea mays]	XP_008651697	3.27291e-104	4.152336E-4	2.7567376E-5	down	-10.580207	-3.403296	10.580207	TCTTCCCCAGGTTGAGGAAGTCTGACGAGGCTAGCAACGGAGTTCTGCATTTTTCCACTT
A_92_P027506	CF056538	Opie2a pol [Zea mays] >gi|168251075|gb|ACA21858.1| Opie2a pol protein [Zea mays]	AAL35396	4.28656e-47	0.0039672414	0.0013160602	down	-10.549436	-3.3990939	10.549436	CCACTGGATTAGTTGAGGTTTCTTGTGACATTGTGTTTAATGAGACTAATGGCTCTCAAG
A_92_P026801	EE163768	CAAX amino terminal protease family protein [Zea mays]	ONM04535	1.80631e-112	1.9207722E-4	5.111338E-6	down	-10.542898	-3.3981996	10.542898	TCTTTTGACAGGGATAGCTGAGCAATCTATTTTGGAGCAACTAGGTTTTCGAGCTGGGGA
A_92_P000017	FL255749	unknown [Zea mays]	ACR36354	1.01984e-09	0.0023393	5.9057237E-4	down	-10.508904	-3.3935404	10.508904	CTTTGATCTTTGCCTCCCAATCTTTTGTGTATCCCCATTGTCGTTTATAAGGAATTGCTG
A_92_P008085	FL449505	peroxiredoxin bcp [Zea mays] >gi|194701728|gb|ACF84948.1| unknown [Zea mays] >gi|195636398|gb|ACG37667.1| peroxiredoxin bcp [Zea mays] >gi|1142824879|gb|AQK82966.1| Peroxiredoxin Q chloroplastic [Zea mays]	NP_001150063	2.70769e-89	3.648352E-4	2.2070179E-5	down	-10.471602	-3.3884103	10.471602	CGAGACGCTCAAGATCCTGCAGACCCTCTGATCCGATCAACCTCCTCACTGTTCTGGGCC
A_92_P040083	EG216338				7.707028E-4	9.2571856E-5	down	-10.470721	-3.388289	10.470721	ATTTTCGGTATGCTTTTTGTGTGAATTCACCATTTTATCACAGCTTTGACAGAGCTCGGG
A_92_P033763	FL372393	CDK5RAP1-like protein [Zea mays]	ONM27112	7.80303e-104	0.0044851634	0.0015721091	down	-10.418398	-3.3810616	10.418398	ATGTCATTCCTGATGTTGGGCTAAGCAGTGATTTCATAACTGGCTTTTGTGGAGAGACAG
A_92_P032785	DN222054	uncharacterized protein LOC100193006 [Zea mays] >gi|194692142|gb|ACF80155.1| unknown [Zea mays] >gi|1142675472|gb|ONM33515.1| Acyl carrier protein 2 chloroplastic [Zea mays] >gi|1142675473|gb|ONM33516.1| Acyl carrier protein 2 chloroplastic [Zea mays]	NP_001131646	3.93933e-80	3.9750355E-4	2.5135234E-5	down	-10.38139	-3.3759277	10.38139	TTTGCAAATACAAGGCTGTCTGTCAGGTGCTAACGCATTGTGGTGTTTCACCACAAGCGT
A_92_P019221	FL397555	uncharacterized protein LOC100285955 [Zea mays] >gi|195655019|gb|ACG46977.1| elongation factor P [Zea mays]	NP_001152316	5.83592e-59	1.3056576E-4	1.2542735E-6	down	-10.282748	-3.362154	10.282748	CCTCCACGTCAAGCCTGGAAAAGGCGCTGCTTTCGTCAGGACAAAACTGCGTAACTATGT
A_92_P023019	FL364571	signal recognition particle 54 kDa protein, chloroplastic isoform X2 [Zea mays]	XP_008679418	3.16133e-89	7.262814E-5	2.0294496E-7	down	-10.201183	-3.3506646	10.201183	GGAAAGGGAGAAGCCAGAGTTACTGGCTGAATCACGTGAGAGGAGGATAAGAGTGGCTGA
A_92_P041771	FL473793	uncharacterized protein LOC100193006 [Zea mays] >gi|194692142|gb|ACF80155.1| unknown [Zea mays] >gi|1142675472|gb|ONM33515.1| Acyl carrier protein 2 chloroplastic [Zea mays] >gi|1142675473|gb|ONM33516.1| Acyl carrier protein 2 chloroplastic [Zea mays]	NP_001131646	7.28048e-55	1.7822137E-4	3.6766057E-6	down	-10.172935	-3.346664	10.172935	TCAAGATGAGGTTTTGTATTGGTGTTGCTGAGGTGAATTAGATAGCCCCAAAGGCCACAT
A_92_P029893	EE680456	uncharacterized protein LOC100192979 precursor [Zea mays] >gi|195621162|gb|ACG32411.1| hypothetical protein [Zea mays] >gi|219884599|gb|ACL52674.1| unknown [Zea mays] >gi|1142825443|gb|AQK83530.1| NHL domain-containing protein [Zea mays]	NP_001297258	8.21406	0.0021775526	5.207294E-4	down	-10.132872	-3.3409712	10.132872	GTATTTTTCCTTGTGTTATGCGTGAGATCTGGCTGATCTTCCTCTAGTCCATATCGACGG
A_92_P012450	FM191852	nucleoside diphosphate kinase 2 [Zea mays]	ACG38095	4.45393e-05	0.005231186	0.0019581246	down	-10.057631	-3.3302186	10.057631	CAAGGAGCCATGCAAGAGTGTATGAGTTTAGTTCGGCTAAGTAATTAGCTCATGAGGGCT
A_92_P016602	EB638719	protein kinase [Zea mays] >gi|195612282|gb|ACG27971.1| protein kinase [Zea mays]	NP_001147575	1.91467e-118	6.0412637E-4	5.8842623E-5	down	-9.997734	-3.3216012	9.997734	ATGCACTAATTGGTCAGGTCTATGGTTGCTTTAGTTAGGCGGCAGACAGGTAGGAGTTTG
A_92_P013606	DV493181	unknown [Zea mays]	ACN27571	8.27317e-65	1.8907785E-4	4.725193E-6	down	-9.908714	-3.308698	9.908714	AAGAGATCCTCAAGTCGTGATTCCAGTTGCGGCTTTCTTGATAGTAACGTACTCCCTCCG
A_92_P015312	FL462488	unknown [Zea mays]	ACN31002	1.89302e-76	0.008353909	0.0037363628	down	-9.908205	-3.3086238	9.908205	GCCAAGGATCTGGATACGGTGAGGGTTCAGGAAGAGGATACGGAGAAGGTTCAGGCTCAG
A_92_P020900	EE188911	unknown [Zea mays]	ACN34574	2.70335e-121	7.214508E-4	8.192603E-5	down	-9.869337	-3.3029532	9.869337	GGGAATTATGCAGTTTCTGGTGGTGTAAAAGGTATTGAAGTAGTCGAAGCCAAAGCAAAG
A_92_P011732	BM501110	uncharacterized protein LOC109942668 [Zea mays]	XP_020400401	0.00846427	0.0036596172	0.0011602764	down	-9.7413645	-3.284124	9.7413645	ATGTCTTTGAGCGCCTTGTTGAATGTTGTGTAAAAGTCGGATCCCTAATTTAATTCAGCG
A_92_P010649	EE191270	uncharacterized protein LOC100280179 [Zea mays] >gi|195611674|gb|ACG27667.1| thylakoid lumenal 21.5 kDa protein [Zea mays] >gi|223942997|gb|ACN25582.1| unknown [Zea mays] >gi|1142632157|gb|ONM01220.1| PsbP domain-containing protein 1 chloroplastic [Zea mays]	NP_001146583	2.36391e-176	0.0055330778	0.0021190648	down	-9.705462	-3.278797	9.705462	GCAGAGACAACCGGTGGCGCATTCAGGGAGTATATCGACACGTTTGACGGCTACACCTTC
A_92_P028802	FL338023	hypothetical protein ZEAMMB73_Zm00001d034935 [Zea mays]	ONM11830	4.9341e-52	1.4919961E-4	1.9875904E-6	down	-9.673393	-3.274022	9.673393	ATGGAAGTTCTGTTGAAGTTGAGGAGTGAGGTAGAGGAACAGCTGCAGAACGTACTGAGC
A_92_P016796	FL473699	uncharacterized protein LOC103642125 [Zea mays] >gi|1142651684|gb|AQK46670.1| hypothetical protein ZEAMMB73_Zm00001d026454 [Zea mays]	XP_020401305	4.49247e-35	7.351495E-4	8.605375E-5	down	-9.643018	-3.2694848	9.643018	TTCACCATGGACCTGTGGCGAGCTTCAATGTGTACAAGACCGGAATTCGAGTTGCTTGAT
A_92_P035098	DV508840	uncharacterized protein LOC100382451 [Zea mays] >gi|223950019|gb|ACN29093.1| unknown [Zea mays] >gi|1142642397|gb|ONM11460.1| 30S ribosomal protein S6 alpha chloroplastic [Zea mays]	NP_001168663	1.35857e-80	0.0016302615	3.246994E-4	down	-9.600752	-3.2631474	9.600752	CTCCTCCGCCTTCAGGCCCTGAACACTGTTTTGTTCACATACCATACTACAAGAAATCTG
A_92_P031042	FL335858	Bifunctional aspartokinase/homoserine dehydrogenase 2, chloroplastic Aspartokinase Homoserine dehydrogenase [Zea mays]	ONM21402	2.23209e-06	0.0033482322	0.0010120012	down	-9.536943	-3.253527	9.536943	GAAGAGGCAGATGGACAGTGCCCTGCATGATGCCTCCGTGTTTAGGCTTATTATGGACTT
A_92_P015020	DV622279	uncharacterized protein LOC100276178 [Zea mays] >gi|195621548|gb|ACG32604.1| hypothetical protein [Zea mays] >gi|224036011|gb|ACN37081.1| unknown [Zea mays] >gi|1142705388|gb|AQK69312.1| hypothetical protein ZEAMMB73_Zm00001d015705 [Zea mays]	NP_001143499	1.87515e-39	0.0012068192	2.0640666E-4	down	-9.530381	-3.252534	9.530381	TCTAGTTGAGTTGGTATTTCTCAGGACTGTCGTTGGATTTATGTGGGAATGTCAAAGGCT
A_92_P026502	DY396791	uncharacterized protein LOC100283210 [Zea mays] >gi|195628224|gb|ACG35942.1| chloroplast 30S ribosomal protein S10 [Zea mays] >gi|1142850990|gb|AQL09076.1| Chloroplast 30S ribosomal protein S10 [Zea mays] >gi|1142850991|gb|AQL09077.1| Chloroplast 30S ribosomal protein S10 [Zea mays]	NP_001149584	4.93414e-109	0.0020224683	4.597924E-4	down	-9.522865	-3.2513957	9.522865	TCTGCAGCTTTTCTCATTGATCCTTTTGTTGTCTGGGACAGAAAGAAATGTAGAGCCTGC
A_92_P030912	FL103107	peptidyl-prolyl cis-trans isomerase [Zea mays] >gi|195625904|gb|ACG34782.1| peptidyl-prolyl cis-trans isomerase [Zea mays] >gi|1142837668|gb|AQK95754.1| Photosynthetic NDH subunit of lumenal location 5 chloroplastic [Zea mays]	NP_001149265	2.40807e-54	5.89188E-4	5.6615576E-5	down	-9.506968	-3.2489853	9.506968	CTTCCAGTGGTCTAAGTGTTACTCATCTGTTGTCGGTCTTACCTAACCTCGGATGGATGG
A_92_P033062	FL073661				0.0011669816	1.9521904E-4	down	-9.475469	-3.2441974	9.475469	CCCTTAGCTTCCTGACATTTGGTTCTTGCCACAGCTTTTTGATGCTTCTCTTGGCAGCTG
A_92_P034174	DW042292	LOW QUALITY PROTEIN: rRNA biogenesis protein rrp36-like [Zea mays]	XP_020397291	4.17024	0.004277571	0.0014722543	down	-9.4564495	-3.2412987	9.4564495	CGGCATGCATGGTGTAGCCTTCTGCAAATTTTTTTTGCGTTGTTGGACTATGAATGCAAT
A_92_P035949	EE023396	uncharacterized protein LOC100276143 [Zea mays] >gi|194702430|gb|ACF85299.1| unknown [Zea mays] >gi|195621174|gb|ACG32417.1| hypothetical protein [Zea mays] >gi|238015312|gb|ACR38691.1| unknown [Zea mays] >gi|1142856252|gb|ONM54736.1| Protein CHAPERONE-LIKE PROTEIN OF POR1 chloroplastic [Zea mays]	NP_001143472	4.73754e-178	2.930743E-4	1.4784923E-5	down	-9.45443	-3.2409904	9.45443	ATGCATCTGAAGAAGAGATCCGAGGTGCGAGGAATTTCCTTATTCAACAGTATGCTGGGC
A_92_P020080	FL176434	plastid-specific 30S ribosomal protein 2 isoform X1 [Zea mays]	XP_008651468	6.54118e-104	1.7737571E-4	2.8338043E-6	down	-9.37791	-3.2292664	9.37791	GTTTGGGTTTGTCACGATGAGCACAGCGGAAGAGGCCAATGCTGCAGTTGAGGCTCTCAA
A_92_P041641	DN220952	uncharacterized protein LOC100273425 [Zea mays] >gi|194704044|gb|ACF86106.1| unknown [Zea mays]	NP_001141334	2.40875e-89	0.006951689	0.0029027362	down	-9.312807	-3.219216	9.312807	ATATTAAGTGTTGTTGAAGCGTATCGTCTCATGCAGTAATGTGATTGTGAAGTGGTTGCG
A_92_P038750	BG321020	photosystem II stability/assembly factor HCF136, chloroplastic [Zea mays] >gi|1142822585|gb|AQK80672.1| photosystem II1 [Zea mays]	XP_008648857	4.61138e-102	1.3056576E-4	1.1892499E-6	down	-9.259976	-3.2110085	9.259976	GCTACTACTACTGTAAAAGGCTGCTTACTGTGCTTGCGTTCTCTCTTCTGCAACCCAAAT
A_92_P002421	CD434857	NAD(P)-binding Rossmann-fold superfamily protein [Zea mays]	AQK91665	1.43983e-96	0.001825756	3.9194545E-4	down	-9.214986	-3.2039819	9.214986	TTTTGGGTTCCAACCTTCAAGCAGCTAGTGTTCTTCTTAGATGTTTACATTGCCTGATTC
A_92_P000461	FL455703	uncharacterized protein LOC100285955 [Zea mays] >gi|195655019|gb|ACG46977.1| elongation factor P [Zea mays]	NP_001152316	1.19377e-89	2.1104305E-4	6.821221E-6	down	-9.211109	-3.2033749	9.211109	CATTGATTTCGACCTCCCAATCACTGTGAGGCTGACTGTAACTGATACTGACCCAGGGGC
A_92_P034425	FL481501	ribonucleoprotein A precursor [Zea mays] >gi|195620768|gb|ACG32214.1| ribonucleoprotein A [Zea mays]	NP_001148607	2.04394e-64	0.0016108075	3.1976937E-4	down	-9.210241	-3.203239	9.210241	GCACTTCAAAGGACATAGATTGTTGACGGGCAACCAAACCTCAAGAAAGTATCTTGTATT
A_92_P004432	EC895173	30S ribosomal protein S5, chloroplastic [Zea mays] >gi|224028929|gb|ACN33540.1| unknown [Zea mays] >gi|1142635967|gb|ONM05030.1| 30S ribosomal protein S5 chloroplastic [Zea mays]	NP_001306675	1.70186e-80	0.001124003	1.811562E-4	down	-9.20598	-3.2025714	9.20598	GATCTGACCCTATATGCTTGCTCTTCACTTCTGTACACTGCTACTGGTGGAAATTCAGAC
A_92_P010433	DT650160	uncharacterized protein LOC100383793 [Zea mays]	NP_001305306	6.74954e-123	0.0014534267	2.725608E-4	down	-9.18293	-3.1989546	9.18293	AAAGAAACCAAACAGGAGTTCACTCTCCTATGTGATTGGGTTAAACAACAGCTTGGCGAC
A_92_P031118	EG237581	RNA polymerase beta'' subunit, partial (213 AA), partial (chloroplast) [Zea mays]	CAA36511	2.50069e-16	3.6993987E-4	2.262135E-5	down	-9.181059	-3.1986606	9.181059	AAGCAAGTTTTCAAGAAACTGCTCGAGTTTTAGCAAAAGCTGCCCTACGAGGTCGTATTG
A_92_P026908	FL339827	uncharacterized protein LOC100274056 [Zea mays] >gi|224030549|gb|ACN34350.1| unknown [Zea mays] >gi|1142640891|gb|ONM09954.1| GTP-binding protein-related [Zea mays]	NP_001340016	3.14711e-124	1.7822137E-4	3.581552E-6	down	-9.164289	-3.196023	9.164289	TGGAAGGAAAGCCTGCAAGATCGGTCGATTTAGCTGAGCATGAGAAAGAAGCTATAAAAC
A_92_P007417	EE293305				2.436578E-4	1.03231305E-5	down	-9.047468	-3.177514	9.047468	TAGCTGGTACTGTTGCAAGAAAGCAATGTGCAGTACCTCCGCTTATTGCTGTCCTCACAT
A_92_P040361	EE190602	Malonyl CoA-acyl carrier protein transacylase [Zea mays]	ONL97046	8.5442e-117	5.101976E-4	4.213147E-5	down	-8.972222	-3.1654654	8.972222	CAGGATGCTTCAGATGCTGCCAATAGTGCGATGGTTAGTGTGATTGGTCTGGATTCAGAA
A_92_P036328	DN213055	MAR-binding filament-like protein 1 isoform X2 [Zea mays] >gi|1142671362|gb|ONM29405.1| MAR-binding filament-like protein 1 [Zea mays]	XP_020405680	1.37134e-109	6.625222E-4	7.0607304E-5	down	-8.950124	-3.1619077	8.950124	AGTTGTTGCTGGAACTCCACAGCCTGTGAAAAGGACTGTAAGGAGAAGAAAAGGTGGCGC
A_92_P023273	FL471333	uncharacterized protein LOC100279070 [Zea mays] >gi|195658623|gb|ACG48779.1| hypothetical protein [Zea mays]	NP_001145595	4.23356e-41	2.436578E-4	1.0278448E-5	down	-8.948649	-3.16167	8.948649	TTGGAACTGAAGCAGCCTTCCACAAATGGAGGTGACTGTGGGTTCCGGTCTGCCATTGTA
A_92_P039265	FL466796	systemin receptor SR160 precursor [Zea mays]	NP_001152233	6.17781e-88	1.8907785E-4	4.601186E-6	down	-8.861914	-3.1476183	8.861914	CCGCCTGTATACTGATCCGTGAACCGTGGTAACTCGCGATTGCTTCCCTTGCCTAGCTTG
A_92_P030828	BI674923	50S ribosomal protein L17 [Zea mays] >gi|194706746|gb|ACF87457.1| unknown [Zea mays] >gi|195642428|gb|ACG40682.1| 50S ribosomal protein L17 [Zea mays] >gi|1142698147|gb|AQK62071.1| 50S ribosomal protein L17 chloroplastic [Zea mays]	NP_001142000	7.2106e-95	9.467543E-4	1.3480756E-4	down	-8.712599	-3.1231031	8.712599	GGGAGACGCGTTCCTAAACTTAACAGGCCTCCGGATCAAAGGAAAGCGCTGCTGCGTGGG
A_92_P040160	DV032314	uncharacterized protein LOC100381528 [Zea mays] >gi|223944295|gb|ACN26231.1| unknown [Zea mays] >gi|1142836898|gb|AQK94984.1| oxidative stress 3 [Zea mays]	NP_001167828	5.74564e-65	0.004699706	0.001669889	down	-8.696275	-3.1203976	8.696275	CTGTAGCCTGTAGGCAGACGACGAGAGCACTGCAACTGTTTTTTCGTTCTCTCTTTTTTT
A_92_P014523	FL473541	farnesylated protein 3 [Zea mays]	AQK43296	2.50882e-07	0.0037949928	0.0012390291	down	-8.676869	-3.1171746	8.676869	CAGTTTATGGGTGCAATATGGAGGAGTATCTTTGTGTAGAATATTCTGGCTGGTACTGCG
A_92_P013534	FM195136	Retrovirus-related Pol polyprotein LINE-1 [Zea mays]	AQK62697	9.46101e-72	0.0069062933	0.0028777479	down	-8.617058	-3.1071954	8.617058	ATTCGTCAGGACTTGTCCCTGGATGGTAACCGAGGGTTGGACATATTTGTGTGTGGTGAT
A_92_P019092	FL400993				8.3162467E-4	1.0631131E-4	down	-8.544118	-3.0949316	8.544118	AGACAATGCTGTTGCGTGTGTTCTTCTCGTTTTCTGTAATGTTCGTAAATAGTCTCTTCG
A_92_P041229	EE011728	unknown [Zea mays] >gi|1142666632|gb|ONM25954.1| elongation factor Ts family protein [Zea mays]	ACR35049	2.94942e-79	9.2866656E-4	1.3182644E-4	down	-8.529533	-3.0924668	8.529533	AGAAGAAGCCGGCTGTTGCAGTTTCAGCCTCGTTGGTGAAGCAACTCCGAGACGAAACCG
A_92_P018775	BG874215	receptor-like protein kinase 4 [Zea mays]	AQK84847	2.33444e-93	0.001750189	3.6272753E-4	down	-8.509721	-3.0891118	8.509721	GATGCCAAGGCTGCTTGCAGCAATCACACAAGGCACTGGAACTGTCACGGAAGGCTCTAG
A_92_P025466	EE190555	uncharacterized protein LOC100283777 [Zea mays] >gi|194703708|gb|ACF85938.1| unknown [Zea mays] >gi|195637122|gb|ACG38029.1| 30S ribosomal protein S1 [Zea mays] >gi|223948553|gb|ACN28360.1| unknown [Zea mays] >gi|1142848953|gb|AQL07039.1| 30S ribosomal protein S1 [Zea mays]	NP_001150148	4.01092e-153	1.7822137E-4	3.5116989E-6	down	-8.492564	-3.0862002	8.492564	ATGGGCTTAAGGGTTTCGTTCCATTTTCGCAAGTGTCATCGAAAACAACCGCCGAAGAGC
A_92_P020841	EE180032	uncharacterized protein LOC100273366 precursor [Zea mays] >gi|194703716|gb|ACF85942.1| unknown [Zea mays] >gi|1142626105|gb|ONL95167.1| 50S ribosomal protein L15 chloroplastic [Zea mays]	NP_001141277	2.78374e-140	3.1261344E-4	1.6658152E-5	down	-8.411749	-3.0724058	8.411749	GAAGCTTGAGGCAGCTGGTTGTTCCCTAACTCTGTTACCTAAACGAAAGAAATGGCTTCC
A_92_P028968	FL478316	nascent polypeptide-associated complex alpha subunit-like protein [Zea mays] >gi|195613184|gb|ACG28422.1| nascent polypeptide-associated complex alpha subunit-like protein [Zea mays] >gi|1142851806|gb|AQL09892.1| Nascent polypeptide-associated complex alpha subunit-like protein [Zea mays]	NP_001147705	1.21032e-76	9.973058E-4	1.4679108E-4	down	-8.389043	-3.0685062	8.389043	TCACCGGCGTCACCAGGATAACCATCAAAAGAGCCAAGAACATACTGTTCGTGGTGTCGA
A_92_P015336	FL450343	putative HLH DNA-binding domain superfamily protein [Zea mays] >gi|195611108|gb|ACG27384.1| hypothetical protein [Zea mays] >gi|1142856226|gb|ONM54710.1| hypothetical protein ZEAMMB73_Zm00001d020317 [Zea mays]	NP_001142896	4.54874e-23	0.0027216636	7.44699E-4	down	-8.317783	-3.056199	8.317783	GCCTCAGCTCCAGCTATGTGATTTGTGTGGCCGTACGAGTCGTCTACAGCCGATGATACG
A_92_P038522	EE180483	SNF1-related protein kinase regulatory subunit beta-1 [Zea mays]	AQK94561	1.20325e-89	0.0051693893	0.0019212468	down	-8.308993	-3.0546737	8.308993	GCCCGTGCCCTATCTCTTCGTGCCGCAGGTTCCAGAGACTCCACTGCACAGACCTACTGA
A_92_P038951	JZ970133	uncharacterized protein LOC100125655 [Zea mays] >gi|150256106|gb|ABR68025.1| PL5L15 [Zea mays]	NP_001106056	1.21227e-67	0.002653066	7.1845425E-4	down	-8.289956	-3.0513644	8.289956	GATTCATCCTTGCAGCCGGTGAAAAGGGTTCACGCACTGGTATGCCTCTATGCCGGATTT
A_92_P036465	CB351178	uncharacterized protein LOC103655203 [Zea mays]	XP_008680212	1.42247e-27	0.0050414633	0.0018419673	down	-8.287048	-3.0508583	8.287048	TACCATGTACAAAACTTCATGACCCCTATTATGACACATGAAATGTATGGTAGGTTCCGC
A_92_P005972					4.965677E-4	4.0232935E-5	down	-8.266633	-3.0472999	8.266633	TTTGGTGCATCGTGTGCTTCTGTTTCGTGCTGCTGTTATTACGTTTTTTCTCCCCTATAA
A_92_P013317	FM195366	lysine--tRNA ligase, chloroplastic/mitochondrial isoform X1 [Zea mays]	XP_020402625	0	0.0068243803	0.002831693	down	-8.263598	-3.04677	8.263598	ACCATTGGCAAAACCACATCGGAGTCATGTTGGCCTTACTGAGCGATTCGAACTTTTCAT
A_92_P000699	CD950565				2.2118527E-4	8.404943E-6	down	-8.250215	-3.0444317	8.250215	CCAGGTACCCGTCACATCTGATTTTCATAGATGTTAGGCTCAAAAACGCTGTTCGTTTGA
A_92_P017915	CF031449	uncharacterized protein LOC100192993 [Zea mays] >gi|670371672|ref|XP_008667119.1| uncharacterized protein LOC100192993 isoform X2 [Zea mays] >gi|194692108|gb|ACF80138.1| unknown [Zea mays] >gi|1142659604|gb|ONM18926.1| OSIGBa0147B06.5 protein [Zea mays]	NP_001131636	3.00289e-56	3.4068988E-4	1.9567906E-5	down	-8.237994	-3.042293	8.237994	GCTGCAGCGCTGATGCTCAAGGAGAAAGTTCCCAGGATACCGGTTGTGAATGAGCAGCAG
A_92_P031646	FL481324	seryl-tRNA synthetase [Zea mays]	AQK49046	3.76117e-69	6.4951926E-4	6.7423345E-5	down	-8.227933	-3.04053	8.227933	GCATCAAATTGTACCGACTACCAAAGTAGGCGACTAGGCATCCGTTACCGCCCATCACCC
A_92_P037577	FL278036	Magnesium-chelatase subunit ChlD chloroplastic [Zea mays]	AQK62120	2.55326e-102	0.0011005147	1.7365895E-4	down	-8.148768	-3.026582	8.148768	GGTGGTTCTCCTTTAGCTCATGGCCTAAGTACAGCTGTCAGAGTGGGTCTGAATGCTGAA
A_92_P039587	FL446219	FAD/NAD(P)-binding oxidoreductase family protein [Zea mays]	ONM59865	2.65327e-55	0.0066160266	0.0027076728	down	-8.138499	-3.0247629	8.138499	CCGAGAGTTGGTGACGGATTGTACGTCTGCGGTGACCACTGGTGCTCCGCCACGTTCGAT
A_92_P024388	AI737443	hypothetical protein 133 [Saccharum hybrid cultivar SP-80-3280] >gi|48478742|ref|YP_024349.1| hypothetical protein 133 [Saccharum hybrid cultivar SP-80-3280] >gi|50812586|ref|YP_054687.1| hypothetical protein SaofCp081 (chloroplast) [Saccharum hybrid cultivar NCo 310] >gi|50812605|ref|YP_054706.1| hypothetical protein SaofCp100 (chloroplast) [Saccharum hybrid cultivar NCo 310] >gi|94502706|ref|YP…	YP_588376	6.58046e-28	0.001825756	3.9157487E-4	down	-8.11317	-3.0202656	8.11317	TTCATCCTTCCCGAACGCAGCATACAACTCCCCGTTGTACTGCGCTCTTCAAGTGTGCTT
A_92_P023944	FL448244	uncharacterized protein LOC100191693 precursor [Zea mays] >gi|194689582|gb|ACF78875.1| unknown [Zea mays] >gi|195611678|gb|ACG27669.1| senescence-associated protein 5 [Zea mays] >gi|1142706627|gb|AQK70551.1| Tetraspanin-2 [Zea mays]	NP_001130594	4.69226e-79	3.5543548E-4	2.0860867E-5	down	-8.081863	-3.014688	8.081863	GTCATGTGGGTTGTGGATTATGGATTGCGTATGTGTGTCCCCCCTGGTGGAGAGAAGCAT
A_92_P028009	FM186112	ketol-acid reductoisomerase, chloroplastic-like [Zea mays] >gi|223975139|gb|ACN31757.1| unknown [Zea mays]	NP_001169144	2.88906e-172	0.0010595315	1.6336083E-4	down	-8.064401	-3.0115674	8.064401	AGGGATGCTTGAAGTGTACAACTCTTTGAGCGAGGAAGGCAAAAAGGAGTTCAACAAGGC
A_92_P004462	DV494078	unknown [Zea mays] >gi|1142680284|gb|ONM38327.1| Tryptophan--tRNA ligase chloroplastic/mitochondrial [Zea mays]	ACN36389	1.76188e-119	5.8548024E-4	5.4860644E-5	down	-8.060061	-3.0107908	8.060061	TGTCTGATCCAGCTTACTTGGATAATGTCCTTTTAGAAGGAGCAGTAAAAGCTGCTGAGA
A_92_P031993	DR792165	uncharacterized protein LOC100275546 isoform X1 [Zea mays] >gi|1270743912|sp|B4FZ81.1|PTA12_MAIZE RecName: Full=Protein PLASTID TRANSCRIPTIONALLY ACTIVE 12, chloroplastic; Short=ZmpTAC12; Flags: Precursor >gi|194706680|gb|ACF87424.1| unknown [Zea mays] >gi|1142679509|gb|ONM37552.1| plastid transcriptionally active chromosome 12-like protein [Zea mays]	XP_008672559	5.81555e-49	6.4951926E-4	6.8014706E-5	down	-8.052337	-3.0094075	8.052337	GTCCCATCACACATGGACTGGAGCAATGAAAGGAAACACTGGTCGAGTAGCCCCTTAATC
A_92_P028368	EE027280	F-box/kelch-repeat protein At3g61590-like isoform X1 [Zea mays] >gi|238015406|gb|ACR38738.1| unknown [Zea mays]	XP_008645548	3.938e-89	9.519011E-4	1.3657982E-4	down	-8.032709	-3.0058866	8.032709	ATGATGTGGGAGCAACTTGCCTAAGAACTATTCCTGTTCCATTGCTATGAAGGAGAGTAG
A_92_P018683	FL066710	uncharacterized protein LOC100277467 [Zea mays] >gi|195642800|gb|ACG40868.1| hypothetical protein [Zea mays] >gi|1142667000|gb|ONM26322.1| DUF3511 domain protein [Zea mays]	XP_008670679	1.31376e-52	0.002439723	6.278583E-4	down	-8.028973	-3.0052154	8.028973	GTTGTTGTTGTCACATGTATGTGCATGATCCATTCTGAACCCGGTTTTAATCCGAAACAA
A_92_P027148	EG107677				0.0034221807	0.001048552	down	-8.020371	-3.003669	8.020371	AAATGACTAGAGTTTTTGATATAGAGGAGAAACTGAGAACGTGCATGTCAGCCTCATGAG
A_92_P026796					2.1473302E-4	7.4519767E-6	down	-7.992955	-2.998729	7.992955	TGGAACATTTTGGTGTAATGTACCCGGGGTTTTTTCGGAAAACCATATGGTTCTTTATGG
A_92_P016645	CO452332	Protein TSS [Zea mays]	AQK75716	5.48813e-124	1.7822137E-4	3.2608787E-6	down	-7.947625	-2.9905238	7.947625	AATCCATCCAGCGTACCAGCTTTTGGTTCAATGGCTGTCCCAGGTTTCAGAGAACATGGA
A_92_P014122	FL082495	FLU [Zea mays] >gi|194705356|gb|ACF86762.1| unknown [Zea mays] >gi|195607162|gb|ACG25411.1| FLU [Zea mays] >gi|1142855514|gb|ONM53998.1| Protein FLUORESCENT IN BLUE LIGHT chloroplastic [Zea mays]	NP_001147092	5.45823e-151	0.0033583515	0.0010163352	down	-7.936348	-2.9884753	7.936348	AGACAGAGGAGAGGGGAGCTTGCACGTCTAAATGATCAATTGCGTCAGATAAATGCTGCA
A_92_P011273	FL138913	zinc finger BED domain-containing protein RICESLEEPER 3-like [Zea mays]	XP_020408293	5.26394	0.0031783513	9.363608E-4	down	-7.914036	-2.9844136	7.914036	ACGCACCACCACTAGTTTATGGGCTTTGTACTTTCACCTGAAAGCATGCAGTGCATGATG
A_92_P016167	FL454129	uncharacterized protein LOC100272955 precursor [Zea mays] >gi|194701558|gb|ACF84863.1| unknown [Zea mays] >gi|1142861660|gb|ONM60144.1| Peptide deformylase 1A chloroplastic/mitochondrial [Zea mays]	NP_001140879	6.75614e-74	1.3756873E-4	1.6222448E-6	down	-7.866817	-2.97578	7.866817	ATGCCCTCAACTAGGTGCAAGATAATGGGGATAGCTTTCCATTTTTCCTCGTCGAATAGA
A_92_P007110	FL144041				2.8501346E-4	1.4192615E-5	down	-7.8603454	-2.9745927	7.8603454	GAGATCTTTTGTTAGAGTTTTCCCTTCTGTAGGGCTAAGACCACGTGCAGTTTCATTATA
A_92_P041508	BM498395	probable indole-3-acetic acid-amido synthetase GH3.13 [Zea mays] >gi|670379923|ref|XP_008670760.1| probable indole-3-acetic acid-amido synthetase GH3.13 [Zea mays] >gi|1162457316|ref|XP_020404247.1| probable indole-3-acetic acid-amido synthetase GH3.13 [Zea mays] >gi|1162457320|ref|XP_020404248.1| probable indole-3-acetic acid-amido synthetase GH3.13 [Zea mays]	XP_008670758	1.58196e-30	1.2028319E-4	9.719323E-7	down	-7.855682	-2.9737365	7.855682	CCTCCTCGTCCCCGTGATGAACAAAGTACGTGGAAGGCCTGGACGAAGGGAGGTGCATGC
A_92_P001318	FL437702	putative S-sulfocysteine synthase chloroplastic [Zea mays]	ONM37002	4.13141e-35	0.004845841	0.0017450954	down	-7.849889	-2.9726722	7.849889	TCTAGGACCGGGTACAAACCGCTTGTTACCTGGTACGCACTTGAGCTGATTTTAGCGACC
A_92_P039574	DN211267	uncharacterized protein LOC100272955 precursor [Zea mays] >gi|194701558|gb|ACF84863.1| unknown [Zea mays] >gi|1142861660|gb|ONM60144.1| Peptide deformylase 1A chloroplastic/mitochondrial [Zea mays]	NP_001140879	1.78596e-87	3.0359914E-4	1.5581087E-5	down	-7.830185	-2.9690464	7.830185	GGAGGTTGAGAGCCTTTGGAGCGATAGACCACACGTGGCAGAGAAGCTTGAGCAAAGACT
A_92_P023246	DR804761	unknown [Zea mays]	ACF79962	9.62976e-126	0.0070756855	0.002973055	down	-7.7336373	-2.951147	7.7336373	TCTTGGATCAGAGGGAAAGGACCAAAGTGCCGGCTGATACTTCAGTTTCTGCTCCGGAAG
A_92_P018026	FL453098	uncharacterized protein LOC100193255 [Zea mays] >gi|194692796|gb|ACF80482.1| unknown [Zea mays] >gi|195610644|gb|ACG27152.1| hypothetical protein [Zea mays] >gi|195640226|gb|ACG39581.1| hypothetical protein [Zea mays] >gi|1142628614|gb|ONL97676.1| ycf54-like protein [Zea mays]	NP_001131876	3.29135e-74	7.835498E-4	9.531278E-5	down	-7.650692	-2.9355903	7.650692	GAGAAGCCTGAGAAATGGACAGCTCCGTACCCTAAATATGGGTTTGGATGGTGGGAACCC
A_92_P015213	BM381341	photosystem II 11 kD protein [Zea mays] >gi|194701306|gb|ACF84737.1| unknown [Zea mays] >gi|195612648|gb|ACG28154.1| photosystem II 11 kD protein [Zea mays] >gi|1142848775|gb|AQL06861.1| Photosystem II repair protein PSB27-H1 chloroplastic [Zea mays]	NP_001147626	4.30372e-59	4.041258E-4	2.6138132E-5	down	-7.6478505	-2.9350543	7.6478505	TGCTTCTTTTTCGCGATGACAATGCGCGTTTTCTTGTGTTCTTTTACGCCAATCAAACAA
A_92_P025589	FL448232	bifunctional 3-phosphoadenosine 5-phosphosulfate synthetase 2 [Zea mays] >gi|195611296|gb|ACG27478.1| bifunctional 3-phosphoadenosine 5-phosphosulfate synthetase 2 [Zea mays] >gi|1142659733|gb|ONM19055.1| Bifunctional 3-phosphoadenosine 5-phosphosulfate synthetase 2 [Zea mays]	NP_001147427	5.18955e-121	8.3162467E-4	1.065826E-4	down	-7.641079	-2.9337764	7.641079	TCAAGGTAGCAGCTTATGATACAGTAGCAAAGGAGATGGCCTTTTTTGATCCTTCACGCA
A_92_P002744	CD960251	unknown [Zea mays]	ACN25799	0.0677514	0.0033046885	9.943544E-4	down	-7.5504146	-2.916556	7.5504146	CCTTTGGCTTTGCCATTATTGGACTTGTGAATTTTTTATGGGGTTTCATGCATGCTATGG
A_92_P012099	FL317560	uncharacterized protein LOC100383200 [Zea mays] >gi|224028761|gb|ACN33456.1| unknown [Zea mays] >gi|1142680751|gb|ONM38794.1| hypothetical protein ZEAMMB73_Zm00001d043681 [Zea mays]	NP_001169333	3.57405	0.008207177	0.0036438503	down	-7.5148735	-2.9097488	7.5148735	GGGATCCCTGGGGAAGAGGATCAAGTTGGCCCTTGCGAATAGCTTGATGCACTATCTCCC
A_92_P033177	FL199630	probable transmembrane GTPase FZO-like, chloroplastic [Zea mays]	XP_008649599	1.1566e-77	5.6514394E-4	5.1343064E-5	down	-7.490825	-2.9051247	7.490825	TTTTGGAACATTTGGAGGGCTAGGTATTGCTGGACTGTCAGCTTCTCTGTTGACATCTGT
A_92_P023784	CF055809	30S ribosomal protein S13 [Zea mays]	ACG36098	8.23358e-40	1.9426682E-4	5.897158E-6	down	-7.457404	-2.8986735	7.457404	CCTCTGTCCCAACCTATGCTCGATGCAAGGAGTCCAGACTGCTCCTGACGAATTACTATT
A_92_P036568	FL464368	uncharacterized protein LOC100193466 [Zea mays] >gi|194693310|gb|ACF80739.1| unknown [Zea mays] >gi|1142636230|gb|ONM05293.1| Glutamyl-tRNA reductase 1 chloroplastic [Zea mays]	NP_001132054	1.0516e-49	0.0026093544	6.9977884E-4	down	-7.4344563	-2.8942273	7.4344563	CTGCTGTGGCAAGAGCCCCCATTCTTAAGCTATATACTTCATTCGGACGGAACAGGAATG
A_92_P026561	FL448629	ribonucleoprotein [Zea mays]	ACG27691	1.63485e-68	0.0025696002	6.857505E-4	down	-7.420092	-2.891437	7.420092	TTGCAACGACCTCTAAATCCTGCCATTCGAGTCCAAGGTGTGCTGATAGGGAAGTAAATT
A_92_P004665	EC857066				0.0011595461	1.9096133E-4	down	-7.3304853	-2.8739088	7.3304853	GCAGTCTCCTTGGCTAGCCCTGACTCACTCTTACCGCCCATGCTAGCCTCTGCATCTCTC
A_92_P028416	FL477760	uncharacterized protein LOC100276032 precursor [Zea mays] >gi|195619582|gb|ACG31621.1| hypothetical protein [Zea mays]	NP_001143394	1.08228e-90	5.8839907E-4	5.551177E-5	down	-7.3080444	-2.8694854	7.3080444	TGCTAGGTGAACTTGGTGCAGAAGTTACCTTATTGGAGCGTGGTCAGCCTGTTGAACAGA
A_92_P019399	DV494311	pullulanase-type starch debranching enzyme1 [Zea mays]	ONM18906	8.13981e-89	2.9864258E-4	1.51310505E-5	down	-7.2884574	-2.8656135	7.2884574	AAATCCCTGATCTTGCATCACTGCGGCTTCAGTTGCATCCAGTGCAGGTGAATTCATCGG
A_92_P027124	BI992835	proteinaceous RNase P 1, chloroplastic/mitochondrial isoform X1 [Zea mays] >gi|1142705962|gb|AQK69886.1| drug transmembrane transporters [Zea mays]	XP_008645494	5.89901e-89	8.669181E-4	1.1599611E-4	down	-7.2458735	-2.8571596	7.2458735	GATGAAATGAGAGACCACACATTTCAGATTTTGGAAAGGAATTTCTTCCCCAAGTGGAAG
A_92_P036466	FL437702	putative S-sulfocysteine synthase chloroplastic [Zea mays]	ONM37002	4.13141e-35	0.002068373	4.7708393E-4	down	-7.201948	-2.8483872	7.201948	CATGACATGATTGATAAACGTGAAGCAGTGAAGACCCTGTTTGATTGCAACTTCAGGGTC
A_92_P027981	CF052906	putative phospholipid-transporting ATPase 7 [Zea mays]	AQL03819	2.14545	0.002439723	6.302493E-4	down	-7.1769395	-2.8433688	7.1769395	TCTGGTAATGGTGTTGTGACTAAAACTGATGGTGACGCGACTAAATCGAGGGCCTCCTGT
A_92_P008821	FL452147	uncharacterized protein LOC100280337 [Zea mays] >gi|195625788|gb|ACG34724.1| 3-5 exonuclease family protein [Zea mays] >gi|219888535|gb|ACL54642.1| unknown [Zea mays]	NP_001307478	1.52707e-98	9.168059E-4	1.293419E-4	down	-7.1559157	-2.8391364	7.1559157	GGGGCTCAAGATCCTCGCCCGCGAGGTGATGGGAGTGGAAATAGAGAAGCCGAAGCACCT
A_92_P028636	FL432817	CTP synthase family protein [Zea mays] >gi|1142838949|gb|AQK97035.1| CTP synthase family protein [Zea mays] >gi|1142838951|gb|AQK97037.1| CTP synthase family protein [Zea mays]	AQK97032	7.88094e-70	0.0011427331	1.8716966E-4	down	-7.14507	-2.8369482	7.14507	GAGGTCTAGTGTGATTTTTTTGAGCCCTGGAATTAAGCGCGGGAAGTGTTTTGGTAGCGT
A_92_P005836	FL355422	uncharacterized protein LOC100274541 isoform X2 [Zea mays]	XP_020408780	5.74813e-60	1.8907785E-4	4.28224E-6	down	-7.1036596	-2.8285625	7.1036596	ACTGACGGACAAGGTTCTTTTGGATGTTAGGCCCTCAAACGAGCGTCAAAAGGCTTGGGT
A_92_P035607	CD950468	hypothetical protein ZEAMMB73_Zm00001d002147 [Zea mays]	ONM13229	8.92304e-13	6.603883E-4	6.9803005E-5	down	-7.0731807	-2.822359	7.0731807	CATTTCTGTGAAGAGGCAGACGTCACTAATATGCGAGCGCTTGCACTTCAGTGGATACGG
A_92_P010913	CF045465	Protein TSS [Zea mays]	AQK75717	1.28648e-46	0.0030480414	8.7866664E-4	down	-7.0458155	-2.8167667	7.0458155	ACATAAAAAATCCTCAGATCCAGCAGAGACATCTGTAGCAAAGGACATAGATCTTCCGGC
A_92_P009029	FK992607	uncharacterized protein LOC100192861 [Zea mays] >gi|1162452263|ref|XP_020402968.1| uncharacterized protein LOC100192861 isoform X1 [Zea mays] >gi|1162452265|ref|XP_020402969.1| uncharacterized protein LOC100192861 isoform X1 [Zea mays] >gi|1142666628|gb|ONM25950.1| elongation factor Ts family protein [Zea mays] >gi|1142666629|gb|ONM25951.1| elongation factor Ts family protein [Zea mays] >gi|11426…	NP_001335682	8.21491e-71	0.0051895757	0.0019323492	down	-7.045561	-2.8167145	7.045561	ACAGCCACTATTTCTCCTACCCTTGTCAAGCAATTGCGTGAGGCAACTGGAGCAGGCATG
A_92_P007934	DV516962	uncharacterized protein LOC100502240 [Zea mays] >gi|238013646|gb|ACR37858.1| unknown [Zea mays]	NP_001183646	3.83448e-134	0.004120421	0.0013929706	down	-6.9735684	-2.801897	6.9735684	AAAGCCAACTGTGACGCCTGCCAAGTACTCGACGTAAAGCCTGAACCACGGTCTCATCAT
A_92_P014057	DT535655				1.9630425E-4	6.173359E-6	down	-6.9278536	-2.7924085	6.9278536	CATACCATATTCGTTGCCCGCCTGTTGTCTTGAATCGCGAATGGTTGCGGCGTTGTTGAA
A_92_P020491	EY254533	hypothetical protein ZEAMMB73_Zm00001d034935 [Zea mays]	ONM11831	2.05572e-71	0.0065040407	0.0026462171	down	-6.862587	-2.7787526	6.862587	TACCAGGGAAGCTTCCTTACCAACGGATTGGGACGAAGAAGACTATGACAACCTCGATAA
A_92_P009633	CF045414	uncharacterized protein LOC100240689 [Zea mays] >gi|195651049|gb|ACG44992.1| autophagy-related protein 3 [Zea mays]	NP_001137487	1.60642	7.214508E-4	8.226753E-5	down	-6.859105	-2.7780204	6.859105	CGTTGATCGTCTTGTCCTCCTCTGTTTTCGCCGCACCCGTTGATCTTGATGCCAGCCAGC
A_92_P033852	FL184646	uncharacterized protein LOC100273309 [Zea mays] >gi|195640268|gb|ACG39602.1| hypothetical protein [Zea mays]	NP_001141222	7.97534e-60	0.005864895	0.0023296373	down	-6.8582096	-2.777832	6.8582096	TCAAGGGCACCGAGTACCCTGGAACGGGTGAGTACGACAAGTTCTTTGAGGAGGGCATTT
A_92_P012902	FL455407	uncharacterized protein LOC103645877 [Zea mays]	XP_008668807	1.16308e-110	0.0013011957	2.3102689E-4	down	-6.846039	-2.7752695	6.846039	GGAGAAGCAGTAAAAGGAGGTTTGCTCATTGCGGAAGTCATGTCAGCCAAGGGATACAAA
A_92_P021135	CD058625	uncharacterized protein LOC100193482 isoform X1 [Zea mays] >gi|219885477|gb|ACL53113.1| unknown [Zea mays] >gi|1142828810|gb|AQK86897.1| Glutamate-1-semialdehyde 21-aminomutase 2 chloroplastic [Zea mays]	XP_008647403	2.86259e-130	4.4580703E-4	3.1293497E-5	down	-6.8305926	-2.7720108	6.8305926	GGTTTCATCCCCCCACAGCCTGGTTTCCTTAACGCTCTCCGCGACTTGACCAGACAGGAT
A_92_P033471	FL442329	P-loop nucleoside triphosphate hydrolase superfamily protein with CH (Calponin Homology) domain [Zea mays]	AQK48388	3.42531	0.0015281762	2.9502244E-4	down	-6.815151	-2.7687457	6.815151	CTGGGTTGAAGCTGGGTGGAAAAATGGAAGTTTGGAAGGTCTGTCTGGGTGGGTACATGG
A_92_P028852	FL438228				0.0051752245	0.0019247449	down	-6.795047	-2.7644835	6.795047	GGCAAATGGAGCTCTTGACCCGGCAGGGGAGATCAGGGTCCTGACTCCCGACGAACTTGT
A_92_P036472	DN208845	hypothetical protein ZEAMMB73_Zm00001d019111 [Zea mays]	ONM52243	4.97111e-52	0.0026517042	7.169272E-4	down	-6.792287	-2.7638974	6.792287	AACTTTGCATCAGCATGAGGTCTGGAGTCTAGACACAGCGTTGCAAACTGAGGTTTAATC
A_92_P027184	EC900496	uncharacterized protein LOC100383193 [Zea mays] >gi|224028705|gb|ACN33428.1| unknown [Zea mays] >gi|1142834815|gb|AQK92901.1| Protein plastid transcriptionally active 16 chloroplastic [Zea mays]	NP_001169327	3.82197e-78	7.262814E-5	1.4695591E-7	down	-6.7917943	-2.7637928	6.7917943	CGTCAGCAACAGCAAAGAACATAGCCGAGGCTTTCACAGCTATCCCTGAAGACAGAAGAA
A_92_P021754	FL332354	Delta-aminolevulinic acid dehydratase 1 chloroplastic [Zea mays]	AQK66944	1.54212e-103	0.0013165714	2.3508558E-4	down	-6.787461	-2.762872	6.787461	GTGCCGGTGCTGATGTTGTCAGCCCTAGTGACATGATGGATGGCCGGATTGGAGCACTTC
A_92_P032664	BE344844	uncharacterized protein LOC100382112 [Zea mays] >gi|223947621|gb|ACN27894.1| unknown [Zea mays] >gi|1142708306|gb|AQK72230.1| Inorganic phosphate transporter 2-1 chloroplastic [Zea mays]	NP_001168344	3.49231e-37	1.7822137E-4	3.6325441E-6	down	-6.786686	-2.7627072	6.786686	TCAAAGCTCGGGTTGCCTATATCTGCCACACATACACTTGTTGGAGCGGTGATGGGTGTC
A_92_P010164	BE519370	photosystem II 11 kD protein [Zea mays]	ACG31436	7.7016e-19	3.3603085E-4	1.9006768E-5	down	-6.7744784	-2.76011	6.7744784	TATATATGCATGCATTCGTACGTGATGCGAGCTGTGTTTTCGGTCCGATGGGAGCGCATC
A_92_P040131	CN071767	photosystem II D1 precursor processing protein PSB27-H2, chloroplastic [Zea mays]	XP_008644512	1.35234e-78	7.943619E-4	9.753466E-5	down	-6.769956	-2.7591465	6.769956	CGCCATCAAGTCCATCTTCGACCCCAACGAGACGACAAAGGCCGGGAAGGTGCTGCCCAA
A_92_P022653	DN226731	uncharacterized protein LOC103646907 [Zea mays]	XP_008669750	4.09377e-68	6.4951926E-4	6.808675E-5	down	-6.726202	-2.749792	6.726202	TGAGAAAGAAGTCCTTAAAGCTATTGATTATGTGCATGAATTGAGTATGAGGTGCCCTGG
A_92_P008038	FL453990	hypothetical protein [Zea mays]	ACG31793	2.18329e-109	3.23419E-4	1.7445838E-5	down	-6.724824	-2.7494965	6.724824	ATCATTTTTGGAGGCTTGATAGCCCCAGTACTTGAACTGAAACTAGGGCTGGGTGGCACA
A_92_P009147	FL474946	unknown [Zea mays]	ACL54460	5.22499e-35	1.9630425E-4	6.056447E-6	down	-6.7228227	-2.749067	6.7228227	CGAAGACGACGACAAGTCGGAGGATGGCTACAGCCTGAAATGCGTGTGAGGCTGAGGCAG
A_92_P040352	DV523796	unknown [Zea mays] >gi|1142688973|gb|AQK52899.1| 2-Cys peroxiredoxin BAS1 chloroplastic [Zea mays]	ACR37877	2.96406e-107	0.0041858368	0.0014233125	down	-6.7036176	-2.7449398	6.7036176	GCTGTTCCTGGCCCAAGCTGGTATGCGAAAAGAGCAAGGCCGCTTACCAGGGCCCCATGA
A_92_P008863	BG836481				0.0013141084	2.341805E-4	down	-6.669586	-2.7375972	6.669586	GGTCTGCATGGATGGTGGTTTGGTGAAGAGTGGAGTCAGATAGAAGCAGAAAATGAAGTT
A_92_P022682	FM183521	protoporphyrinogen IX oxidase1 [Zea mays]	AQK89182	3.8379e-104	8.3162467E-4	1.0621389E-4	down	-6.6499	-2.7333326	6.6499	CTTGCCATGCTTCCAAATGCCATTACATCCAGCTTGGGTAGTAAAGTCAAACTATCATGG
A_92_P007553	CF021843	uncharacterized protein LOC100304174 [Zea mays] >gi|195659481|gb|ACG49208.1| hypothetical protein [Zea mays] >gi|1142709826|gb|AQK73750.1| hypothetical protein ZEAMMB73_Zm00001d017697 [Zea mays]	NP_001159101	2.37412	0.0038472342	0.0012619668	down	-6.6405535	-2.7313035	6.6405535	CTAAGTATTTTATTGATCAGGCGGCACCCAGATTTGAACTGGGGGTAAAGGATTTGCAGT
A_92_P007966	FK986059	50S ribosomal protein L6 chloroplastic [Zea mays]	AQL06571	1.09971e-76	0.0017420802	3.5927538E-4	down	-6.6212263	-2.7270985	6.6212263	AAAAAAGTATTGTTCTGTGGCTGTGCTGATCATGCCATATTTATGTGCACCTTGAGCATC
A_92_P024103	FL085506	RNA helicase3 [Zea mays]	AQK61831	4.32543e-11	0.002108675	4.927456E-4	down	-6.609664	-2.724577	6.609664	TGCCCAAACAAGTAGATGGCGCATTCTTCCCTGCCCAAGCAAGTAGACAGCTCGAGCATC
A_92_P022701	FL479064				0.005703823	0.0022259734	down	-6.567311	-2.7153027	6.567311	ACCACCACCATTTGCTTAATCCCCCGCCTCATTTTTTTATGGGCTCCGAGAGGGGGTGTG
A_92_P016282	CO528516	Alpha-humulene/(-)-(E)-beta-caryophyllene synthase [Zea mays]	AQK41710	9.44363e-130	0.0012202786	2.099977E-4	down	-6.5523615	-2.712015	6.5523615	GGTCAAGAAAATGGTGATTGACACTGCCAAATCCTACCATGCCGAGGTGAAATGGCGCGA
A_92_P037320	EE284695	unknown [Zea mays]	ACF84568	3.46721e-152	0.0015785017	3.1163255E-4	down	-6.529006	-2.7068634	6.529006	GCCCTCTTTTGTCAAACCTGTTCGACCGAAGGATGAGCTGCGAAGAGAGTTAGGCATGGA
A_92_P002412	EE157240	unknown [Zea mays]	ACN27033	9.1491e-62	0.0017966516	3.7894258E-4	down	-6.516488	-2.7040946	6.516488	TAATGGTACTAGTAGCGTGGTTTTTGCTCTGCACTCCGCATGAATCTCACGGCGCACGCA
A_92_P021626	EE290717	unknown [Zea mays] >gi|238011708|gb|ACR36889.1| unknown [Zea mays] >gi|1142625390|gb|ONL94452.1| 2-carboxy-14-naphthoquinone phytyltransferase chloroplastic [Zea mays]	ACN26005	1.72408e-108	1.3756873E-4	1.5344202E-6	down	-6.477148	-2.6953588	6.477148	TCTGTGGTTATGTTTACCAGTGTCCTCCATTCCGATTAAGCTACCAAGGACTAGGCGAGC
A_92_P010422	DN208096	unknown [Zea mays]	ACN29030	7.547e-32	4.471891E-4	3.1935102E-5	down	-6.440439	-2.687159	6.440439	TGTCCTTCTGTGCCCTTACTCTGCCCATGGGCAAAACGGTCGTGGACTACGTGCTGAAAC
A_92_P020425	EG137296	uncharacterized protein LOC100279949 isoform X1 [Zea mays]	XP_020405825	5.70471	0.0018192066	3.857719E-4	down	-6.4318833	-2.6852412	6.4318833	TTTGACGTCATGATTGGATAGTAGAAGTGTTGTTTGAGGGGAAGTTTAGGTATTAGGTGC
A_92_P020095	DN212710				1.3756873E-4	1.5280325E-6	down	-6.4270372	-2.6841538	6.4270372	CATCCGTTTCATGTTTATTCTCCTGGTAATCTGTAGCTTTACCGACAGTGTGTACGCTGA
A_92_P033516	DV494937	uncharacterized protein LOC103627916 isoform X2 [Zea mays] >gi|1160578168|sp|A0A1D6HQ92.1|YCED1_MAIZE RecName: Full=Large ribosomal RNA subunit accumulation protein YCED homolog 1, chloroplastic; AltName: Full=23S rRNA accumulation protein YCED; AltName: Full=Large ribosomal RNA subunit accumulation protein YCED; AltName: Full=Protein DUF177A; Flags: Precursor >gi|1142712518|gb|AQK76442.1| protei…	XP_008646451	1.00092e-101	5.3952687E-4	4.7293914E-5	down	-6.4245768	-2.6836014	6.4245768	CCACCAGCAGCTGCACATGCAAGCCCAGAAACGTCCAAGGACTTTCTCCTCTCAAAGGGG
A_92_P035385	BM378740				0.0028695096	8.0840086E-4	down	-6.389763	-2.6757624	6.389763	GTTTGCATGAGTACCCAGTTGCTACAGTTCTCGGGGATGTGGGCGGAACACGTATAATTT
A_92_P032371	FL451974	unknown [Zea mays]	ACL53288	6.21183e-57	0.0012767337	2.2454359E-4	down	-6.3551664	-2.66793	6.3551664	AAGTTGAGCCTGGTGAAAGAGAGCACTGCGTCTGGTTTTGAATCGCAACTGTAGCGGCTG
A_92_P014384	CF052840	maturase K (chloroplast) [Zea mays subsp. mays] >gi|540067369|gb|AGV02722.1| maturase K (chloroplast) [Zea mays subsp. mays] >gi|893640901|gb|AKQ78096.1| maturase K (chloroplast) [Zea mays subsp. mays] >gi|893640986|gb|AKQ78180.1| maturase K (chloroplast) [Zea mays subsp. mays] >gi|893641071|gb|AKQ78264.1| maturase K (chloroplast) [Zea mays subsp. mays] >gi|893641156|gb|AKQ78348.1| maturase K (ch…	AGV02638	2.55643e-12	0.0024476117	6.388824E-4	down	-6.3547034	-2.6678247	6.3547034	CTTTCCATGGATCACACAGTGAGCGTATTTGGTATTTGGATATTATCCGTATCAATGACC
A_92_P023331	FL470840				0.0094676865	0.0043588406	down	-6.34571	-2.6657815	6.34571	CGATATGTACCCCCCACACCCTCATCAGCTTTCTCCTCCAATATAGCACCACCATCTATA
A_92_P035848	DV489510				0.0037722047	0.0012184081	down	-6.3274717	-2.6616292	6.3274717	AAATTTTTGGTGATGTAGCTTCTCCCACAAGTGGCCTCTTGCAAATTCTTCAGTGATGTG
A_92_P016686	DY690399	hypothetical protein [Zea mays]	ACG45754	4.30486e-63	0.006552757	0.002676055	down	-6.314275	-2.658617	6.314275	TTCACTTCGTTGTGTCATCGTGAACTTGTCGACATACTGTTGTGGTACCTGGATCGCGCT
A_92_P010506	FK983823	hypothetical protein ZEAMMB73_Zm00001d025249 [Zea mays]	AQK43306	8.12445e-52	8.7027915E-4	1.1726627E-4	down	-6.292603	-2.653657	6.292603	TGGTTGCTGTCTTGCGAATCCTGCAGACGATGGGACTGGGATTAAACAGCTTGAACATCT
A_92_P030332	CD444969	MAR-binding filament-like protein 1 isoform X2 [Zea mays] >gi|1142671362|gb|ONM29405.1| MAR-binding filament-like protein 1 [Zea mays]	XP_020405680	2.26751e-73	0.0017822096	3.7325596E-4	down	-6.283219	-2.6515038	6.283219	TCATCCTTACAGTTGGGGCAAGAACAACCTCCAGAGAATCCACTGCTTGGCTTTCTTGGT
A_92_P033335	EE033032	uncharacterized protein LOC103647134 [Zea mays]	XP_020404613	4.14396e-45	8.058367E-4	1.004172E-4	down	-6.2625437	-2.6467488	6.2625437	TGTTAGGTTTAATAGATATTGTGTCTACCGTGTGAGGGAATCGTGCCAGCTTCCTTTGGG
A_92_P018852	DN232466	putative alpha-mannosidase [Zea mays]	ONM00750	1.9276e-131	4.5312723E-4	3.285395E-5	down	-6.2510943	-2.6441088	6.2510943	ACATGAAGAAGCTCAGCTGGAGGGTCATTGGGAACACTGAAACTGGTCCTGCCGCAGTAA
A_92_P005787	DT535747				0.0032893713	9.850777E-4	down	-6.247545	-2.6432893	6.247545	AATGAAATGGCCAAACGAGATTTGGCGAGTAGGCATGTGTAAATATTTTGTAAGTCCCAG
A_92_P022628	AW600628				0.0037943318	0.0012346199	down	-6.239048	-2.641326	6.239048	AGTTTTATCCTTTGTGCACCAGGACCAGCTTTGCCGAGCTAAGTGTGAATTTTCTTTTCT
A_92_P038164	BM332511	GDSL esterase/lipase [Zea mays]	AQK78254	1.2015	0.002085106	4.840506E-4	down	-6.2279825	-2.6387649	6.2279825	TGCTCTGGTCTCCCTGTTCCTCAACGCTTGCCAGGAATTTGTAAAATGGAGACGAACCAG
A_92_P033974	FL440619	unknown [Zea mays]	ACF78295	7.46311e-71	0.0032551088	9.6537184E-4	down	-6.1986957	-2.6319647	6.1986957	TGGTTTCCTACTCCAGCTTGTGTACTTGTCAGTGCTGCTGTATTTGCCCTTGCTCATCTG
A_92_P015036	EE046084	unknown [Zea mays] >gi|1142704310|gb|AQK68234.1| L-aspartate oxidase chloroplastic [Zea mays] >gi|1142704315|gb|AQK68239.1| L-aspartate oxidase chloroplastic [Zea mays]	ACL53639	8.37682e-146	3.0359914E-4	1.5539967E-5	down	-6.1901603	-2.6299767	6.1901603	AATTCTTGCCAGTTCCAGCTGTTGCAACTTGTAAACGGTGTTGTTGGAGCTGCATTATGG
A_92_P036757	FL457318	uncharacterized protein LOC100217250 [Zea mays] >gi|194698252|gb|ACF83210.1| unknown [Zea mays] >gi|1142629759|gb|ONL98821.1| ATP-dependent protease La (LON) domain protein [Zea mays]	NP_001137077	1.35257e-32	1.7822137E-4	3.1037118E-6	down	-6.1813617	-2.6279247	6.1813617	CAAGTTCCCTGGTGAGGTCTGACCGTCTGTTAATACCTAAGGGTTTGATTAGTGAGTTGG
A_92_P037128	CN071589	hypothetical protein [Zea mays]	ACG49116	2.45526e-12	5.5934937E-4	5.057232E-5	down	-6.1800075	-2.6276085	6.1800075	CTAAAAGAAGTGGGGGACAAAAGAAGAAACGCCATACATCAGATGAGACAACTCCGTATG
A_92_P011094	EE160316	unknown [Zea mays]	ACN32024	3.00966e-123	0.0037471524	0.001204588	down	-6.1636033	-2.623774	6.1636033	GTGGAGAGGGAGGGTATCTCCATATCCCACCCTGCTCGCTTCATCCTCATCGGCTCTGGT
A_92_P028081	FL461175	chloroplast processing peptidase [Zea mays] >gi|1142706034|gb|AQK69958.1| Chloroplast processing peptidase [Zea mays]	XP_008645541	3.40493e-46	0.0025467381	6.7519984E-4	down	-6.1570454	-2.6222382	6.1570454	ATAACCGAAACAACAGCTACGATTCACATGTGTGGGGCCCTCTTCCAGCAAAAAACATAT
A_92_P040663	FL458033	chloroplast srp54 receptor 1 [Zea mays] >gi|33413157|emb|CAD70570.1| chloroplast SRP receptor cpFtsY precursor [Zea mays] >gi|238006492|gb|ACR34281.1| unknown [Zea mays]	NP_001105732	1.93825e-17	0.0011689207	1.9608623E-4	down	-6.148171	-2.6201572	6.148171	TCACCAAATCAGTCTTAAACTGTTGAGTTGCACCAGGAGGATTCAGAGAAAGAATTGTAG
A_92_P031588	FL446258	uncharacterized protein LOC100286220 [Zea mays] >gi|195657735|gb|ACG48335.1| ribosomal protein rpS20 [Zea mays]	NP_001152580	5.3438e-43	2.198774E-4	8.20836E-6	down	-6.139855	-2.6182046	6.139855	GAGGAAGAAGGCCATCGAGATACTCCGTGGTTGGTATGTCCCAAACGCTGAACCTGTCGC
A_92_P024957	EC867797	glutamyl-tRNA synthetase, cytoplasmic isoform X1 [Zea mays]	XP_008658555	0.162591	0.002283106	5.6641374E-4	down	-6.130389	-2.6159787	6.130389	GGAACAGCTCAAAGGCTGTGAAGGGTGGAAAAGATAGGTGAGGAGCAGTGCGATGTGTTC
A_92_P035022	FL467101	putative lactoylglutathione lyase chloroplastic [Zea mays]	AQK84774	7.51884e-60	0.0038505788	0.0012647457	down	-6.1169925	-2.6128225	6.1169925	GATTCATGGGTAAGAAAATCGTCTTCTTTCAAGCGGCAATATAAGGGCTGGTTTGGTGAC
A_92_P029331	FL450394	chloroplast ribosomal protein S12, partial (chloroplast) [Zea mays] >gi|283050406|gb|ADB07586.1| ribosomal protein S12, partial (chloroplast) [Oryza rufipogon] >gi|283050410|gb|ADB07589.1| ribosomal protein S12, partial (chloroplast) [Oryza glaberrima] >gi|283050414|gb|ADB07592.1| ribosomal protein S12, partial (chloroplast) [Oryza meridionalis] >gi|283050418|gb|ADB07595.1| ribosomal protein S12,…	CAA43039	1.45456e-18	0.008672341	0.0039015266	down	-6.0945287	-2.6075146	6.0945287	TGGTTTCCTTTGGTGCAAATCCAATCATCTAGATTGGAAGAAGCAATTCCCCCATTGGTA
A_92_P018620	EE039483	Mannose-1-phosphate guanylyltransferase 1 [Zea mays]	AQK99444	4.01005e-73	1.9371895E-4	5.683289E-6	down	-6.079643	-2.6039865	6.079643	TAAATGTTGTCCAATGTAACTTTCAGCAGTAATGTTTGTGTGCTAAATGCTCTCCCGGAG
A_92_P008375	FL044967	uncharacterized protein LOC100284474 isoform X1 [Zea mays]	XP_008678699	1.96487e-09	4.167461E-4	2.7758804E-5	down	-6.0514865	-2.5972896	6.0514865	TTCCATCCTGAAGATTTAGCGTTTAACCTAAGGGAACCTAAACAACAAACATGCTGGGCT
A_92_P027507	FK965934	Transducin/WD40 repeat-like superfamily protein [Zea mays]	ONM28861	5.37018e-97	3.6527048E-4	2.2256052E-5	down	-6.044619	-2.5956514	6.044619	CGAGCTCATTGATCGGTTGAGAGGGGCTACTACGTAATAAACTACCATGATGCAGAGCAG
A_92_P022864	CF273162				0.006718277	0.0027762793	down	-6.03291	-2.592854	6.03291	TGCCTCTCCTCCTCCGGCATTCGTCATACTAACGGACGTCCTCCCATCTCGTCGTCGCGA
A_92_P031225	FL447066	uncharacterized protein LOC100283751 isoform X1 [Zea mays] >gi|194703214|gb|ACF85691.1| unknown [Zea mays] >gi|1142703027|gb|AQK66951.1| Thylakoid lumenal 16.5 kDa protein chloroplastic [Zea mays]	XP_008643759	4.64238e-89	1.9207722E-4	5.4531642E-6	down	-6.0326457	-2.5927908	6.0326457	CTGGCCACACTGTTTACATCAGTGAGCAAGCTCGACCCTGAATCCTCCAAGTCGGCGTTC
A_92_P006939	FK996014	uncharacterized protein LOC542560 [Zea mays] >gi|40363459|dbj|BAD06219.1| plastidic 2-oxoglutarate/malate transporter [Zea mays] >gi|1142645421|gb|AQK40407.1| oxo-glutarate/malate transporter1 [Zea mays]	NP_001105570	0.0058799	0.0021224301	4.968869E-4	down	-6.0079045	-2.5868618	6.0079045	TTTCTGTTGTTTTTTTGTCGAGTGGGGGGAGGAAAACTATTTCCTGAATTTGCGGTGCTA
A_92_P020446	FL166825	uncharacterized protein LOC100276774 [Zea mays] >gi|195633805|gb|ACG36747.1| hypothetical protein [Zea mays]	NP_001143959	2.81012e-88	8.669181E-4	1.1582613E-4	down	-5.9972734	-2.5843067	5.9972734	GTTAACAAAGGAGACAACTGTGCAAGCTACTGGAGTAGCCTCGAACCTGGTGGAAGCTAT
A_92_P040304	BM078839	uncharacterized protein LOC103647434 [Zea mays] >gi|1142662543|gb|ONM21865.1| Zinc finger protein 346 [Zea mays]	XP_008670199	2.45551e-07	9.5527427E-4	1.3821205E-4	down	-5.983258	-2.5809312	5.983258	AAGTTGCAGAAAACTCAGCACTTATTCTAGTTTTTGGTAGTTTATTTGGAGGCGCACTCC
A_92_P008802	FL450082	Enoyl-[acyl-carrier-protein] reductase [NADH] chloroplastic [Zea mays]	AQK51728	6.54107e-89	0.004112069	0.0013892489	down	-5.960804	-2.575507	5.960804	AAGGGGGAAAATTATGAACTGGTCTTTTGCGCTTTCTTTGCTGGAGAGGAACATTAGAGC
A_92_P009978	FL444825	ferredoxin-6 [Zea mays]	ACG28100	2.03498e-14	4.041258E-4	2.609017E-5	down	-5.9602118	-2.5753636	5.9602118	CTTCTTTCCTTCGGCTGTTAGCGTTTAGAGTGACAAGGACCCTTCCTGAGAGGAGGAATA
A_92_P035554	FL256711				0.001708286	3.4557615E-4	down	-5.932949	-2.5687494	5.932949	TGTGCTAGATTTGCATATTTAGTCGCCCTAAAATTACGTGGACGTGGGTGATCCGAATTG
A_92_P011733	BM378477				5.8548024E-4	5.4764485E-5	down	-5.916515	-2.5647476	5.916515	GCACTGCACTGCACTTGTAGGATGCTTGAGTGGTTGACTGAGGTCTTGGCATCGCTTGTT
A_92_P014797	EB816546	uncharacterized LOC100272269 [Zea mays] >gi|238007240|gb|ACR34655.1| unknown [Zea mays] >gi|1142862418|gb|ONM60902.1| Thioredoxin-like 1-1 chloroplastic [Zea mays]	NP_001266596	1.80833e-32	9.703811E-4	1.4156247E-4	down	-5.8701367	-2.553394	5.8701367	GCTGGACGAGTCGGAGCTCATGGCCTTGGCTGAGAACAGGGACCTGCACTTCACCTACGA
A_92_P010314	FL440256	hypothetical protein [Zea mays]	ACG37251	2.18579e-58	0.0010409909	1.586661E-4	down	-5.8416686	-2.5463805	5.8416686	ACTTGGTACAAATGGACGGGGCTTATGATTGGAGGCTGTATTACATGGGTGTTGGGAGGG
A_92_P015591	CD441556	uncharacterized protein LOC103626744 isoform X2 [Zea mays]	XP_008645345	3.36948e-99	0.0037337616	0.0011986524	down	-5.809496	-2.538413	5.809496	TCTTTTGTTTTGTGTAAGACATGCAGTAGCACAAGATCGAGATGCATCGACTGGCTTGAA
A_92_P007665	FL434006	unknown [Zea mays] >gi|1142638200|gb|ONM07263.1| NAD(P)-linked oxidoreductase superfamily protein [Zea mays]	ACN26185	4.73828e-42	0.0013012057	2.3131284E-4	down	-5.7823668	-2.53166	5.7823668	AAGATCCAGCAATCCTCTAGTTTTTCATTCACCTTTTTTGGCGAAAAGTAGCAATCCTCG
A_92_P040478	FL106915	uncharacterized protein LOC100284221 precursor [Zea mays] >gi|195641662|gb|ACG40299.1| ribosome-like protein [Zea mays] >gi|1142705298|gb|AQK69222.1| Ribosome-like protein [Zea mays] >gi|1142705299|gb|AQK69223.1| Ribosome-like protein [Zea mays] >gi|1142705300|gb|AQK69224.1| Ribosome-like protein [Zea mays]	NP_001281222	7.14635e-57	0.0044272398	0.0015411705	down	-5.759442	-2.525929	5.759442	CAGCTAATCTGAGTTCTTTTTGGCCCCCGGTGAGACGCAAACCGTATGAGTTTTGGCCGT
A_92_P019539	EE028931	rhodanese-like family protein [Zea mays] >gi|1142627840|gb|ONL96902.1| Rhodanese-like family protein [Zea mays]	NP_001149982	1.77064e-138	2.1384042E-4	7.285238E-6	down	-5.735676	-2.5199635	5.735676	TGTTTCTGGGAGTGGTGAAATGATCCGTTCGATCGATGTTGTTATGACTTCCTCGGCCGT
A_92_P009214	FL430891				1.8907785E-4	4.360757E-6	down	-5.7273636	-2.5178711	5.7273636	ACACACAGAGACTGAAAGGTGCCAATGTCAATGATCAGATCATATTAAACAAGGTGCTAC
A_92_P018779	DV538226	hypothetical protein [Zea mays] >gi|195620888|gb|ACG32274.1| hypothetical protein [Zea mays] >gi|1142683194|gb|ONM41237.1| hypothetical protein ZEAMMB73_Zm00001d044464 [Zea mays] >gi|1142683195|gb|ONM41238.1| hypothetical protein ZEAMMB73_Zm00001d044464 [Zea mays]	NP_001143460	3.54852e-57	1.4051225E-4	1.7491151E-6	down	-5.7128334	-2.5142064	5.7128334	TTGCTGTGAGTCTATGATTTTTGGGTCTGTTTATGTCGTTCTGTGACTATGAATTGTGGG
A_92_P023108	FL451991	unknown [Zea mays]	ACN25365	4.82682e-27	2.6880886E-4	1.2484768E-5	down	-5.7080903	-2.513008	5.7080903	TAGCATGCATGACAGGATATCGGGGCAGAAAGGTAGCATCAGCTAGCGTTGGAGTTGATG
A_92_P038651	FL472992	Cyclopropane fatty acid synthase [Zea mays]	ONM22785	3.03782e-144	0.0020964066	4.89421E-4	down	-5.705474	-2.5123467	5.705474	GAATATTGGGTACCATTACTACCCAACGCTGATACAGTGGAGGGACAACTTCATGGCCAA
A_92_P014091	CO455110	50S ribosomal protein L19 [Zea mays]	ACG33454	1.06374e-104	4.6336243E-4	3.420321E-5	down	-5.7014985	-2.511341	5.7014985	AGATATGCTGACAGACCAACTTTTTCCCACACCCTCTCGATGTCTCCTAAACCTTTTTTT
A_92_P009830	EC876021	uncharacterized protein LOC100192013 [Zea mays] >gi|194690422|gb|ACF79295.1| unknown [Zea mays] >gi|194697556|gb|ACF82862.1| unknown [Zea mays] >gi|1142656461|gb|ONM15783.1| Protein STAY-GREEN LIKE chloroplastic [Zea mays]	NP_001130909	1.18454e-148	1.9630425E-4	6.1614373E-6	down	-5.658555	-2.5004337	5.658555	CAGGACAGCGGATGCCTACTGCTCCCTGGCCGCAAAGATTTTGGGACCTCCCACGACCTT
A_92_P000940	FL474032	Protein LOW PSII ACCUMULATION 2 chloroplastic [Zea mays]	AQK68039	4.1605e-48	6.288057E-4	6.323013E-5	down	-5.651138	-2.4985414	5.651138	GCGAGAAAAGCAAAAGCTAGATGACAGCACGAAGCATGTTTGGAGCAATGATGAGGGTAG
A_92_P009848	CN070972	FAD/NAD(P)-binding oxidoreductase family protein [Zea mays]	AQK85963	2.69091e-61	0.0012268099	2.1186868E-4	down	-5.649978	-2.4982452	5.649978	GACAAGTTCTCCCTTACAAATTTCGCGACATGGAGAAACATACGAAAGTACATCACTGCG
A_92_P025207	FL024730	sigma factor sig2A [Zea mays]	AQK49745	3.30043e-38	0.003087444	8.9578965E-4	down	-5.6308823	-2.493361	5.6308823	GAAGAAGGTGAAGGCTTTGAAGGATTATCTGGTGCCAGTAGGCAATTGGTGAACCGTTTG
A_92_P012734	DW475999	hypothetical protein [Zea mays]	ACG29750	4.80004e-105	4.4951544E-4	3.249391E-5	down	-5.6207123	-2.490753	5.6207123	GATGAGGTGGTTGTCCATCCCAGCAAGGCTCTGCGGAAACTTCCAAGAGTCCAGCATCTG
A_92_P003121	FL476876	hypothetical protein ZEAMMB73_Zm00001d030183 [Zea mays]	ONM00539	4.01587e-25	1.9207722E-4	5.16822E-6	down	-5.605976	-2.4869657	5.605976	TGTATGTTGTACTATGAGCGTGACAGTGTGGCTAAGTCACTGTGGCGAGTTTTCTGCAGC
A_92_P023698	EE187963	unknown [Zea mays] >gi|238012304|gb|ACR37187.1| unknown [Zea mays]	ACF84954	2.51793e-88	0.0011415515	1.8587311E-4	down	-5.585879	-2.4817843	5.585879	ATGCAAGTGAAAGTGCTTCTGGTCCCGACCTCAGTCAGAGAAAAAAAACTCTGCAGTTGA
A_92_P018617	EE042051	uncharacterized protein LOC100193923 isoform X2 [Zea mays]	XP_020403016	4.8106e-78	7.262814E-5	1.4237294E-7	down	-5.5853715	-2.4816532	5.5853715	GCCAAGTTTTGCTATACGGCCAATGCATCATTGCTGCGCACAGAGTGCGTCTTTTGTATA
A_92_P039209	CF047345	DUF3148 family protein [Zea mays] >gi|1142628410|gb|ONL97472.1| DUF3148 family protein [Zea mays]	NP_001338687	1.80845e-11	0.003523886	0.001096645	down	-5.5822015	-2.4808342	5.5822015	CACTCTACAAACAGTACCTGCTGGATGGCAAGTTTTTCAGTCCCTTGGATTCTGACAACG
A_92_P009998	FL018028	maturase K (plastid) [Zea mays subsp. huehuetenangensis]	ALS45775	7.19034e-102	0.004951482	0.0017961153	down	-5.563895	-2.4760952	5.563895	ATTCTGAGTTTTATTCTCAGATTCTATCTGAGGGGTTTGCGATCGTTGTAGAAATCCCAC
A_92_P037040	BI993265	uncharacterized protein LOC103636764 [Zea mays]	XP_008657312	0.00156997	7.262814E-5	3.2828933E-7	down	-5.537061	-2.4691205	5.537061	CATCCCCGATGACAACCATGGTTCGTTCTTAGTTGAACAGTTACCTTGTTGTTGTGCTAA
A_92_P016906	DN206524	pentatricopeptide repeat-containing protein At4g30825, chloroplastic [Zea mays]	XP_008662784	2.71256e-122	0.0031756272	9.339014E-4	down	-5.529826	-2.4672341	5.529826	TCCAAATGATGCAGGACGCAGGGTTTCCTGTTTCTCTTGAGGCATACAACTGCATGCTGG
A_92_P021868	CO441277	FK506 binding protein [Zea mays] >gi|195649249|gb|ACG44092.1| FK506 binding protein [Zea mays] >gi|1142696088|gb|AQK60014.1| Peptidyl-prolyl cis-trans isomerase [Zea mays]	NP_001151714	2.74289e-125	0.0069120247	0.0028831551	down	-5.509479	-2.461916	5.509479	CGAGCAGAGCAGCCTGACGTCACCAGGTACCGGAAGGTGGGGAGTGGAGTCATACTCGAA
A_92_P019900	FL219533	MOB kinase activator-like 1B [Zea mays]	AQK50668	3.47532e-98	0.0037556693	0.0012106067	down	-5.4974375	-2.4587593	5.4974375	GGGTTTCTCTGAATTTGGAAGTTACCACTTAGCAGGTTTCCATACCAAGGCTCAATACAA
A_92_P000931	BQ619002	uncharacterized protein LOC100382491 [Zea mays] >gi|223947347|gb|ACN27757.1| unknown [Zea mays] >gi|1142838863|gb|AQK96949.1| carbonic anhydrase6 [Zea mays]	NP_001168699	2.8008e-133	0.005238083	0.0019618503	down	-5.4953694	-2.4582164	5.4953694	CTTCGTCAGGAATGGGCTGCCAAAGGCGACCCTCAGCTGGTCAGCGCCACTACACTTCGT
A_92_P024420	FL102072	probable transmembrane GTPase FZO-like, chloroplastic [Zea mays]	XP_008649599	0	4.4580703E-4	3.1058946E-5	down	-5.485763	-2.4556923	5.485763	TAGTGGATGCTGCTTCTCGCCTGAGTGAGCCATTTTTGTTGGTTATTGTGGGTGAATTTA
A_92_P015940	FL439433	uncharacterized protein LOC100273241 [Zea mays] >gi|194690160|gb|ACF79164.1| unknown [Zea mays] >gi|194702952|gb|ACF85560.1| unknown [Zea mays]	NP_001141155	1.49516e-48	2.198774E-4	8.0823E-6	down	-5.472735	-2.452262	5.472735	CCGCCGTCATTTACAAAGACGAGGACGTGATCATAGACACAGCGAAAGAGCAGTACCGTG
A_92_P037723	EE295774	probable splicing factor 3A subunit 1 [Zea mays] >gi|1142831317|gb|AQK89403.1| putative splicing factor 3A subunit 1 [Zea mays] >gi|1142831318|gb|AQK89404.1| putative splicing factor 3A subunit 1 [Zea mays] >gi|1142831319|gb|AQK89405.1| putative splicing factor 3A subunit 1 [Zea mays] >gi|1142831320|gb|AQK89406.1| putative splicing factor 3A subunit 1 [Zea mays] >gi|1142831321|gb|AQK89407.1| puta…	XP_008655490	1.29095e-112	0.005475028	0.0020912478	down	-5.4398184	-2.4435585	5.4398184	AAGAAGGGGAACATGCTGTGCGTGGGTCGGATGAAGTGGAACTGCATGTTGTTGCTCTCG
A_92_P012043	JZ970151	uncharacterized protein LOC109940957 [Zea mays]	XP_020396952	3.59215e-29	0.0031581603	9.248947E-4	down	-5.4368515	-2.4427714	5.4368515	TTCTGTGAGGAACAAGGAACGGGCACCACACGACCGAGACAACCTCCGACGAATCTTGGC
A_92_P035850	FL453377	uncharacterized protein LOC100502227 [Zea mays] >gi|238013578|gb|ACR37824.1| unknown [Zea mays] >gi|1142835963|gb|AQK94049.1| sugars will eventually be exported transporter3a [Zea mays] >gi|1142835964|gb|AQK94050.1| sugars will eventually be exported transporter3a [Zea mays]	NP_001183633	1.27334e-48	2.6880886E-4	1.2504102E-5	down	-5.4032526	-2.433828	5.4032526	TGCCTCTCTCCGACGCTAGTAGGAGGTTGATACTAAAGTGGCGCTATTCGCGTGTGCAGT
A_92_P029321	FM181990	asparagine--tRNA ligase, chloroplastic/mitochondrial [Zea mays] >gi|1142858868|gb|ONM57352.1| Asparagine--tRNA ligase chloroplastic/mitochondrial [Zea mays] >gi|1142858869|gb|ONM57353.1| Asparagine--tRNA ligase chloroplastic/mitochondrial [Zea mays]	XP_020396327	8.39742e-10	0.0013174132	2.3563254E-4	down	-5.40165	-2.4334002	5.40165	CACAGGAAATGGTTCAAAAACACATGAATTATCTTTTAATCCAAAGGAGGCCTTAGCGCC
A_92_P026060	EE177444	uncharacterized protein LOC100284607 [Zea mays] >gi|195643322|gb|ACG41129.1| dihydrodipicolinate reductase [Zea mays] >gi|1142623869|gb|ONL92931.1| dihydrodipicolinate reductase1 [Zea mays]	NP_001150974	8.31311e-168	1.24561E-4	1.0881066E-6	down	-5.3520775	-2.420099	5.3520775	GTGCTCCTTCAGCAAGCGGCTATACAGGCCTCGTTCCACTACAGCAACGTTGAGATTGTG
A_92_P028417	CD446592	pentatricopeptide repeat*-59040 [Zea mays]	AQK40903	5.96322e-117	4.8244826E-4	3.767143E-5	down	-5.346454	-2.4185824	5.346454	TCTGTTAGCCTTGTCTTTTGAAGGAATGTAATTTAAGGCAGGACAATAGTGGATCTGTGG
A_92_P019289	FL438553				5.97761E-4	5.7830996E-5	down	-5.319405	-2.411265	5.319405	ACTCCATTGCATGGATCAAATGCTAAACAACAGCTGTTGAATCACTCCATTGTCTTACTG
A_92_P015933	FL455117	50S ribosomal protein L4 [Zea mays] >gi|195628460|gb|ACG36060.1| 50S ribosomal protein L4 [Zea mays]	NP_001149608	1.33386e-44	0.0010900968	1.701043E-4	down	-5.3137274	-2.4097242	5.3137274	CTGCTGCTGTAGACTACCTCAACTCCAGGTACGGAGCCAGTGTTTCCGATGACTACTATA
A_92_P035434	EE288163	antiporter/ drug transporter/ transporter [Zea mays] >gi|195612160|gb|ACG27910.1| antiporter/ drug transporter/ transporter [Zea mays] >gi|219884449|gb|ACL52599.1| unknown [Zea mays]	NP_001147555	6.12881e-58	0.001509806	2.9114314E-4	down	-5.310644	-2.408887	5.310644	TTGGCCCAGTCAAGTTGACACAGAATGGTGCCAAGTTGCCAACCTTGGTGGGAACTGGGA
A_92_P026518	FL444426	unknown [Zea mays]	ACR37931	4.63449e-37	0.0032893713	9.855113E-4	down	-5.301086	-2.406288	5.301086	TGTTACTCCAGACAAGGCAGCTGTCATCCTTTGAGAATGACTGCAGTTTTTTCTACCTCC
A_92_P028771	FL481178	uncharacterized protein LOC100282663 [Zea mays] >gi|195624240|gb|ACG33950.1| kinesin heavy chain isolog [Zea mays] >gi|1142659205|gb|ONM18527.1| Kinesin heavy chain isolog [Zea mays]	NP_001149043	3.56533e-59	0.005462868	0.0020842173	down	-5.299241	-2.4057858	5.299241	TCCCTTGCAAAGGAGGCTTATGCTCCATAGGCGAGCTACAAGCTATCCTGTTAACTTCTT
A_92_P021780	CD439128	uncharacterized protein LOC100272414 precursor [Zea mays] >gi|194699182|gb|ACF83675.1| unknown [Zea mays] >gi|195621158|gb|ACG32409.1| ER lumen protein retaining receptor [Zea mays] >gi|1142836912|gb|AQK94998.1| ER lumen protein retaining receptor [Zea mays]	NP_001140364	3.56228e-140	0.003989313	0.0013268668	down	-5.2919083	-2.403788	5.2919083	TGTCCTGTCCTGTCCACCTCTCCTCCGACTCTGATCCTCTCCGCCATTTCCCTGCGCTTC
A_92_P041632	BG267978	putative disease resistance protein RGA1 [Zea mays]	XP_020407362	8.22338e-13	7.214508E-4	8.2557395E-5	down	-5.2776484	-2.3998952	5.2776484	GTAAAAAGGGATTTCTTCTGTTTGTTAGCGCATGTACAAGGAATGCAAGTTTTGAGCGAG
A_92_P029877	FL457122	uncharacterized protein LOC100278751 [Zea mays] >gi|1162439366|ref|XP_020405326.1| uncharacterized protein LOC100278751 isoform X1 [Zea mays] >gi|194700708|gb|ACF84438.1| unknown [Zea mays] >gi|195655593|gb|ACG47264.1| hypothetical protein [Zea mays] >gi|1142629250|gb|ONL98312.1| Uncharacterized protein family containing protein expressed [Zea mays]	NP_001145400	3.94334e-88	0.005325161	0.0020084195	down	-5.276408	-2.3995562	5.276408	CCAGCTGTACAGGAGTATGATCGGCTCTGATGGATGGTGCATTAACTACGACAAGGCCAC
A_92_P012939	FL198580	Omega-6 fatty acid desaturase chloroplastic [Zea mays]	ONM04466	2.7421e-113	1.9630425E-4	6.1368964E-6	down	-5.2761097	-2.3994746	5.2761097	GCACAGCAGTGACTGGGTTTTTTGTGATAGGTCATGATTGTGCTCACAAATCATTTTCAA
A_92_P023470	EB160960	threonine synthase [Zea mays] >gi|195633095|gb|ACG36731.1| threonine synthase [Zea mays] >gi|224028903|gb|ACN33527.1| unknown [Zea mays] >gi|1142680973|gb|ONM39016.1| threonine synthase1 [Zea mays]	NP_001149770	4.12982e-76	1.7822137E-4	3.560069E-6	down	-5.275219	-2.399231	5.275219	GTTGCACTTGCTGCTTTGTTTAAGCTTCAGGGTCAGCGTATAATTGGCCCTAATGACCGC
A_92_P012144	FL455923	putative class III secretory plant peroxidase family protein precursor [Zea mays] >gi|223944651|gb|ACN26409.1| unknown [Zea mays] >gi|1142831015|gb|AQK89101.1| Peroxidase 2 [Zea mays]	NP_001143552	1.67526e-48	0.0042291866	0.0014454415	down	-5.275205	-2.3992271	5.275205	CGAAGAAAGAGGTCGTGCCAGCACAACACATATATATCAACCATCGGAGATCAGAAAGCC
A_92_P001197	CN070668	FKBP-type peptidyl-prolyl cis-trans isomerase 4 [Zea mays] >gi|195616840|gb|ACG30250.1| FKBP-type peptidyl-prolyl cis-trans isomerase 4 [Zea mays] >gi|195616844|gb|ACG30252.1| FKBP-type peptidyl-prolyl cis-trans isomerase 4 [Zea mays] >gi|1142847138|gb|AQL05224.1| Peptidyl-prolyl cis-trans isomerase [Zea mays]	NP_001148233	1.08097e-96	0.0010501388	1.609953E-4	down	-5.2612305	-2.3954003	5.2612305	GTCGAGTACGTCGGCAGAGCCACCGGCTGAGGTCACAAGAAACTATAAAAGTCTGAATGC
A_92_P031806	DN214070	unknown [Zea mays]	ACN35101	1.79587e-13	3.2771056E-4	1.782047E-5	down	-5.2476816	-2.3916802	5.2476816	TGAATGATGAATGCAATGTGAATCTAGGGTAGTGATGCTATAGCAGGACAATTGTATGCC
A_92_P031683	EE289239	uncharacterized protein LOC100304279 [Zea mays] >gi|223942561|gb|ACN25364.1| unknown [Zea mays] >gi|1142681498|gb|ONM39541.1| hypothetical protein ZEAMMB73_Zm00001d043970 [Zea mays]	NP_001159194	0	1.8907785E-4	4.5354905E-6	down	-5.2418675	-2.390081	5.2418675	CAATTGCAGCAGAGAACGCGATATTTGGGCAGACAGGGCCCAAGGTTGGAAGCTTTGATG
A_92_P005738	FL473504	50S ribosomal protein L9 [Zea mays]	ACG28277	2.38443e-100	4.981291E-4	4.057702E-5	down	-5.240362	-2.3896666	5.240362	GTTACAGAACCTCGAGTAATGGACTTTGGCGAAGCCTGATGTTTGCCAGAGATTTTGCTG
A_92_P036415	FL468720	plastid transcriptionally active 6 [Zea mays]	AQK56992	8.83239e-52	8.88788E-4	1.2214716E-4	down	-5.2261186	-2.3857398	5.2261186	AAGAGACCGGCGGAACGACCTGCTACTGATCCGTGACGGGGGTGAGTCTTTCAGAATCAT
A_92_P008135	FL430891	50S ribosomal protein L21 chloroplastic [Zea mays]	AQK70015	2.18771e-59	0.0053181467	0.0020018343	down	-5.2196727	-2.3839593	5.2196727	TTTTGTGTGTTCCAAATGCTGCCAGTCAACCAACTGTACCATGAGCTATCTTGTTCTTGT
A_92_P023607	DR958259				0.002796355	7.743564E-4	down	-5.2163982	-2.383054	5.2163982	CTGTTTCGATTCTTAGAAGGTTTTGGTCCTTTGCTTGCTACTTAGTGTTGTATGGTTCAC
A_92_P038278	BI543196				4.923804E-4	3.9786144E-5	down	-5.1946216	-2.3770187	5.1946216	TTTGCTCATTTTACTGGGAGTTCTGACCCATTTTCAGTTTTGGGAATGGGTAGATAGGAT
A_92_P015941	BG549088	ruBisCO large subunit-binding protein subunit beta, chloroplastic [Zea mays] >gi|1142626852|gb|ONL95914.1| Chaperonin 60 subunit beta 4 chloroplastic [Zea mays]	NP_001338683	6.39525e-82	0.0023579753	5.96317E-4	down	-5.182015	-2.3735132	5.182015	CCGTTAAGGCCTTCTCTTTTGGGGAACAAAAGACTCAATGCTTGGATGACATTGCAATCA
A_92_P001416	FL128526	uncharacterized protein LOC100280198 [Zea mays] >gi|670373060|ref|XP_008667852.1| uncharacterized protein LOC100280198 isoform X1 [Zea mays] >gi|219887983|gb|ACL54366.1| unknown [Zea mays] >gi|1142660332|gb|ONM19654.1| Alba DNA/RNA-binding protein [Zea mays] >gi|1142660333|gb|ONM19655.1| Alba DNA/RNA-binding protein [Zea mays]	NP_001146602	1.61055e-40	0.0031605673	9.262898E-4	down	-5.1700826	-2.3701873	5.1700826	ACCTATCCCAGCTGAAGAGGTGAAACCTGCTTTTGACTATGATCATGAAGAATCGTATCC
A_92_P002020	CO525989	Stomatal closure-related actin-binding protein 1 [Zea mays]	ONL98332	5.12323e-119	3.0673624E-4	1.6077971E-5	down	-5.1580663	-2.3668303	5.1580663	GTCTATATCTATGGTGGAGATCCTTGCGGTTCAGCTCTCCAAAAGAGAAGCCGAGTTGCT
A_92_P003234	FL453826	FK506 binding protein [Zea mays] >gi|670421314|ref|XP_008651550.1| FK506 binding protein isoform X1 [Zea mays] >gi|195648438|gb|ACG43687.1| FK506 binding protein [Zea mays] >gi|224035517|gb|ACN36834.1| unknown [Zea mays] >gi|1142858894|gb|ONM57378.1| Peptidyl-prolyl cis-trans isomerase [Zea mays]	NP_001151655	2.28769e-54	0.0027091284	7.383691E-4	down	-5.1532235	-2.3654752	5.1532235	GCAGCATCCTGCACTTTTGGCTGCTGGTCTGAGTTGCCGTCCAATTGTGTGTATGTATAT
A_92_P038038	FL448378				0.00305481	8.8223163E-4	down	-5.1518993	-2.3651044	5.1518993	TTCCAGAATAACCAATGTCCGTTAGGCACCTAATCCTTATGTCATAATAGATCCGAACAC
A_92_P012442	CN071037	short-chain dehydrogenase/reductase SDR [Zea mays] >gi|195604660|gb|ACG24160.1| short-chain dehydrogenase/reductase SDR [Zea mays]	NP_001146883	1.37458e-66	3.5124546E-4	2.0481008E-5	down	-5.1467724	-2.363668	5.1467724	ATGAAGTGAATAATGTGATGGTGGCACAATCTATCGCCTGGCATGGTCACAACAGATCTT
A_92_P014538	DR790934	uncharacterized LOC100383285 [Zea mays] >gi|224029221|gb|ACN33686.1| unknown [Zea mays]	NP_001169416	7.03064e-97	3.568436E-4	2.1106016E-5	down	-5.1411586	-2.3620934	5.1411586	GACGTGGTTGCAATGATACCAGCTATTGAAGATGTTGTTGAAAGACCTTCTTCGCCACCA
A_92_P028385	DN215370	stress regulated protein isoform X2 [Zea mays] >gi|223973715|gb|ACN31045.1| unknown [Zea mays]	XP_008672986	8.42975e-80	0.002831534	7.933737E-4	down	-5.1395264	-2.3616354	5.1395264	TCTGCTGGGTTCATATTTCACCGTGTTTTATGTTTTGTGTATCCCATATACCTTATGCGC
A_92_P015263	DW468560	ribosome-like protein [Zea mays] >gi|195650093|gb|ACG44514.1| ribosome-like protein [Zea mays] >gi|1142696268|gb|AQK60194.1| Ribosome-like protein [Zea mays]	NP_001151834	5.26389e-36	0.0018561612	4.0333706E-4	down	-5.1342583	-2.3601558	5.1342583	TCAGAAACTGATGAAGATACGATAATGTCTCTGAAAATGAACAACCAGGAATCGCATGCC
A_92_P011013	FL478685	Chlorophyll synthase chloroplastic [Zea mays]	AQK85433	3.21875e-15	0.0028032467	7.8050146E-4	down	-5.133922	-2.3600614	5.133922	AGTATGATGTCAAATATCAGGCAAGCGCACAACCATTCTTCGTACTGGGCCTACTGGTGA
A_92_P039578	BM337748	unknown [Zea mays] >gi|686983534|gb|AIQ78395.1| dehydroascorbate reductase [Zea mays] >gi|1142825295|gb|AQK83382.1| Glutathione S-transferase DHAR3 chloroplastic [Zea mays] >gi|1142825297|gb|AQK83384.1| Glutathione S-transferase DHAR3 chloroplastic [Zea mays]	ACN34123	2.52657e-74	0.002756181	7.5608783E-4	down	-5.126852	-2.3580732	5.126852	CAAAAGCAAAAGATCCAAGCGATGGAACAGAAGAGGCACTACTTAATGAGCTTACTTCAT
A_92_P032981	EE293815	UV-B-induced protein chloroplastic [Zea mays]	AQK63403	2.81873e-54	2.1479615E-4	7.646161E-6	down	-5.11852	-2.3557267	5.11852	AATGATTTGCGCAGTTCTATGGCATCGCATTATTTGTAAAGACCAACTGCCATTATCCTG
A_92_P033060	CF046404	unknown [Zea mays]	ACF83167	1.10447e-20	7.214508E-4	8.2345636E-5	down	-5.098402	-2.3500452	5.098402	TTTTTTTCTCTCTATCACGTGAATTGTAATGGGTTTGGCCTGGTAGGCCTACATCTGCAG
A_92_P023563	FL444304	mitochondrial carrier C12B10.09 [Zea mays]	ACG42110	1.57108e-62	6.799548E-4	7.4139796E-5	down	-5.097048	-2.3496618	5.097048	AATACACTGGAATTGTAAGCTGTGCTCAGACAATCCTCAGAGAGGAAGGCCCTAAGGCAT
A_92_P039286	EE033971	uncharacterized protein LOC100383321 [Zea mays] >gi|1162448723|ref|XP_020400767.1| uncharacterized protein LOC100383321 isoform X1 [Zea mays] >gi|1162448725|ref|XP_020400768.1| uncharacterized protein LOC100383321 isoform X1 [Zea mays] >gi|1162448727|ref|XP_020400769.1| uncharacterized protein LOC100383321 isoform X1 [Zea mays] >gi|224033055|gb|ACN35603.1| unknown [Zea mays] >gi|1142648920|gb|AQK…	NP_001341255	1.22963e-132	0.0021452808	5.0785055E-4	down	-5.0840096	-2.3459668	5.0840096	GGACAAAAAATGGTGATTGGAGTAGCTTTCATACGGCTACGTTGAATCAGTTGCTTAGAT
A_92_P034393	CF004174	unknown [Zea mays] >gi|1142844564|gb|AQL02650.1| 60S ribosomal protein L9-1 [Zea mays] >gi|1142844567|gb|AQL02653.1| 60S ribosomal protein L9-1 [Zea mays]	ACR38505	8.42761e-69	0.0016548439	3.3140247E-4	down	-5.0611672	-2.3394701	5.0611672	ATGAAGACGATCCTGAACGTCGGAGACGATGCACATCCCGTGGGGCGTAATGATCACGGG
A_92_P005622	FM190663	unknown [Zea mays]	ACF83450	1.26231e-35	0.006747148	0.0027908054	down	-5.059514	-2.3389988	5.059514	TAGGGGAGAAAATCGAGCGTTGCAATCAGAAATCCACCCTTTCGCAGAGTTTTGATCGGT
A_92_P009459	FL165898	uncharacterized protein LOC100217176 isoform X2 [Zea mays]	XP_020403073	1.11348e-92	0.007065976	0.0029674321	down	-5.0530105	-2.3371432	5.0530105	ATTGGTCACAGGATTTCTTCTGCAAACCAGCATTTCTGACAGTGTCTGGACAGCTTAATG
A_92_P023254	FL152969	hypothetical protein [Zea mays]	ACG25872	1.79541e-31	2.754545E-4	1.3174173E-5	down	-5.030141	-2.3305988	5.030141	GCCTCGTCAGCTGCTAGCTGACTTCTCGTTTGTAGTATGTGAATATCTTATTTGACAAAG
A_92_P033317	FL300089	50S ribosomal protein L5 [Zea mays]	ACG28477	2.09528e-43	0.0028520636	8.0161734E-4	down	-5.0114794	-2.3252366	5.0114794	ATCACCGAGGAGTTCGGCTACACCAATGTCCACCAGGTTCCCAAGCTCGAGAAGATTGTG
A_92_P005291	EE288769	starch branching enzyme III [Zea mays] >gi|1142838374|gb|AQK96460.1| Starch branching enzyme III [Zea mays]	NP_001108121	1.52078e-131	0.0018751639	4.0869482E-4	down	-5.010271	-2.3248887	5.010271	CATATTTAATTTTAATCCTCAAGTCTCCCATCAGTCGTATCGTGTTGGTGTGGATGAAGC
A_92_P002827	FL456899	uroporphyrinogen III methyltransferase [Zea mays]	BAA11909	1.01766e-15	0.001740679	3.5809557E-4	down	-4.984132	-2.3173423	4.984132	GGTGTCTTCTTCGTCAAAGAAGACTCGGTAGATGTATGGTTTTCAATTCAATAGCACCTG
A_92_P024010	CF056854				0.0022604794	5.56851E-4	down	-4.928629	-2.3011863	4.928629	GTTTCTTGACGCCTGGTTCTAGGGTGCATCACGATTGGGCCTTTTGGATGCAAACAATTC
A_92_P032935	FK946651	cytochrome P450 87A3-like [Zea mays] >gi|195624898|gb|ACG34279.1| cytochrome P450 CYP87A15 [Zea mays] >gi|1142655502|gb|ONM14824.1| Cytochrome P450 CYP87A15 [Zea mays]	NP_001288455	4.14654e-81	0.0064441017	0.002616201	down	-4.923387	-2.2996511	4.923387	ACGCTGCAGTTCTTCTCCCCTGAAGCTTCCTTGGACGTCCCGCGTTTCGTCCGACACAGA
A_92_P000773	BG319826	unknown [Zea mays]	ACR36354	1.9861e-17	7.013249E-4	7.780586E-5	down	-4.9013658	-2.2931838	4.9013658	CCTCTTCCTTTCTGACGGCCTCTTTTACCTTCTTGGGGAGACCCTCGATAAGGTCCTTTG
A_92_P023995	FL362731	translation initiation factor 1 (chloroplast) [Zea mays] >gi|1035951114|ref|YP_009256446.1| translational initiation factor 1 (plastid) [Zea perennis] >gi|1035951206|ref|YP_009256529.1| translational initiation factor 1 (plastid) [Zea luxurians] >gi|1170493|sp|P46618.1|IF1C_MAIZE RecName: Full=Translation initiation factor IF-1, chloroplastic >gi|902256|emb|CAA60320.1| initiation factor 1 (chloro…	NP_043058	2.0975e-60	0.0031137462	9.078076E-4	down	-4.89121	-2.2901914	4.89121	TTCGAAGGTTTAGTTACGGAAGCCCTACCCAACGGAATGTTCCGCGTTCGCCTAGAGAAT
A_92_P019880	FM193941	ribosomal protein L19 [Zea mays] >gi|194707132|gb|ACF87650.1| unknown [Zea mays] >gi|1142709256|gb|AQK73180.1| ribosomal protein L19 [Zea mays]	NP_001142106	7.782e-99	0.0010988922	1.722622E-4	down	-4.8896575	-2.2897334	4.8896575	AGAAGGTGAAGACTGTACCGGATCTGAGGCCTGGCGATATCATTGAGCTTAGGATGCAAC
A_92_P026010	EC897181	uncharacterized protein LOC100383498 precursor [Zea mays] >gi|224030397|gb|ACN34274.1| unknown [Zea mays] >gi|1142847918|gb|AQL06004.1| 3-oxoacyl-[acyl-carrier-protein] synthase II chloroplastic [Zea mays]	NP_001169617	1.2473e-102	2.1473302E-4	7.4867417E-6	down	-4.8554482	-2.2796044	4.8554482	TCAAGATGTGGAGTCCTCATTGGGTCTGCTATGGGTGGCATGAAGGTTTTCAGTGATGCA
A_92_P000875	FL288248	Methionine--tRNA ligase chloroplastic/mitochondrial [Zea mays]	ONL94542	9.8416e-99	6.288057E-4	6.3197884E-5	down	-4.850536	-2.2781441	4.850536	GGTGATCTTGGAAACTTGTACATCGATGAGCAAGCACCATGGTCCTGTTTTAAGCAAGGG
A_92_P023396	CB815467				0.004513112	0.0015847043	down	-4.849817	-2.2779303	4.849817	CTCTCATCTCTCTCCGTGTCCCCGTGTGTGGCTTTCGCAATCGTTTGTTTTGTTTGGAGA
A_92_P030725	EG209581				5.1275E-4	4.311176E-5	down	-4.8460336	-2.2768044	4.8460336	CATGATGGCCTTTCCTATACAGAGACTAACTTGAAATGTTAGTAGAGTTTGGCTCGAACC
A_92_P029222	FL286973	cytochrome P450 15 [Zea mays]	AQK60342	2.11361e-42	0.0028549964	8.031824E-4	down	-4.844231	-2.2762678	4.844231	CACTGAGTGAGAAGTAGCTCTCGTGCTTGACTCCTGTGATGTGCTTTAGGCGAGCTAAAC
A_92_P021990	EE185217	uncharacterized protein LOC100273011 [Zea mays] >gi|194701820|gb|ACF84994.1| unknown [Zea mays] >gi|1142826224|gb|AQK84311.1| putative GTP diphosphokinase CRSH chloroplastic [Zea mays]	NP_001140933	1.91323e-117	0.0014665388	2.767175E-4	down	-4.8141294	-2.2672749	4.8141294	TGGGGATGGGAGAATCAGCATCGAGGAGCTCACTGAGGTGATGGAGGATCTAGGTGCTGG
A_92_P017411	DN215937	Cinful1 polyprotein [Zea mays]	AAL59226	2.80479e-18	0.0021975266	5.322247E-4	down	-4.806465	-2.2649763	4.806465	TGTGTGATTTGTGTTACTTAATCCCGCGGTTCTGGTTTAAAGTGGTTTATCCGATGTCCT
A_92_P037033	DN559799				4.3890195E-4	3.019308E-5	down	-4.799556	-2.2629008	4.799556	CTCTGTTTCTCTCTCGAACTCGCGGTTTGGTTATCAGTCGGTCCTGTGGAACCCTTGGCT
A_92_P003596	CF031137	regulatory protein RecX [Zea mays]	ACG37595	1.94205e-09	0.0020828394	4.8261468E-4	down	-4.78674	-2.2590435	4.78674	TTGAGGGAAACTGTGAAACGAAGTATGGACGACCATGTTGATGGGCAGGTAACACAGGGA
A_92_P015141	FL374331	CHL-CPN10 [Zea mays]	ACG44161	1.10455e-92	0.0019750772	4.434111E-4	down	-4.7804184	-2.2571368	4.7804184	TTTACCATGAAAATTTCGGACTTACCTGGGAATTATCTTGCCCCCACTTTGGTGTATGCC
A_92_P034006	DV549373	50S ribosomal protein L31 [Zea mays] >gi|194696944|gb|ACF82556.1| unknown [Zea mays] >gi|195617290|gb|ACG30475.1| 50S ribosomal protein L31 [Zea mays] >gi|195625392|gb|ACG34526.1| 50S ribosomal protein L31 [Zea mays] >gi|1142681961|gb|ONM40004.1| 50S ribosomal protein L31 [Zea mays] >gi|1142681962|gb|ONM40005.1| 50S ribosomal protein L31 [Zea mays]	NP_001136758	2.45237e-39	0.0011050699	1.7549981E-4	down	-4.7801948	-2.2570693	4.7801948	CTGATACCGCATACTGTTTGATCAAAACTAGCCTCCTGTTGCTAGGTGATCCAATTTCCG
A_92_P031899	DW756763				0.00831362	0.0037038187	down	-4.777711	-2.2563195	4.777711	GTTTCCTTTCTAGTTCAGCAGGCAGGTAGCACTACTTGTATCCAGAGTTTCACGGGGCGG
A_92_P026705	FL363855	chloroplast protein synthesis2 [Zea mays]	ONM62312	2.07076e-107	0.0014257715	2.6373193E-4	down	-4.772523	-2.2547522	4.772523	ATCCTTCCGATTTTGGAGAAGACCACACAGCTGAGAGCCCCTCTGTTCATTATTGCTGAG
A_92_P022638	CO448726	unknown [Zea mays]	ACN36531	3.27739e-48	0.002326467	5.83268E-4	down	-4.759204	-2.2507203	4.759204	AGTTTTGGATTCAACTAAGGAAGCAAAGGGCCAACCGAATGCACCTCTGGTCTGGCGCAC
A_92_P016185	EC886147	uncharacterized protein LOC100281836 precursor [Zea mays] >gi|195616818|gb|ACG30239.1| HDDC2 protein [Zea mays] >gi|223943231|gb|ACN25699.1| unknown [Zea mays] >gi|1142705083|gb|AQK69007.1| Metal-dependent phosphohydrolase [Zea mays]	NP_001148228	1.29403e-142	0.0010033645	1.4821888E-4	down	-4.759019	-2.2506642	4.759019	AGAGCACAAGAAATTCGTGAACTTTGGATGGAGTATGAGGAGAATGCGTCTTTGGAAGCG
A_92_P001870	DW468624	uncharacterized protein LOC100280147 [Zea mays] >gi|219887789|gb|ACL54269.1| unknown [Zea mays] >gi|1142647151|gb|AQK42137.1| Protease Do-like 2 chloroplastic [Zea mays]	NP_001146551	2.18975e-71	0.0012943326	2.2896034E-4	down	-4.745712	-2.2466245	4.745712	GGTGAAAGTCCTGTCACAAACTTTGAGATGGGGATCGATTGTCTCTTGTGGGCATGATCG
A_92_P021940	DN214038	gag-pol polyprotein [Zea mays]	AAD12997	7.95609e-45	0.003458129	0.0010626643	down	-4.739488	-2.2447312	4.739488	TCGACACCTTTGTTGTCAACTACAACATTCAACCCGAGAAGTGGGATCTTGATCGTTGTA
A_92_P036624	FL340374	uncharacterized protein LOC100192474 [Zea mays] >gi|194690760|gb|ACF79464.1| unknown [Zea mays] >gi|1142650914|gb|AQK45900.1| Multiple organellar RNA editing factor 2 chloroplastic [Zea mays]	NP_001131166	1.95748e-64	0.0010794654	1.6808447E-4	down	-4.734147	-2.2431045	4.734147	TGAGAATGGCATCCGTTCTGTTTGCCGCGCATTTTAAGCTGTATATGCTTATTATGCATT
A_92_P003669	FL434476	Arginine biosynthesis bifunctional protein ArgJ, chloroplastic Glutamate N-acetyltransferase Amino-acid acetyltransferase Arginine biosynthesis bifunctional protein ArgJ alpha chain Arginine biosynthesis bifunctional protein ArgJ beta chain [Zea mays]	ONL96675	3.62889e-113	2.729267E-4	1.2934068E-5	down	-4.733533	-2.2429173	4.733533	CACTCCCCTTTGACAGATTGGCCGCTAGCAAGTATCTCAAAGATGCTGGAGATGCCCATG
A_92_P031741	FL446697	fructose-1,6-bisphosphatase [Zea mays] >gi|195611564|gb|ACG27612.1| fructose-1,6-bisphosphatase [Zea mays] >gi|1142847141|gb|AQL05227.1| Fructose-1,6-bisphosphatase [Zea mays]	NP_001147459	5.25663e-56	0.0066677616	0.0027495944	down	-4.7129626	-2.2366343	4.7129626	GTTCAGATTTTTTCAAGCGCCCAAGCAGAAAATAAGGTAACACTCGTGTGGCAACCCTGT
A_92_P006698	CF037233	unknown [Zea mays] >gi|1142701429|gb|AQK65353.1| Starch synthase IIc [Zea mays]	ACF87565	9.29533e-59	0.003789434	0.0012272834	down	-4.6966357	-2.2316277	4.6966357	GGCACTGCTTGAACACATACAGAAATTACTGGAGCAGTTGGGAAGGTATCCAACGTAGAG
A_92_P025198	EC903429	RNA helicase4 [Zea mays]	ONM11073	5.61207e-06	0.0061518876	0.0024693534	down	-4.680503	-2.2266636	4.680503	TTTTTTTGTGGTGCTCTTGATTTGAGGATCTCGGTATAACTGTAACCACACGCACTGGTT
A_92_P040242	CO453817	uncharacterized protein LOC103647530 [Zea mays] >gi|1142663207|gb|ONM22529.1| hypothetical protein ZEAMMB73_Zm00001d006002 [Zea mays]	XP_008670277	2.06114e-46	2.1473302E-4	7.5215903E-6	down	-4.6626525	-2.2211509	4.6626525	ATTTTCTGGCTGACATGACAAGAGCATTCATCATCCTCGATGTGTAAAGCTGAATCTATG
A_92_P013158	FL246548	Peptidyl-prolyl cis-trans isomerase [Zea mays]	ONM57379	2.60945e-67	0.005700339	0.0022233687	down	-4.6568823	-2.2193644	4.6568823	GAAGGCTTCCAGGTCAAAGTAGTGACACCGGACAACTATATTACACGGGCCTCTGGACTA
[truncated: 1,419 more rows]

## Sheet: GL2_vs_LL3_p0,01 2xfold
ProbeName	EST	Hit_definition	Hit _Accession	Hit_evalue	Corrected p-value	p-value	Regulation(GL2 vs LL3)	Fold change(GL2 vs LL3)	Log Fold change(GL2 vs LL3)	Absolute Fold change(GL2 vs LL3)	Sequence
[truncated: 63 more rows]

[truncated: 2 more sheets: GL2_vs_LL4_p0,01 2xfold, LL3_vs_LL4_p0,01 2xfold]
