# Supplementary material for: Janus-Faced Nature of Light in the Cold Acclimation Processes of Maize
Source: Front Plant Sci. 2018 Jun 19;9:850. doi: 10.3389/fpls.2018.00850 (PMC6018404; doi:10.3389/fpls.2018.00850)
Supplement: Supplementary file 2 [file Table_2.XLSX]

## Sheet: Table S2
Table S2. List of BLAST hits with known gene functions related to photosynthetic proccesses and regulated either by cold or light during the cold phase (logFC>|2|, e<1-4).
Cold-regulated		Light-regulated
Up-regulated	Down-regulated	Up-regulated	Down-regulated
alpha-amylase 3, chloroplastic (XP_008675104)	glycerophosphodiester phosphodiesterase (NP_001130108)	cytochrome P450 78A9 (ONM23020)	Acyl-CoA N-acyltransferase (NAT) superfamily protein (AQL09310)
ferredoxin-6 (ACG28100)	Sucrose transport protein SUC3 (AQL09362)	cytochrome P450 CYP81A4 (ACG45546)	alpha/beta-Hydrolases superfamily protein (ONM34741)
Malonyl CoA-acyl carrier protein transacylase (ONL97046)		cytochrome P450 monooxygenase CYP72A5, partial [Zea mays subsp. mays] (AAL66766)	Alpha-galactosidase 3 (ONM60638)
Mannose-1-phosphate guanylyltransferase 1 (AQK99444)		electron transporter (NP_001147229)	alpha-mannosidase (XP_008659412)
phosphoglycerate kinase, chloroplastic (XP_008656415)		glycerol-3-phosphate acyltransferase 8 (ACG34953)	ATP synthase CF0 subunit I (chloroplast) [Zea mays subsp. mays] (AGV02652)
photosystem II stability/assembly factor HCF136, chloroplastic (XP_008648857)		Malate dehydrogenase 2 mitochondrial (AQK92335)	beta-galactosidase precursor (NP_001130532)
probable plastid-lipid-associated protein 10, chloroplastic isoform X1 (XP_020393772)		phosphoenolpyruvate carboxylase kinase 1 (NP_001151917)	chaperone protein ClpB2, chloroplastic-like (NP_001333972)
respiratory burst oxidase4 (AQK57576)		putative cytochrome P450 superfamily protein (NP_001140686)	CHL-CPN10 (ACG44161)
ribulose bisphosphate carboxylase small subunit 2 (NP_001338725)			chlorophyll a-b binding protein 6A (NP_001149586)
			chloroplast oxygen-evolving complex/thylakoid lumenal 25.6kDa protein (NP_001147590)
			chloroplast processing peptidase (AQK69958)
			chloroplast srp54 receptor 1 (NP_001105732)
			chloroplastic iron-superoxide dismutase (NP_001104871)
			chloroplastic lipocalin (NP_001149529)
			chloroplast-localized Ptr ToxA-binding protein 1 (NP_001131923)
			delta-12 fatty acid desaturaseFAD2 (NP_001130234)
			ferredoxin-6 (ACG28100)
			fructose-1,6-bisphosphatase, cytosolic (NP_001151106)
			Glycerol-3-phosphate acyltransferase chloroplastic (ONM00332)
			Heat shock 70 kDa protein 6 chloroplastic (AQK40139)
			magnesium-protoporphyrin IX monomethyl ester [oxidative] cyclase, chloroplastic-like (XP_020405783)
			Malonyl CoA-acyl carrier protein transacylase (ONL97046)
			Mannose-1-phosphate guanylyltransferase 1 (NP_001142302)
			Mannosylglycoprotein endo-beta-mannosidase (AQK85634)
			omega-3 fatty acid desaturase, chloroplastic (XP_020401698)
			oxygen-evolving enhancer protein 2, chloroplastic (XP_008652004)
			phosphatidylinositol 3- and 4-kinase family protein (NP_001151804)
			phosphoenolpyruvate carboxylase kinase 4 (AAX07938)
			phosphoglycerate kinase isoform X1 (XP_008645148)
			photosystem I assembly protein Ycf4 (chloroplast) (NP_043035)
			photosystem I reaction center subunit III, chloroplastic (XP_008644458)
			photosystem II 47 kDa protein (chloroplast) (NP_043049)
			photosystem II reaction center W protein (ACG31447)
			photosystem II stability/assembly factor HCF136, chloroplastic (AQK80672)
			plastid-specific 30S ribosomal protein 2 (NP_001147738)
			probable sucrose-phosphate synthase 2 (XP_008645337)
			probable xyloglucan endotransglucosylase/hydrolase protein 27 (XP_008658729)
			Protein LOW PSII ACCUMULATION 2 chloroplastic (AQK68039)
			protoporphyrinogen IX oxidase1 (AQK89186)
			protoporphyrinogen IX oxidase2 (ONM16425)
			putative alpha-mannosidase (ONM00745)
			putative phototropic-resoponsive NPH3 family protein (NP_001168297)
			Ribose-5-phosphate isomerase (AQK62551)
			ribulose 1,5-bisphosphate carboxylase/oxygenase activase precursor, partial (AAG22094)
			ribulose bisphosphate carboxylase/oxygenase activase 2, chloroplastic (XP_020403676)
			ribulose bisphosphate carboxylase/oxygenase activase, chloroplastic precursor (NP_001104921)
			ruBisCO large subunit-binding protein subunit alpha, chloroplastic (XP_020401744)
			starch branching enzyme III (NP_001108121)
			Sucrose transport protein SUC3 (AQL09362)
			trehalose-6-phosphate synthase (ACG30583)
			trehalose-6-phosphate synthase isoform X1 (XP_008654210)
			trehalose-6-phosphate synthase10 (AQK55931)
			uroporphyrinogen III methyltransferase (BAA11909)
			violaxanthin de-epoxidase (NP_001147756)
