# Supplementary material for: Janus-Faced Nature of Light in the Cold Acclimation Processes of Maize
Source: Front Plant Sci. 2018 Jun 19;9:850. doi: 10.3389/fpls.2018.00850 (PMC6018404; doi:10.3389/fpls.2018.00850)
Supplement: Supplementary file 3 [file Table_3.XLSX]

## Sheet: Munka1
Gene function/Regulated by	Control vs GL2	Control vs LL3	Control vs LL4	GL2 vs LL3	GL2 vs LL4	LL3 vs LL4
	cold	cold&light	cold&light	light	light	light
30S ribosomal protein S9			down
50S ribosomal protein L18			down
acyclic sesquiterpene synthase			up
AN17					up	up
DUF21 domain-containing protein At1g55930, chloroplastic isoform X1			up
glutaredoxin-C1			down		down	down
Glutaredoxin-C13	up		down		down	down
hypothetical protein			up		up	up
inositol-3-phosphate synthase	down	down	down
insulin-degrading enzyme-like 1, peroxisomal isoform X1			up
monothiol glutaredoxin-S2			up		up	up
probable mediator of RNA polymerase II transcription subunit 37c			up
signal recognition particle 54 kDa protein, chloroplastic isoform X1			down
uncharacterized LOC100275194 precursor			up
uncharacterized protein LOC100281727			down		down	down
uncharacterized protein LOC100284363			up			up
uncharacterized protein LOC100381862			up
uncharacterized protein LOC100382120			up		up	up
uncharacterized protein LOC100383435 isoform X1			up		up	up
uncharacterized protein LOC100384701			up
unknown			down
